# Supplementary material for: Comparative study of CO2 insertion into pincer supported palladium alkyl and aryl complexes
Source: Chem Sci. 2023 Jul 12;14(30):8164–79. doi: 10.1039/d3sc01459b (PMC10395277; doi:10.1039/d3sc01459b)
Supplement: SC-014-D3SC01459B-s001 [file SC-014-D3SC01459B-s001.xyz]

3
CO2, E=-188.4690592, G=-188.4777964, The Electronic (E) and Gibbs free energies (G) are given in Hartree at 298K. The Imaginary frequencies for TS are given in cm-1.
The following geometries and energies are at the PBE0-D3BJ/def2TZVPPD,SDD(f)[Pd](PCM)//PBE0-D3BJ/def2SVP,SDD[Pd](PCM) level of theory. The Electronic (E) and Gibbs free energies (G) are given in Hartree at 298K. The Imaginary frequencies for TS are given in cm-1.
C        0.000000000      0.000000000      0.000000000
O        0.000000000      0.000000000      1.159262000
O        0.000000000      0.000000000     -1.159262000

78
(tBuPBP)Pd(CH3) complex, E=-1924.980577, G=-1924.36142
P       -2.251840000     -0.495726000     -0.037096000
P        2.254565000     -0.493840000      0.067954000
N       -1.131156000      1.883077000     -0.195289000
N        1.124101000      1.888647000      0.175555000
B       -0.003123000      1.012727000      0.004239000
C       -0.033649000     -3.180654000     -0.132916000
H       -0.392432000     -3.492144000     -1.133375000
H       -0.726322000     -3.634233000      0.599141000
H        0.939746000     -3.679681000      0.006585000
C       -2.433263000      1.339619000     -0.436494000
H       -2.742531000      1.458634000     -1.489237000
H       -3.216329000      1.806762000      0.186209000
C       -3.317236000     -1.311668000     -1.360692000
C       -4.644040000     -0.603558000     -1.640335000
H       -4.505998000      0.440450000     -1.956925000
H       -5.320190000     -0.613365000     -0.776339000
H       -5.157367000     -1.124707000     -2.465771000
C       -3.572268000     -2.770850000     -0.982291000
H       -4.008991000     -3.297515000     -1.846951000
H       -4.285854000     -2.860940000     -0.150525000
H       -2.640536000     -3.284321000     -0.705631000
C       -2.442710000     -1.269084000     -2.620814000
H       -2.979173000     -1.749804000     -3.455478000
H       -1.493436000     -1.800125000     -2.457012000
H       -2.205401000     -0.238065000     -2.926979000
C       -2.995871000     -0.623917000      1.695516000
C       -2.261762000      0.412241000      2.556382000
H       -2.600310000      0.308758000      3.600314000
H       -2.461344000      1.447242000      2.243360000
H       -1.173125000      0.253431000      2.528890000
C       -4.498494000     -0.357201000      1.746098000
H       -4.826060000     -0.332809000      2.798802000
H       -5.075242000     -1.146779000      1.244419000
H       -4.770544000      0.610240000      1.297060000
C       -2.684890000     -2.011532000      2.261885000
H       -1.603738000     -2.210355000      2.237676000
H       -3.184484000     -2.816471000      1.707386000
H       -3.029311000     -2.059390000      3.308112000
C       -0.708268000      3.198971000     -0.148895000
C       -1.403444000      4.395237000     -0.289414000
H       -2.479361000      4.394794000     -0.478691000
C       -0.691626000      5.596937000     -0.183310000
H       -1.223573000      6.545206000     -0.290456000
C        0.684056000      5.600498000      0.055982000
H        1.215921000      6.551536000      0.135413000
C        1.395980000      4.402454000      0.196927000
H        2.471958000      4.407588000      0.385798000
C        0.700830000      3.202568000      0.091512000
C        2.427309000      1.352948000      0.425991000
H        2.737256000      1.498799000      1.474732000
H        3.207640000      1.808530000     -0.208241000
C        3.061375000     -0.673013000     -1.629458000
C        2.328928000      0.314819000     -2.546993000
H        2.705639000      0.191202000     -3.575527000
H        2.486695000      1.364302000     -2.258783000
H        1.244887000      0.123606000     -2.551291000
C        4.558701000     -0.374290000     -1.641407000
H        5.134121000     -1.127355000     -1.084716000
H        4.794825000      0.618089000     -1.227708000
H        4.923058000     -0.389456000     -2.682154000
C        2.797294000     -2.087718000     -2.151642000
H        3.143878000     -2.156642000     -3.195938000
H        1.723658000     -2.323664000     -2.119026000
H        3.326102000     -2.856160000     -1.573194000
C        3.268664000     -1.271694000      1.455693000
C        2.327322000     -1.232157000      2.666450000
H        2.831242000     -1.677117000      3.540375000
H        1.406151000     -1.798914000      2.460540000
H        2.038029000     -0.203567000      2.934161000
C        3.581455000     -2.729392000      1.119872000
H        4.338395000     -2.817206000      0.327332000
H        2.678776000     -3.271996000      0.806538000
H        3.985232000     -3.227663000      2.016641000
C        4.565606000     -0.531703000      1.789008000
H        5.063223000     -1.048528000      2.626627000
H        4.391353000      0.504924000      2.110664000
H        5.270922000     -0.515852000      0.948320000
Pd       0.001988000     -1.012899000     -0.011695000

81
The TS1_Out for C-CO2 bond formation  with (tBuPBP)Pd(CH3) complex, E=-2113.432103, G=-2112.805653, Img. Freq.=-602.5192
P       -1.484581000      1.846708000     -0.070897000
P        1.534411000     -1.548123000      0.134044000
N       -2.483438000     -0.585613000     -0.233842000
N       -0.996906000     -2.266153000      0.211904000
B       -1.095645000     -0.848006000      0.018273000
C        2.097091000      2.017487000      0.214270000
H        2.216981000      1.773773000     -0.845156000
H        2.648037000      1.474044000      0.978508000
C       -2.943323000      0.740764000     -0.513151000
H       -3.838580000      1.016020000      0.070532000
H       -3.197039000      0.872558000     -1.578572000
C       -1.972002000      2.557211000      1.607510000
C       -1.485407000      3.117215000     -1.464655000
C       -3.182013000     -1.780941000     -0.203901000
C       -4.530254000     -2.062020000     -0.396120000
H       -5.240212000     -1.262773000     -0.620482000
C       -4.952637000     -3.393101000     -0.296497000
H       -6.008372000     -3.631711000     -0.444257000
C       -4.046857000     -4.417510000     -0.012365000
H       -4.402785000     -5.447710000      0.060829000
C       -2.686987000     -4.146846000      0.181325000
H       -1.980837000     -4.949505000      0.405333000
C       -2.255382000     -2.828637000      0.082365000
C        0.261487000     -2.883134000      0.503686000
H        0.448104000     -3.785031000     -0.104506000
H        0.339271000     -3.181982000      1.562733000
C        2.837318000     -1.818280000      1.469759000
C        2.149941000     -1.991240000     -1.594242000
Pd       0.395543000      0.488201000      0.094279000
C        0.908765000     -2.165903000     -2.478199000
H        0.267369000     -1.271956000     -2.452622000
H        1.237336000     -2.321842000     -3.518574000
H        0.296869000     -3.033184000     -2.190781000
C        2.982373000     -3.271375000     -1.632861000
H        3.210121000     -3.519739000     -2.682494000
H        3.941685000     -3.159550000     -1.109488000
H        2.448277000     -4.132240000     -1.202479000
C        2.959023000     -0.810137000     -2.139145000
H        3.347322000     -1.070342000     -3.137239000
H        2.321393000      0.079073000     -2.248187000
H        3.810159000     -0.528964000     -1.506216000
C        3.117628000     -3.294098000      1.766738000
H        3.527772000     -3.830211000      0.901932000
H        3.865470000     -3.353378000      2.574682000
H        2.225270000     -3.832940000      2.116072000
C        4.142414000     -1.116569000      1.092169000
H        4.811050000     -1.114385000      1.968506000
H        4.670326000     -1.642758000      0.284036000
H        4.005822000     -0.072562000      0.776475000
C        2.243859000     -1.158572000      2.721513000
H        2.071977000     -0.083412000      2.566783000
H        1.284038000     -1.612710000      3.014727000
H        2.942518000     -1.281800000      3.564973000
C       -2.302231000      1.351987000      2.497564000
H       -1.458940000      0.646039000      2.543902000
H       -2.504307000      1.711931000      3.519317000
H       -3.190532000      0.799375000      2.159112000
C       -0.762249000      3.273715000      2.212602000
H       -1.021418000      3.623053000      3.225248000
H        0.099205000      2.594852000      2.290577000
H       -0.449826000      4.148943000      1.627997000
C       -3.171528000      3.500097000      1.549609000
H       -3.468738000      3.769424000      2.576528000
H       -2.935342000      4.435504000      1.023454000
H       -4.046644000      3.040044000      1.066026000
C       -0.582460000      4.298956000     -1.110860000
H       -0.479459000      4.946786000     -1.996429000
H       -1.003477000      4.915472000     -0.303885000
H        0.426221000      3.976859000     -0.818427000
C       -2.878775000      3.629468000     -1.837408000
H       -3.353346000      4.193157000     -1.024676000
H       -2.784030000      4.311507000     -2.698445000
H       -3.561020000      2.822662000     -2.141178000
C       -0.881566000      2.369096000     -2.660603000
H        0.142605000      2.032075000     -2.442023000
H       -1.474576000      1.485902000     -2.945072000
H       -0.846856000      3.042606000     -3.532252000
C        3.933979000      2.869966000     -0.267955000
O        3.756835000      4.045205000     -0.361575000
O        4.708959000      1.961325000     -0.344239000
H        1.623594000      2.952554000      0.493375000

81
The TS1_Inn for C-CO2 bond formation with (tBuPBP)Pd complex, E=-2113.42619, G=-2112.796826, Img. Freq.=-415.4803
P       -2.270520000      0.196379000      0.141215000
P        2.245675000     -0.611850000      0.325146000
N       -0.744173000      2.163999000     -0.678388000
N        1.493441000      1.827022000     -0.383640000
B        0.226046000      1.152188000     -0.356353000
C       -0.454684000     -2.883235000      0.977554000
H        0.001792000     -2.323946000      1.820347000
H        0.167086000     -3.788811000      0.887859000
C       -2.144409000      1.881725000     -0.669138000
H       -2.570403000      1.838224000     -1.685435000
H       -2.723312000      2.632834000     -0.104062000
C       -3.698552000     -0.584374000     -0.812775000
C       -2.729007000      0.618435000      1.929365000
C       -0.101017000      3.372347000     -0.875375000
C       -0.592300000      4.634860000     -1.189277000
H       -1.661951000      4.796579000     -1.340321000
C        0.319427000      5.691057000     -1.306554000
H       -0.048226000      6.690091000     -1.551883000
C        1.688007000      5.486866000     -1.116981000
H        2.377873000      6.328261000     -1.214634000
C        2.192841000      4.218779000     -0.804228000
H        3.263526000      4.061270000     -0.656072000
C        1.295429000      3.163381000     -0.685700000
C        2.705650000      1.183773000      0.011483000
H        3.117824000      1.632738000      0.930077000
H        3.491937000      1.250503000     -0.758938000
C        3.247206000     -1.525909000     -0.985251000
C        2.901863000     -0.883146000      2.081133000
Pd      -0.124521000     -0.758261000      0.134919000
C       -0.857631000     -3.253105000     -1.126938000
O       -0.075349000     -2.748380000     -1.874081000
O       -1.774962000     -3.990220000     -0.981941000
C        1.906055000     -0.150307000      2.988586000
H        0.895645000     -0.575593000      2.906898000
H        2.235407000     -0.237952000      4.036796000
H        1.836844000      0.922588000      2.749572000
C        4.303121000     -0.319756000      2.330809000
H        4.569286000     -0.503222000      3.384968000
H        5.069731000     -0.801205000      1.711930000
H        4.363673000      0.766053000      2.171418000
C        2.900008000     -2.374161000      2.423484000
H        3.040972000     -2.492379000      3.510353000
H        1.957000000     -2.866972000      2.151162000
H        3.724639000     -2.905107000      1.928369000
C        4.752961000     -1.277472000     -0.907224000
H        5.206739000     -1.771826000     -0.037336000
H        5.228387000     -1.704050000     -1.805873000
H        5.016068000     -0.209474000     -0.876312000
C        2.970774000     -3.027785000     -0.895039000
H        3.410774000     -3.521847000     -1.776714000
H        3.422497000     -3.481393000     -0.003842000
H        1.894212000     -3.234179000     -0.899699000
C        2.699231000     -1.000175000     -2.319461000
H        1.617888000     -1.177228000     -2.399813000
H        2.893396000      0.073386000     -2.462892000
H        3.196032000     -1.538512000     -3.142837000
C       -3.118050000     -0.909415000     -2.195566000
H       -2.194418000     -1.497540000     -2.140186000
H       -3.858967000     -1.487000000     -2.770942000
H       -2.893625000      0.002846000     -2.769145000
C       -4.144458000     -1.867388000     -0.112099000
H       -4.861690000     -2.398913000     -0.758461000
H       -3.305121000     -2.549828000      0.075269000
H       -4.655998000     -1.653881000      0.837694000
C       -4.902495000      0.342444000     -1.006806000
H       -5.614708000     -0.155616000     -1.685341000
H       -5.435905000      0.552725000     -0.072952000
H       -4.632330000      1.300533000     -1.474369000
C       -2.597271000     -0.644479000      2.783238000
H       -2.822152000     -0.394149000      3.832869000
H       -3.286663000     -1.440623000      2.472811000
H       -1.577521000     -1.049770000      2.737973000
C       -4.129096000      1.207590000      2.087654000
H       -4.914654000      0.464128000      1.896212000
H       -4.254159000      1.552795000      3.127163000
H       -4.301298000      2.074748000      1.432491000
C       -1.695504000      1.639904000      2.419864000
H       -0.669393000      1.264861000      2.296486000
H       -1.770193000      2.605780000      1.899566000
H       -1.866704000      1.826891000      3.492444000
H       -1.461642000     -3.181545000      1.289511000

81
(tBuPBP)Pd(CO2CH3) complex, E=-2113.503551, G=-2112.873499
P        2.293294000     -0.178559000      0.083211000
P       -2.279844000     -0.166612000      0.016221000
N        1.159389000      2.193266000      0.001271000
N       -1.115528000      2.187201000     -0.249229000
B        0.020370000      1.321280000     -0.100472000
C        2.472818000      1.682255000      0.255548000
H        2.818225000      1.927279000      1.274442000
H        3.228778000      2.074099000     -0.446637000
C        3.220164000     -0.860485000      1.570243000
C        4.579465000     -0.205433000      1.817142000
H        4.503924000      0.881840000      1.966702000
H        5.291199000     -0.391107000      1.003017000
H        5.014388000     -0.628254000      2.737958000
C        3.374525000     -2.374470000      1.416368000
H        3.723634000     -2.796758000      2.373087000
H        4.120414000     -2.635619000      0.652039000
H        2.411332000     -2.844218000      1.162735000
C        2.289640000     -0.580117000      2.758474000
H        2.768536000     -0.937695000      3.684716000
H        1.330081000     -1.104448000      2.637544000
H        2.080634000      0.493830000      2.885199000
C        3.095602000     -0.561564000     -1.576066000
C        2.378541000      0.333857000     -2.595161000
H        2.756843000      0.094753000     -3.602106000
H        2.550274000      1.406376000     -2.421920000
H        1.292729000      0.154203000     -2.587382000
C        4.597391000     -0.287037000     -1.605833000
H        4.964164000     -0.402195000     -2.639165000
H        5.155757000     -0.998828000     -0.981777000
H        4.850343000      0.733742000     -1.280100000
C        2.810833000     -2.020002000     -1.944588000
H        1.733694000     -2.246718000     -1.923084000
H        3.321365000     -2.727558000     -1.278537000
H        3.179629000     -2.203689000     -2.967186000
C        0.730556000      3.507355000     -0.074092000
C        1.432288000      4.705986000     -0.011235000
H        2.516534000      4.710984000      0.121188000
C        0.714417000      5.903167000     -0.121386000
H        1.249847000      6.854257000     -0.075175000
C       -0.671936000      5.899104000     -0.289263000
H       -1.208151000      6.847077000     -0.374301000
C       -1.389065000      4.698023000     -0.350984000
H       -2.473383000      4.697403000     -0.482641000
C       -0.686570000      3.503223000     -0.239584000
C       -2.442815000      1.665430000     -0.371292000
H       -2.842836000      1.792508000     -1.390883000
H       -3.154056000      2.150554000      0.319524000
C       -2.999180000     -0.336044000      1.749251000
C       -2.213582000      0.651440000      2.622171000
H       -2.541816000      0.539668000      3.668300000
H       -2.375864000      1.700496000      2.333713000
H       -1.131977000      0.450447000      2.578423000
C       -4.491906000     -0.029451000      1.837114000
H       -5.096970000     -0.783221000      1.314328000
H       -4.744353000      0.961808000      1.430004000
H       -4.801988000     -0.038151000      2.895224000
C       -2.712640000     -1.754469000      2.252849000
H       -2.964147000     -1.812005000      3.324651000
H       -1.653394000     -2.024588000      2.123130000
H       -3.312730000     -2.510796000      1.730374000
C       -3.321143000     -0.973253000     -1.327748000
C       -2.439525000     -0.887990000     -2.581349000
H       -2.990207000     -1.311831000     -3.437299000
H       -1.514472000     -1.466818000     -2.437735000
H       -2.177733000      0.151145000     -2.837644000
C       -3.560744000     -2.444953000     -0.993060000
H       -4.247421000     -2.571454000     -0.143878000
H       -2.614565000     -2.963682000     -0.788570000
H       -4.022563000     -2.934807000     -1.865845000
C       -4.658212000     -0.273147000     -1.578231000
H       -5.169727000     -0.784844000     -2.410217000
H       -4.539097000      0.778781000     -1.875402000
H       -5.327345000     -0.311324000     -0.709084000
Pd       0.013806000     -0.647364000      0.073459000
O        0.130249000     -2.793922000      0.624996000
C       -0.065617000     -3.600437000     -0.343294000
C        0.016063000     -5.072092000      0.025445000
H        0.999152000     -5.290178000      0.469607000
H       -0.739458000     -5.302162000      0.792119000
H       -0.142830000     -5.711270000     -0.851705000
O       -0.309681000     -3.265230000     -1.509918000

81
(tBuPBP)Pd(CH2CH3) complex, E=-1964.255089, G=-1963.607562
P       -1.403699000      1.849620000     -0.050602000
P        1.547508000     -1.539639000      0.202643000
N       -2.419901000     -0.555483000     -0.345738000
N       -0.990131000     -2.238760000      0.238714000
B       -1.052098000     -0.820775000      0.009412000
C        2.174335000      1.895356000     -0.095773000
H        1.955280000      2.615359000     -0.907925000
H        3.057630000      1.341980000     -0.459301000
C       -2.837981000      0.779768000     -0.648239000
H       -3.779269000      1.059112000     -0.143286000
H       -2.990173000      0.934372000     -1.730590000
C       -1.994532000      2.373925000      1.671407000
C       -1.409402000      3.271676000     -1.289008000
C       -3.136127000     -1.738100000     -0.329771000
C       -4.473459000     -2.009067000     -0.598640000
H       -5.157025000     -1.206808000     -0.885931000
C       -4.919697000     -3.332768000     -0.495596000
H       -5.967600000     -3.561862000     -0.703121000
C       -4.046834000     -4.361074000     -0.134352000
H       -4.419894000     -5.385346000     -0.061257000
C       -2.697782000     -4.101292000      0.138625000
H       -2.017736000     -4.906958000      0.424745000
C       -2.242407000     -2.790907000      0.039940000
C        0.251969000     -2.858718000      0.587528000
H        0.444201000     -3.781596000      0.013587000
H        0.297844000     -3.126368000      1.657148000
C        2.774638000     -1.746503000      1.618429000
C        2.222524000     -2.116889000     -1.466409000
Pd       0.483784000      0.509177000      0.053663000
C        1.004879000     -2.268667000     -2.387710000
H        0.422573000     -1.335812000     -2.435546000
H        1.358115000     -2.506718000     -3.404382000
H        0.327456000     -3.076016000     -2.074403000
C        2.985815000     -3.437825000     -1.402010000
H        3.229331000     -3.764616000     -2.426723000
H        3.935973000     -3.338218000     -0.858564000
H        2.400546000     -4.243484000     -0.933179000
C        3.116657000     -1.020622000     -2.049436000
H        3.440928000     -1.321311000     -3.059381000
H        2.571781000     -0.069047000     -2.125628000
H        4.017929000     -0.844031000     -1.447744000
C        3.090149000     -3.197372000      1.985459000
H        3.600027000     -3.736549000      1.177425000
H        3.761469000     -3.204492000      2.860517000
H        2.191994000     -3.766784000      2.265180000
C        4.066198000     -0.997594000      1.291042000
H        4.696353000     -0.949394000      2.194462000
H        4.650362000     -1.507162000      0.511014000
H        3.861965000      0.030934000      0.961607000
C        2.087203000     -1.058577000      2.805416000
H        1.872588000     -0.003943000      2.576099000
H        1.136832000     -1.545292000      3.074941000
H        2.747075000     -1.101646000      3.687600000
C       -2.388806000      1.094958000      2.420754000
H       -1.557911000      0.374415000      2.448379000
H       -2.648251000      1.362506000      3.458212000
H       -3.260652000      0.590945000      1.980072000
C       -0.821099000      3.008836000      2.418404000
H       -1.133240000      3.247578000      3.448606000
H        0.032533000      2.317455000      2.465297000
H       -0.475176000      3.939156000      1.949421000
C       -3.183751000      3.331702000      1.649547000
H       -3.533545000      3.494722000      2.682542000
H       -2.916100000      4.314787000      1.238129000
H       -4.035086000      2.934715000      1.076023000
C       -0.546163000      4.411827000     -0.748524000
H       -0.369948000      5.147509000     -1.550620000
H       -1.036582000      4.942186000      0.080692000
H        0.431629000      4.046134000     -0.402927000
C       -2.797245000      3.791830000     -1.667210000
H       -3.323461000      4.253953000     -0.823097000
H       -2.687243000      4.563071000     -2.448032000
H       -3.441096000      3.003344000     -2.083575000
C       -0.737050000      2.681342000     -2.535803000
H        0.272162000      2.312210000     -2.302495000
H       -1.314283000      1.844572000     -2.959416000
H       -0.659942000      3.459613000     -3.312915000
C        2.586175000      2.680321000      1.146717000
H        1.794135000      3.366471000      1.486620000
H        2.801202000      2.018929000      2.005048000
H        3.493946000      3.299821000      1.000889000

84
The TS1_Out for C-CO2 bond formation  with (tBuPBP)Pd(CH2CH3) complex, E=-2152.708874, G=-2152.054446, IMG. FREQ.=-563.0323
P       -1.433778000      1.861867000     -0.071512000
P        1.557180000     -1.561427000      0.181415000
N       -2.425314000     -0.551738000     -0.359749000
N       -0.985812000     -2.239969000      0.193125000
B       -1.054055000     -0.825864000     -0.037278000
C        2.251903000      2.015702000     -0.058394000
H        1.560323000      2.562988000     -0.698102000
H        2.845793000      1.204923000     -0.481782000
C       -2.859669000      0.781430000     -0.648341000
H       -3.794055000      1.048929000     -0.125273000
H       -3.030887000      0.938962000     -1.726839000
C       -1.978300000      2.389122000      1.660288000
C       -1.440947000      3.278529000     -1.315122000
C       -3.143947000     -1.734440000     -0.324550000
C       -4.488511000     -1.999964000     -0.560189000
H       -5.176337000     -1.196688000     -0.833568000
C       -4.935667000     -3.321268000     -0.441663000
H       -5.988845000     -3.547655000     -0.623053000
C       -4.057629000     -4.351683000     -0.098053000
H       -4.432503000     -5.374183000     -0.012673000
C       -2.701944000     -4.096527000      0.140434000
H       -2.017681000     -4.903563000      0.411708000
C       -2.246429000     -2.787690000      0.025661000
C        0.251906000     -2.870064000      0.538454000
H        0.442193000     -3.784768000     -0.048401000
H        0.289792000     -3.152772000      1.604083000
C        2.753934000     -1.756034000      1.624197000
C        2.268355000     -2.114912000     -1.477110000
Pd       0.456495000      0.492316000      0.037230000
C        1.070461000     -2.246035000     -2.426882000
H        0.499646000     -1.306615000     -2.482557000
H        1.445779000     -2.476600000     -3.436931000
H        0.378629000     -3.050465000     -2.137850000
C        3.016405000     -3.444660000     -1.402464000
H        3.277262000     -3.766601000     -2.424030000
H        3.956854000     -3.356865000     -0.840559000
H        2.414619000     -4.247957000     -0.950826000
C        3.190497000     -1.024931000     -2.028641000
H        3.568701000     -1.345967000     -3.012845000
H        2.664173000     -0.070875000     -2.174375000
H        4.063249000     -0.840838000     -1.388149000
C        3.061370000     -3.208578000      1.993484000
H        3.582646000     -3.747045000      1.192463000
H        3.719798000     -3.216277000      2.877868000
H        2.159065000     -3.777316000      2.260309000
C        4.056118000     -1.012810000      1.326297000
H        4.664501000     -0.969847000      2.244304000
H        4.656291000     -1.523231000      0.559754000
H        3.873731000      0.020042000      0.998842000
C        2.041437000     -1.071976000      2.798662000
H        1.840258000     -0.012810000      2.578422000
H        1.081280000     -1.553749000      3.041025000
H        2.678887000     -1.128300000      3.696113000
C       -2.346563000      1.109243000      2.421215000
H       -1.511585000      0.392576000      2.431266000
H       -2.580903000      1.377070000      3.464254000
H       -3.227036000      0.600385000      2.003697000
C       -0.782336000      3.029319000      2.367456000
H       -1.062520000      3.272842000      3.405345000
H        0.072750000      2.338085000      2.393798000
H       -0.451282000      3.957824000      1.884322000
C       -3.171287000      3.342422000      1.666742000
H       -3.488802000      3.512704000      2.708656000
H       -2.921603000      4.323007000      1.238750000
H       -4.038461000      2.936117000      1.124280000
C       -0.610355000      4.448605000     -0.785325000
H       -0.456916000      5.177505000     -1.597333000
H       -1.115943000      4.974412000      0.037202000
H        0.382520000      4.133550000     -0.433640000
C       -2.844418000      3.768256000     -1.681459000
H       -3.384854000      4.192395000     -0.826385000
H       -2.752843000      4.562502000     -2.440631000
H       -3.464161000      2.974255000     -2.122264000
C       -0.769239000      2.701002000     -2.568841000
H        0.276260000      2.409821000     -2.390660000
H       -1.304293000      1.819357000     -2.955170000
H       -0.774347000      3.464506000     -3.363607000
C        3.354813000      2.864041000     -1.646146000
O        4.159104000      3.598525000     -1.165569000
O        2.887604000      2.382675000     -2.639090000
C        2.718332000      2.658197000      1.215303000
H        1.967480000      3.356514000      1.614286000
H        2.923101000      1.926567000      2.014779000
H        3.645397000      3.239810000      1.054681000

84
The TS1_Inn for C-CO2 bond formation  with (tBuPBP)Pd(CH2CH3) complex, E=-2152.697535, G=-2152.041331, IMG. FREQ.=-344.6742
P       -2.296241000      0.179099000      0.141491000
P        2.218807000     -0.645348000      0.383807000
N       -0.762812000      2.092440000     -0.770417000
N        1.457978000      1.777495000     -0.361443000
B        0.193661000      1.094532000     -0.370405000
C       -0.319807000     -3.020993000      0.943397000
H        0.214560000     -2.458547000      1.734934000
H        0.441698000     -3.746205000      0.605767000
C       -2.163979000      1.817387000     -0.758941000
H       -2.586447000      1.724356000     -1.772968000
H       -2.740144000      2.599401000     -0.234277000
C       -3.765275000     -0.608204000     -0.744761000
C       -2.698233000      0.723634000      1.914088000
C       -0.118160000      3.299526000     -0.967576000
C       -0.601492000      4.551101000     -1.333509000
H       -1.663847000      4.702170000     -1.537663000
C        0.309008000      5.610139000     -1.433169000
H       -0.052085000      6.600790000     -1.718928000
C        1.668246000      5.419350000     -1.174706000
H        2.357296000      6.262818000     -1.259449000
C        2.164561000      4.162567000     -0.807363000
H        3.227475000      4.016559000     -0.602368000
C        1.268114000      3.104408000     -0.706717000
C        2.646163000      1.166540000      0.140772000
H        2.946565000      1.611313000      1.103649000
H        3.503574000      1.273978000     -0.544277000
C        3.267464000     -1.482308000     -0.945033000
C        2.882113000     -0.960413000      2.133002000
Pd      -0.168468000     -0.816430000      0.149888000
C       -0.842784000     -3.174200000     -1.333032000
O       -0.008947000     -2.642290000     -1.992912000
O       -1.787512000     -3.875672000     -1.241683000
C        1.837161000     -0.341685000      3.069468000
H        0.856026000     -0.825423000      2.962419000
H        2.168802000     -0.457814000      4.114224000
H        1.700231000      0.734845000      2.881553000
C        4.239653000     -0.311198000      2.419722000
H        4.524116000     -0.547971000      3.458386000
H        5.037351000     -0.687631000      1.768437000
H        4.216997000      0.784474000      2.338542000
C        2.992077000     -2.462056000      2.405213000
H        3.156694000     -2.618051000      3.484050000
H        2.083856000     -3.010844000      2.120923000
H        3.847107000     -2.907296000      1.877711000
C        4.768925000     -1.237267000     -0.800688000
H        5.193331000     -1.775552000      0.058168000
H        5.276133000     -1.616996000     -1.703014000
H        5.028013000     -0.171998000     -0.706819000
C        2.997116000     -2.987909000     -0.950932000
H        3.499967000     -3.433197000     -1.825086000
H        3.388939000     -3.486728000     -0.055613000
H        1.925391000     -3.197468000     -1.038952000
C        2.768212000     -0.883630000     -2.267276000
H        1.687599000     -1.038351000     -2.390410000
H        2.982207000      0.192238000     -2.351508000
H        3.282299000     -1.389135000     -3.100854000
C       -3.246664000     -0.935002000     -2.152632000
H       -2.273458000     -1.439194000     -2.140380000
H       -3.966804000     -1.597535000     -2.657957000
H       -3.142195000     -0.029960000     -2.769295000
C       -4.164637000     -1.890809000     -0.019196000
H       -4.922959000     -2.424104000     -0.615148000
H       -3.310476000     -2.565786000      0.114215000
H       -4.609137000     -1.678732000      0.964426000
C       -4.981992000      0.309735000     -0.892788000
H       -5.697579000     -0.174495000     -1.577852000
H       -5.505559000      0.481335000      0.054267000
H       -4.729543000      1.286650000     -1.331128000
C       -2.566183000     -0.485272000      2.840018000
H       -2.702255000     -0.159989000      3.884357000
H       -3.318641000     -1.256854000      2.629837000
H       -1.572406000     -0.946563000      2.747911000
C       -4.082530000      1.347379000      2.076711000
H       -4.884502000      0.605929000      1.961838000
H       -4.167497000      1.763250000      3.094175000
H       -4.264484000      2.171392000      1.370773000
C       -1.634659000      1.752538000      2.317914000
H       -0.618926000      1.347297000      2.203779000
H       -1.698046000      2.684407000      1.737978000
H       -1.784100000      2.011588000      3.378679000
C       -1.469431000     -3.753999000      1.611298000
H       -2.061921000     -4.335809000      0.891403000
H       -1.116698000     -4.466919000      2.381381000
H       -2.160499000     -3.065618000      2.117111000

81
Beta-hydride elimination TS for (tBuPBP)Pd(CH2CH3) complex, E=-1964.200812, G=-1963.556146, IMG. FREQ.=-782.8582
P       -1.436562000      1.806201000      0.349479000
P        1.516449000     -1.533156000      0.527807000
N       -2.449696000     -0.666936000      0.290318000
N       -0.986320000     -2.371107000      0.765324000
B       -1.162857000     -0.941878000      0.877727000
C        1.860247000      1.848364000      1.896728000
H        1.640173000      2.819196000      1.448393000
H        2.859949000      1.457950000      1.693271000
C       -2.890030000      0.662177000     -0.013482000
H       -3.760952000      0.962578000      0.591977000
H       -3.193922000      0.751216000     -1.070379000
C       -2.237055000      2.996056000      1.605038000
C       -1.136911000      2.689042000     -1.310488000
C       -3.000579000     -1.854108000     -0.163711000
C       -4.193861000     -2.109833000     -0.828461000
H       -4.893613000     -1.300348000     -1.048847000
C       -4.474567000     -3.428406000     -1.213776000
H       -5.408274000     -3.646184000     -1.737651000
C       -3.580618000     -4.462332000     -0.935605000
H       -3.820917000     -5.482728000     -1.243529000
C       -2.377083000     -4.215229000     -0.259928000
H       -1.682388000     -5.029128000     -0.039791000
C       -2.088278000     -2.911243000      0.126280000
C        0.325275000     -2.941801000      0.893874000
H        0.472733000     -3.784556000      0.198747000
H        0.520529000     -3.316783000      1.912978000
C        3.074317000     -2.089901000      1.459957000
C        1.795440000     -1.711414000     -1.348569000
Pd       0.284432000      0.389364000      1.273215000
C        0.405134000     -1.820764000     -1.985049000
H       -0.285361000     -1.054558000     -1.608747000
H        0.497281000     -1.689782000     -3.075669000
H       -0.056886000     -2.802813000     -1.809220000
C        2.610465000     -2.924914000     -1.790282000
H        2.614511000     -2.969887000     -2.892496000
H        3.658468000     -2.875144000     -1.465050000
H        2.176783000     -3.870732000     -1.431410000
C        2.470650000     -0.425083000     -1.831152000
H        2.483922000     -0.402992000     -2.933484000
H        1.929572000      0.461541000     -1.467932000
H        3.509466000     -0.344917000     -1.482611000
C        3.347834000     -3.594248000      1.372860000
H        3.524289000     -3.942553000      0.349139000
H        4.252830000     -3.824652000      1.960211000
H        2.528374000     -4.188711000      1.802010000
C        4.288598000     -1.306256000      0.960078000
H        5.141905000     -1.485254000      1.635185000
H        4.599187000     -1.612827000     -0.048303000
H        4.094627000     -0.223161000      0.944876000
C        2.836407000     -1.730207000      2.929319000
H        2.782815000     -0.644272000      3.067645000
H        1.905356000     -2.163331000      3.324674000
H        3.673292000     -2.112385000      3.536990000
C       -2.519337000      2.145788000      2.850189000
H       -1.616240000      1.643665000      3.218454000
H       -2.918975000      2.796572000      3.645220000
H       -3.268974000      1.363813000      2.655510000
C       -1.238338000      4.097937000      1.962521000
H       -1.606101000      4.658799000      2.837735000
H       -0.248367000      3.692662000      2.214484000
H       -1.113793000      4.819464000      1.142589000
C       -3.556209000      3.637576000      1.166389000
H       -4.004792000      4.146533000      2.036053000
H       -3.424543000      4.392129000      0.383424000
H       -4.292530000      2.901232000      0.812377000
C        0.145956000      3.513300000     -1.179143000
H        0.423558000      3.919416000     -2.165946000
H        0.033901000      4.362515000     -0.491535000
H        0.974771000      2.885817000     -0.817250000
C       -2.280049000      3.564134000     -1.818340000
H       -2.378371000      4.492688000     -1.241326000
H       -2.076599000      3.853460000     -2.863224000
H       -3.249478000      3.042972000     -1.805810000
C       -0.868114000      1.578534000     -2.327224000
H       -0.057399000      0.924120000     -1.984295000
H       -1.751675000      0.954787000     -2.527577000
H       -0.559999000      2.031348000     -3.283771000
C        1.186308000      1.451953000      3.076001000
H        0.469525000      2.136968000      3.537364000
H       -0.009299000      0.163796000      2.886498000
H        1.695962000      0.814962000      3.802426000

75
(tBuPBP)Pd(H) complex, E=-1885.704116, G=-1885.113509
P       -1.634112000      1.714456000     -0.075777000
P        1.348502000     -1.650968000      0.189590000
N       -2.637690000     -0.697516000     -0.472619000
N       -1.169941000     -2.409080000     -0.077193000
B       -1.264460000     -0.978053000     -0.157548000
C       -3.083292000      0.651322000     -0.660444000
H       -3.999286000      0.882089000     -0.089652000
H       -3.299599000      0.870593000     -1.719947000
C       -2.213957000      2.335399000      1.610328000
C       -1.542673000      3.061511000     -1.389058000
C       -3.330363000     -1.890713000     -0.579253000
C       -4.664144000     -2.157347000     -0.870295000
H       -5.363642000     -1.342628000     -1.070868000
C       -5.086189000     -3.492480000     -0.899498000
H       -6.130928000     -3.718449000     -1.125506000
C       -4.193629000     -4.536231000     -0.644936000
H       -4.548567000     -5.569124000     -0.672778000
C       -2.847671000     -4.281259000     -0.353513000
H       -2.151604000     -5.099089000     -0.153625000
C       -2.415436000     -2.959468000     -0.323818000
C        0.069773000     -3.041208000      0.264029000
H        0.336016000     -3.860526000     -0.425880000
H        0.047150000     -3.469990000      1.280399000
C        2.396171000     -1.960808000      1.724576000
C        2.256297000     -1.994093000     -1.429987000
Pd       0.227155000      0.365154000      0.119311000
C        1.170888000     -2.030483000     -2.514128000
H        0.590307000     -1.095332000     -2.527455000
H        1.654745000     -2.150390000     -3.497209000
H        0.466836000     -2.865573000     -2.386301000
C        3.036758000     -3.306635000     -1.437134000
H        3.419440000     -3.493689000     -2.454222000
H        3.905261000     -3.271423000     -0.764722000
H        2.415662000     -4.171185000     -1.157339000
C        3.193604000     -0.822846000     -1.735917000
H        3.623348000     -0.960578000     -2.741822000
H        2.651071000      0.133725000     -1.711781000
H        4.026215000     -0.753647000     -1.023855000
C        2.765676000     -3.426400000      1.958308000
H        3.413059000     -3.829491000      1.169636000
H        3.317133000     -3.506344000      2.909905000
H        1.882513000     -4.076098000      2.043017000
C        3.660129000     -1.103983000      1.659048000
H        4.150944000     -1.106240000      2.646083000
H        4.385058000     -1.496368000      0.931203000
H        3.421818000     -0.062298000      1.394690000
C        1.519234000     -1.464360000      2.881971000
H        1.275576000     -0.397544000      2.761399000
H        0.572687000     -2.022285000      2.957551000
H        2.061174000     -1.595682000      3.832928000
C       -2.559840000      1.078198000      2.419376000
H       -1.700857000      0.392043000      2.474974000
H       -2.828613000      1.378835000      3.445195000
H       -3.412046000      0.522297000      2.002133000
C       -1.050414000      3.044254000      2.308523000
H       -1.347619000      3.290547000      3.341225000
H       -0.159257000      2.400325000      2.341116000
H       -0.768601000      3.980628000      1.809599000
C       -3.428657000      3.258603000      1.546277000
H       -3.784159000      3.459342000      2.570593000
H       -3.182987000      4.228595000      1.091861000
H       -4.268743000      2.816813000      0.989023000
C       -0.606031000      4.171731000     -0.913558000
H       -0.369999000      4.834855000     -1.761911000
H       -1.067400000      4.791549000     -0.131119000
H        0.337457000      3.756752000     -0.526445000
C       -2.895556000      3.648960000     -1.793609000
H       -3.384966000      4.186591000     -0.971963000
H       -2.739360000      4.370634000     -2.612638000
H       -3.592741000      2.884666000     -2.166698000
C       -0.907301000      2.360942000     -2.597803000
H        0.089492000      1.967598000     -2.345146000
H       -1.519985000      1.522408000     -2.964467000
H       -0.800915000      3.083088000     -3.423897000
H        1.476781000      1.499844000      0.348456000

6
(CH2=CH2) complex, E=-78.515788, G=-78.48571292
C        0.000000000     -0.357692000     -1.152121000
C        0.000000000     -0.357692000      0.179045000
H        0.000000000      0.573865000     -1.727581000
H        0.000000000     -1.289249000     -1.727581000
H        0.000000000      0.573865000      0.754504000
H        0.000000000     -1.289249000      0.754504000

84
(tBuPBP)Pd(CO2CH2CH3) complex, E=-2152.784985, G=-2152.127064
P       -1.567424000      1.751320000     -0.004613000
P        1.425584000     -1.698241000      0.269481000
N       -2.538919000     -0.662121000     -0.458995000
N       -1.081413000     -2.393206000     -0.116462000
B       -1.164190000     -0.958417000     -0.168953000
C        3.578328000      3.254092000      0.668431000
H        3.098264000      3.943268000      1.384445000
H        4.254796000      2.633656000      1.279888000
C       -3.005216000      0.685558000     -0.580847000
H       -3.904612000      0.879299000      0.028935000
H       -3.259078000      0.940199000     -1.623150000
C       -2.100289000      2.363681000      1.695218000
C       -1.495300000      3.097237000     -1.318307000
C       -3.242702000     -1.848137000     -0.577999000
C       -4.583260000     -2.095535000     -0.852069000
H       -5.277961000     -1.271215000     -1.028094000
C       -5.018271000     -3.425759000     -0.896196000
H       -6.068367000     -3.638254000     -1.109652000
C       -4.132259000     -4.481649000     -0.672202000
H       -4.497568000     -5.510462000     -0.710995000
C       -2.779716000     -4.244229000     -0.398266000
H       -2.088679000     -5.071703000     -0.222424000
C       -2.336195000     -2.927166000     -0.355179000
C        0.133136000     -3.059538000      0.246568000
H        0.412441000     -3.858178000     -0.462094000
H        0.065382000     -3.521461000      1.246377000
C        2.386152000     -2.013881000      1.854488000
C        2.413824000     -1.982530000     -1.307410000
Pd       0.283609000      0.329096000      0.218747000
C        1.383016000     -1.974844000     -2.444205000
H        0.812838000     -1.033511000     -2.458125000
H        1.916461000     -2.065225000     -3.404172000
H        0.667432000     -2.807880000     -2.382002000
C        3.187370000     -3.299063000     -1.313947000
H        3.624743000     -3.454598000     -2.313976000
H        4.017811000     -3.288930000     -0.594207000
H        2.549385000     -4.169570000     -1.096415000
C        3.365193000     -0.802352000     -1.521828000
H        3.843963000     -0.910273000     -2.509066000
H        2.835406000      0.162558000     -1.501572000
H        4.164748000     -0.768058000     -0.770600000
C        2.758617000     -3.479327000      2.080875000
H        3.452495000     -3.859802000      1.320743000
H        3.258821000     -3.570937000      3.059277000
H        1.879534000     -4.140165000      2.105218000
C        3.637532000     -1.134658000      1.869165000
H        4.080791000     -1.161563000      2.878254000
H        4.401710000     -1.496218000      1.166369000
H        3.386720000     -0.089383000      1.630679000
C        1.441912000     -1.541978000      2.968792000
H        1.216083000     -0.470520000      2.861930000
H        0.489336000     -2.094831000      2.975820000
H        1.926926000     -1.701573000      3.945698000
C       -2.412545000      1.099458000      2.506869000
H       -1.548067000      0.418069000      2.532813000
H       -2.651712000      1.391397000      3.542279000
H       -3.273607000      0.539933000      2.112304000
C       -0.907754000      3.071265000      2.347217000
H       -1.142601000      3.268399000      3.406143000
H        0.005694000      2.458973000      2.295255000
H       -0.686557000      4.035927000      1.871961000
C       -3.320436000      3.280803000      1.676266000
H       -3.634141000      3.487412000      2.712974000
H       -3.099298000      4.248399000      1.204517000
H       -4.180628000      2.830181000      1.157554000
C       -0.576365000      4.230272000     -0.862942000
H       -0.424936000      4.922107000     -1.707667000
H       -1.010878000      4.811212000     -0.037021000
H        0.410970000      3.847330000     -0.572114000
C       -2.865123000      3.662944000     -1.698609000
H       -3.354995000      4.183711000     -0.865898000
H       -2.726902000      4.396713000     -2.509866000
H       -3.554554000      2.894432000     -2.076859000
C       -0.859084000      2.401318000     -2.529708000
H        0.162189000      2.069677000     -2.288685000
H       -1.446845000      1.533656000     -2.869821000
H       -0.807301000      3.115606000     -3.367916000
C        2.479809000      2.339733000      0.136021000
O        2.209435000      2.332980000     -1.072402000
O        1.896384000      1.631422000      1.020662000
C        4.338010000      4.015659000     -0.399216000
H        3.658132000      4.640710000     -0.996293000
H        5.107242000      4.666752000      0.044194000
H        4.833218000      3.325494000     -1.098300000

84
(tBuPBP)Pd(CH2CH2CH3) complex, E=-2003.538255, G=-2002.864444
P       -1.333165000      1.843936000     -0.093347000
P        1.577235000     -1.581179000      0.144464000
N       -2.388255000     -0.550029000     -0.337370000
N       -0.968455000     -2.245739000      0.236453000
B       -1.016766000     -0.829940000     -0.008759000
C        2.242766000      1.834191000     -0.219929000
H        2.025236000      2.547129000     -1.040500000
H        3.113463000      1.261167000     -0.587495000
C       -2.795408000      0.787495000     -0.645254000
H       -3.720741000      1.085102000     -0.121579000
H       -2.970889000      0.932462000     -1.725387000
C       -1.877042000      2.398127000      1.634655000
C       -1.343342000      3.249645000     -1.349821000
C       -3.119514000     -1.722727000     -0.291839000
C       -4.465843000     -1.978758000     -0.528483000
H       -5.144845000     -1.170776000     -0.810482000
C       -4.927222000     -3.295004000     -0.399976000
H       -5.982318000     -3.512347000     -0.582123000
C       -4.060446000     -4.330693000     -0.045222000
H       -4.445346000     -5.348910000      0.048195000
C       -2.702491000     -4.085952000      0.195491000
H       -2.027099000     -4.897262000      0.476628000
C       -2.232052000     -2.783105000      0.071194000
C        0.271873000     -2.878084000      0.569259000
H        0.440883000     -3.810362000      0.003337000
H        0.334291000     -3.133575000      1.641007000
C        2.822681000     -1.778941000      1.545590000
C        2.219795000     -2.192042000     -1.525275000
Pd       0.536523000      0.478558000     -0.014367000
C        0.986186000     -2.343441000     -2.425173000
H        0.414084000     -1.404577000     -2.478582000
H        1.320645000     -2.601097000     -3.443402000
H        0.304361000     -3.137847000     -2.089207000
C        2.968500000     -3.520764000     -1.450840000
H        3.191066000     -3.867838000     -2.473633000
H        3.928704000     -3.422895000     -0.925005000
H        2.382094000     -4.311282000     -0.958306000
C        3.118016000     -1.116640000     -2.139888000
H        3.426647000     -1.440147000     -3.147669000
H        2.582660000     -0.160787000     -2.228016000
H        4.028364000     -0.938230000     -1.552611000
C        3.131957000     -3.227284000      1.927668000
H        3.629295000     -3.780274000      1.121184000
H        3.812633000     -3.228080000      2.795480000
H        2.232884000     -3.786696000      2.224196000
C        4.115448000     -1.044538000      1.190669000
H        4.758913000     -0.990844000      2.084310000
H        4.684094000     -1.567899000      0.408317000
H        3.914874000     -0.018259000      0.851932000
C        2.157130000     -1.070077000      2.732793000
H        1.948156000     -0.016612000      2.492909000
H        1.206580000     -1.545213000      3.021500000
H        2.828719000     -1.107270000      3.606336000
C       -2.272514000      1.134376000      2.408894000
H       -1.451634000      0.402124000      2.426969000
H       -2.504378000      1.418548000      3.448448000
H       -3.161370000      0.637811000      1.994551000
C       -0.678343000      3.025278000      2.347463000
H       -0.964178000      3.280937000      3.381231000
H        0.166411000      2.322367000      2.384085000
H       -0.329865000      3.944817000      1.859458000
C       -3.052601000      3.372822000      1.626820000
H       -3.377305000      3.553455000      2.665058000
H       -2.779735000      4.346765000      1.197503000
H       -3.921867000      2.981547000      1.076755000
C       -0.447409000      4.380843000     -0.844728000
H       -0.277871000      5.103422000     -1.660027000
H       -0.908218000      4.929707000     -0.010562000
H        0.531938000      4.001822000     -0.518072000
C       -2.730452000      3.789379000     -1.702311000
H       -3.227252000      4.274017000     -0.853031000
H       -2.625858000      4.546393000     -2.497648000
H       -3.398517000      3.006554000     -2.090339000
C       -0.711164000      2.631080000     -2.604038000
H        0.297012000      2.247677000     -2.389905000
H       -1.312552000      1.798920000     -3.002441000
H       -0.639454000      3.397531000     -3.393312000
C        2.699720000      2.636912000      0.994025000
H        1.900024000      3.325052000      1.317016000
H        2.858327000      1.966160000      1.860186000
C        3.975785000      3.445238000      0.773551000
H        4.272756000      4.020362000      1.667760000
H        4.818378000      2.785650000      0.505270000
H        3.848813000      4.158989000     -0.057840000

87
The TS1_Out for C-CO2 bond formation  with (tBuPBP)Pd(CH2CH2CH3) complex, E=-2191.988048, G=-2191.304882, IMG. FREQ.=-548.0816
P       -1.390398000      1.852362000      0.012182000
P        1.572267000     -1.633650000      0.223499000
N       -2.400696000     -0.561088000     -0.238696000
N       -0.978764000     -2.274315000      0.265799000
B       -1.034634000     -0.850663000      0.094679000
C        2.274341000      2.020942000      0.031592000
H        1.550938000      2.335860000     -0.721585000
H        2.999502000      1.243871000     -0.218630000
C       -2.822565000      0.770702000     -0.541579000
H       -3.753579000      1.053834000     -0.021071000
H       -2.996566000      0.912298000     -1.621611000
C       -1.979921000      2.476612000      1.696175000
C       -1.357856000      3.190654000     -1.317890000
C       -3.121755000     -1.741838000     -0.277952000
C       -4.459285000     -1.992316000     -0.564409000
H       -5.139011000     -1.175432000     -0.816849000
C       -4.909269000     -3.317367000     -0.525595000
H       -5.956754000     -3.533191000     -0.748128000
C       -4.040994000     -4.364911000     -0.209626000
H       -4.418019000     -5.389925000     -0.186691000
C       -2.692560000     -4.124088000      0.079279000
H       -2.016034000     -4.944846000      0.327816000
C       -2.234783000     -2.811385000      0.042780000
C        0.256436000     -2.936878000      0.546744000
H        0.416311000     -3.819848000     -0.095190000
H        0.317334000     -3.279858000      1.593186000
C        2.814725000     -1.982893000      1.598923000
C        2.203286000     -2.102405000     -1.494307000
Pd       0.490770000      0.456290000      0.185693000
C        0.971550000     -2.111619000     -2.409215000
H        0.448785000     -1.143270000     -2.385599000
H        1.303800000     -2.293709000     -3.443971000
H        0.248175000     -2.897934000     -2.148332000
C        2.888954000     -3.466602000     -1.542518000
H        3.090030000     -3.726115000     -2.594835000
H        3.856172000     -3.458041000     -1.021310000
H        2.271922000     -4.273741000     -1.119668000
C        3.161374000     -1.022406000     -1.998450000
H        3.486857000     -1.285915000     -3.018061000
H        2.685189000     -0.034038000     -2.053111000
H        4.065032000     -0.934846000     -1.380719000
C        3.114554000     -3.467911000      1.815488000
H        3.630049000     -3.925753000      0.962879000
H        3.776725000     -3.566989000      2.691570000
H        2.210748000     -4.056539000      2.028756000
C        4.116139000     -1.229482000      1.327685000
H        4.749221000     -1.260837000      2.229388000
H        4.689878000     -1.683796000      0.507567000
H        3.932976000     -0.174245000      1.083239000
C        2.149073000     -1.418485000      2.859947000
H        1.925643000     -0.349175000      2.747193000
H        1.209659000     -1.938881000      3.102054000
H        2.828567000     -1.542002000      3.718877000
C       -2.316559000      1.226868000      2.519704000
H       -1.455634000      0.543895000      2.582390000
H       -2.581639000      1.539988000      3.542483000
H       -3.168143000      0.662581000      2.113390000
C       -0.828708000      3.204480000      2.389268000
H       -1.139166000      3.481929000      3.409789000
H        0.056796000      2.559085000      2.464914000
H       -0.536045000      4.125331000      1.868576000
C       -3.203510000      3.387675000      1.624276000
H       -3.555815000      3.594065000      2.648311000
H       -2.969636000      4.355943000      1.160628000
H       -4.042442000      2.932419000      1.076892000
C       -0.492727000      4.367401000     -0.865627000
H       -0.325056000      5.040466000     -1.721758000
H       -0.981716000      4.956121000     -0.076247000
H        0.493392000      4.050020000     -0.499219000
C       -2.746551000      3.702249000     -1.711362000
H       -3.263018000      4.210085000     -0.887947000
H       -2.630459000      4.434035000     -2.527705000
H       -3.400644000      2.903389000     -2.088980000
C       -0.713700000      2.517399000     -2.538207000
H        0.325402000      2.208516000     -2.354454000
H       -1.276337000      1.629877000     -2.867674000
H       -0.703979000      3.231611000     -3.377420000
C        3.275439000      2.856758000     -1.659159000
O        3.961748000      3.741203000     -1.255662000
O        2.892100000      2.222600000     -2.600361000
C        2.573065000      2.947043000      1.178871000
H        1.738545000      3.657700000      1.296002000
H        3.445392000      3.574584000      0.914887000
C        2.846741000      2.289256000      2.523390000
H        1.973861000      1.723262000      2.885465000
H        3.688758000      1.582189000      2.460939000
H        3.105261000      3.036628000      3.290783000

87
The TS1_Inn for C-CO2 bond formation  with (tBuPBP)Pd(CH2CH2CH3) complex, E=-2191.98026, G=-2191.297502, IMG. FREQ.=-331.0575
P       -2.292680000      0.172946000      0.144485000
P        2.231680000     -0.637157000      0.369684000
N       -0.760458000      2.104672000     -0.744128000
N        1.467630000      1.781436000     -0.390033000
B        0.201627000      1.101171000     -0.373741000
C       -0.295820000     -2.965621000      1.008136000
H        0.160476000     -2.342641000      1.807151000
H        0.518168000     -3.667114000      0.750589000
C       -2.160592000      1.829759000     -0.723296000
H       -2.591129000      1.757535000     -1.735637000
H       -2.732621000      2.601596000     -0.179332000
C       -3.768141000     -0.582098000     -0.764648000
C       -2.701822000      0.679561000      1.927041000
C       -0.117527000      3.310812000     -0.951210000
C       -0.605553000      4.565312000     -1.300581000
H       -1.671937000      4.720444000     -1.479078000
C        0.305580000      5.622156000     -1.416809000
H       -0.059087000      6.615108000     -1.689775000
C        1.669913000      5.426347000     -1.190903000
H        2.359300000      6.268211000     -1.288007000
C        2.170948000      4.166404000     -0.841150000
H        3.238032000      4.016125000     -0.662579000
C        1.273863000      3.110446000     -0.724325000
C        2.667659000      1.165634000      0.075949000
H        3.012020000      1.625210000      1.016714000
H        3.497806000      1.250238000     -0.644938000
C        3.271677000     -1.514690000     -0.939503000
C        2.897456000     -0.904861000      2.126855000
Pd      -0.155254000     -0.810085000      0.153399000
C       -0.853778000     -3.196466000     -1.281664000
O        0.007786000     -2.735858000     -1.954725000
O       -1.835212000     -3.836992000     -1.148883000
C        1.868956000     -0.233479000      3.045118000
H        0.879227000     -0.703871000      2.960935000
H        2.204419000     -0.318586000      4.091641000
H        1.750362000      0.838147000      2.820064000
C        4.268567000     -0.273375000      2.386737000
H        4.547914000     -0.474058000      3.434339000
H        5.057621000     -0.693876000      1.752213000
H        4.270577000      0.818340000      2.261152000
C        2.978984000     -2.397578000      2.452407000
H        3.147705000     -2.517301000      3.535260000
H        2.057486000     -2.936575000      2.194597000
H        3.821562000     -2.878977000      1.936759000
C        4.773496000     -1.259608000     -0.816590000
H        5.208125000     -1.773059000      0.052164000
H        5.273412000     -1.661837000     -1.713215000
H        5.029460000     -0.191343000     -0.753895000
C        3.008541000     -3.020803000     -0.894489000
H        3.507570000     -3.491793000     -1.757300000
H        3.410136000     -3.487567000      0.013772000
H        1.937524000     -3.239510000     -0.967070000
C        2.758240000     -0.959795000     -2.275397000
H        1.676604000     -1.119085000     -2.382216000
H        2.970113000      0.113008000     -2.396411000
H        3.264272000     -1.491305000     -3.097618000
C       -3.240137000     -0.913918000     -2.167258000
H       -2.301736000     -1.479352000     -2.142801000
H       -3.988804000     -1.521332000     -2.700045000
H       -3.065679000     -0.006773000     -2.764883000
C       -4.217595000     -1.857946000     -0.056742000
H       -4.997921000     -2.349282000     -0.660609000
H       -3.393018000     -2.571486000      0.062347000
H       -4.653714000     -1.643306000      0.930016000
C       -4.960398000      0.367093000     -0.920986000
H       -5.685251000     -0.102534000     -1.606422000
H       -5.482845000      0.555548000      0.023466000
H       -4.683602000      1.335349000     -1.362811000
C       -2.575757000     -0.547090000      2.830902000
H       -2.716772000     -0.239631000      3.879943000
H       -3.327899000     -1.314309000      2.604445000
H       -1.582855000     -1.009187000      2.736899000
C       -4.085684000      1.302267000      2.096904000
H       -4.889116000      0.566781000      1.955900000
H       -4.176555000      1.690048000      3.124902000
H       -4.259853000      2.146318000      1.413038000
C       -1.638172000      1.699105000      2.353633000
H       -0.622610000      1.296182000      2.231511000
H       -1.700633000      2.642624000      1.792679000
H       -1.788120000      1.936466000      3.419409000
C       -1.432921000     -3.732880000      1.666666000
H       -1.757789000     -4.558122000      1.016610000
H       -2.319565000     -3.090109000      1.777709000
C       -1.069059000     -4.294391000      3.038170000
H       -1.896303000     -4.872664000      3.483653000
H       -0.193183000     -4.961799000      2.973666000
H       -0.809553000     -3.487817000      3.745282000

87
(tBuPBP)Pd(CO2CH2CH2CH3) complex, E=-2192.066166, G=-2191.381852
P       -1.565887000      1.750380000      0.000610000
P        1.427210000     -1.699953000      0.264469000
N       -2.538227000     -0.662295000     -0.456889000
N       -1.080215000     -2.394218000     -0.120551000
B       -1.163086000     -0.959321000     -0.169656000
C        3.566934000      3.262894000      0.677211000
H        3.078822000      3.962437000      1.379334000
H        4.240436000      2.654150000      1.305061000
C       -3.004618000      0.685656000     -0.575350000
H       -3.902982000      0.878288000      0.036299000
H       -3.260226000      0.942273000     -1.616738000
C       -2.096542000      2.360441000      1.701971000
C       -1.495522000      3.098408000     -1.311136000
C       -3.242224000     -1.848033000     -0.577462000
C       -4.583235000     -2.094763000     -0.849901000
H       -5.278184000     -1.270021000     -1.022937000
C       -5.018380000     -3.424867000     -0.896280000
H       -6.068836000     -3.636842000     -1.108480000
C       -4.132054000     -4.481288000     -0.676078000
H       -4.497478000     -5.509997000     -0.716546000
C       -2.779051000     -4.244538000     -0.403822000
H       -2.087774000     -5.072435000     -0.230944000
C       -2.335393000     -2.927598000     -0.358524000
C        0.134875000     -3.061369000      0.239176000
H        0.413487000     -3.857963000     -0.472064000
H        0.068368000     -3.526140000      1.237745000
C        2.389015000     -2.019246000      1.847997000
C        2.414498000     -1.979938000     -1.313799000
Pd       0.285104000      0.327233000      0.219282000
C        1.382900000     -1.969262000     -2.449859000
H        0.812950000     -1.027758000     -2.461127000
H        1.915644000     -2.057517000     -3.410411000
H        0.667130000     -2.802251000     -2.389127000
C        3.188078000     -3.296433000     -1.324404000
H        3.624894000     -3.449193000     -2.325105000
H        4.018945000     -3.288259000     -0.605127000
H        2.550265000     -4.167580000     -1.108933000
C        3.365735000     -0.799175000     -1.525724000
H        3.843206000     -0.904075000     -2.513919000
H        2.836176000      0.165783000     -1.501773000
H        4.166282000     -0.767377000     -0.775454000
C        2.762173000     -3.485140000      2.070316000
H        3.455469000     -3.863439000      1.308571000
H        3.263301000     -3.579076000      3.048022000
H        1.883335000     -4.146336000      2.093781000
C        3.640187000     -1.139722000      1.864049000
H        4.084051000     -1.169026000      2.872803000
H        4.404003000     -1.499439000      1.159916000
H        3.389179000     -0.093892000      1.628289000
C        1.445435000     -1.550596000      2.964212000
H        1.218999000     -0.478980000      2.860264000
H        0.493134000     -2.103936000      2.970580000
H        1.931282000     -1.712436000      3.940336000
C       -2.407692000      1.095132000      2.512351000
H       -1.543246000      0.413618000      2.536045000
H       -2.645259000      1.385653000      3.548528000
H       -3.269416000      0.536253000      2.118318000
C       -0.903217000      3.067207000      2.353407000
H       -1.136940000      3.263381000      3.412759000
H        0.010070000      2.454815000      2.299973000
H       -0.682340000      4.032299000      1.878863000
C       -3.316732000      3.277564000      1.685800000
H       -3.629209000      3.482640000      2.723183000
H       -3.096165000      4.245862000      1.215224000
H       -4.177538000      2.827716000      1.167434000
C       -0.576526000      4.231257000     -0.855366000
H       -0.426886000      4.924518000     -1.699241000
H       -1.010098000      4.810624000     -0.027851000
H        0.411587000      3.848628000     -0.566813000
C       -2.865971000      3.664318000     -1.688974000
H       -3.354943000      4.183811000     -0.854940000
H       -2.728869000      4.399266000     -2.499350000
H       -3.555704000      2.896215000     -2.067488000
C       -0.860647000      2.404517000     -2.524387000
H        0.161027000      2.072817000     -2.285210000
H       -1.448582000      1.537170000     -2.864991000
H       -0.810177000      3.120054000     -3.361609000
C        2.477378000      2.341439000      0.141279000
O        2.207464000      2.334485000     -1.067410000
O        1.897764000      1.627834000      1.024073000
C        4.346190000      4.022133000     -0.381094000
H        3.639405000      4.598286000     -0.999857000
H        4.810467000      3.298569000     -1.071426000
C        5.405799000      4.941804000      0.204322000
H        4.957972000      5.696588000      0.871641000
H        6.143173000      4.378613000      0.799807000
H        5.956791000      5.480159000     -0.582269000

88
(tBuPBP)Pd(CH2C6H5) complex, E=-2155.859605, G=-2155.162643
P       -1.417240000      1.808613000      0.113795000
P        1.544264000     -1.639449000      0.224300000
N       -2.445965000     -0.606451000     -0.143283000
N       -0.995010000     -2.327196000      0.224918000
B       -1.068525000     -0.892059000      0.151033000
C        2.215524000      1.816818000      0.179016000
H        2.162745000      2.385684000     -0.765277000
H        3.080611000      1.144852000      0.088323000
C       -2.875621000      0.732089000     -0.398810000
H       -3.785736000      1.007163000      0.161739000
H       -3.092997000      0.892304000     -1.468366000
C       -1.977587000      2.472289000      1.791104000
C       -1.417947000      3.116807000     -1.245169000
C       -3.151255000     -1.790798000     -0.253650000
C       -4.488196000     -2.042219000     -0.542538000
H       -5.182016000     -1.219999000     -0.731762000
C       -4.920075000     -3.373618000     -0.586674000
H       -5.967226000     -3.589301000     -0.811409000
C       -4.034361000     -4.426914000     -0.348778000
H       -4.397188000     -5.456655000     -0.388120000
C       -2.685602000     -4.185647000     -0.059332000
H       -1.995106000     -5.011275000      0.127445000
C       -2.245296000     -2.867113000     -0.015294000
C        0.251253000     -2.989326000      0.448334000
H        0.423318000     -3.818910000     -0.259159000
H        0.322598000     -3.411537000      1.464756000
C        2.768215000     -2.065246000      1.597809000
C        2.206630000     -1.993403000     -1.511731000
Pd       0.465282000      0.432831000      0.257369000
C        0.981740000     -2.002637000     -2.436083000
H        0.412916000     -1.063716000     -2.353339000
H        1.325564000     -2.106600000     -3.478148000
H        0.294335000     -2.835490000     -2.228857000
C        2.952708000     -3.319929000     -1.634071000
H        3.172709000     -3.511700000     -2.697366000
H        3.914137000     -3.300708000     -1.102287000
H        2.366824000     -4.173953000     -1.262233000
C        3.115814000     -0.842057000     -1.945979000
H        3.450212000     -1.020345000     -2.981128000
H        2.580774000      0.117176000     -1.914276000
H        4.011950000     -0.749622000     -1.317729000
C        3.108207000     -3.553624000      1.708757000
H        3.684287000     -3.920638000      0.850937000
H        3.727416000     -3.705631000      2.608537000
H        2.217053000     -4.187498000      1.821659000
C        4.057695000     -1.262779000      1.426467000
H        4.689001000     -1.396577000      2.320120000
H        4.640925000     -1.605560000      0.559474000
H        3.863254000     -0.188211000      1.310953000
C        2.052173000     -1.622555000      2.881270000
H        1.728276000     -0.573470000      2.822203000
H        1.160228000     -2.233214000      3.088288000
H        2.735222000     -1.730925000      3.739464000
C       -2.282014000      1.236260000      2.647449000
H       -1.408316000      0.569594000      2.708081000
H       -2.533727000      1.567130000      3.668171000
H       -3.130765000      0.648765000      2.268003000
C       -0.825121000      3.231792000      2.447289000
H       -1.126560000      3.530817000      3.464595000
H        0.077485000      2.610891000      2.527395000
H       -0.546698000      4.141953000      1.902198000
C       -3.214711000      3.364906000      1.716936000
H       -3.548878000      3.599053000      2.741287000
H       -3.001044000      4.321346000      1.219665000
H       -4.059524000      2.884684000      1.200229000
C       -0.551478000      4.294525000     -0.809866000
H       -0.341816000      4.938544000     -1.679785000
H       -1.051453000      4.915282000     -0.052552000
H        0.405805000      3.954138000     -0.395907000
C       -2.803649000      3.617280000     -1.657339000
H       -3.330595000      4.125318000     -0.840100000
H       -2.684400000      4.347369000     -2.475292000
H       -3.450752000      2.814063000     -2.037722000
C       -0.754650000      2.416360000     -2.438253000
H        0.262170000      2.082848000     -2.183075000
H       -1.324923000      1.534972000     -2.772142000
H       -0.695302000      3.116658000     -3.287649000
C        2.435482000      2.738294000      1.314063000
C        2.429562000      4.140496000      1.163691000
C        2.668818000      2.261029000      2.622330000
C        2.591805000      5.003787000      2.245494000
C        2.847527000      3.117177000      3.703770000
C        2.795765000      4.502379000      3.530804000
H        2.310745000      4.562092000      0.161859000
H        2.693237000      1.182530000      2.789529000
H        2.571802000      6.084771000      2.078061000
H        3.021251000      2.697218000      4.698890000
H        2.924674000      5.177070000      4.380429000

91
The TS1_Out for C-CO2 bond formation  with (tBuPBP)Pd(CH2C6H5) complex, E=-2344.307869, G=-2343.605398, IMG. FREQ.=-525.6485
P       -1.330437000      1.921434000     -0.091545000
P        1.666616000     -1.549898000      0.121137000
N       -2.322004000     -0.507174000     -0.164211000
N       -0.865531000     -2.175744000      0.383287000
B       -0.940607000     -0.769362000      0.114394000
C        2.413078000      2.137010000     -0.095418000
H        1.625445000      2.564634000     -0.714029000
H        2.919277000      1.220978000     -0.396028000
C       -2.768998000      0.800116000     -0.527816000
H       -3.681328000      1.107130000      0.011591000
H       -2.985112000      0.874580000     -1.606538000
C       -1.836224000      2.619986000      1.586322000
C       -1.378382000      3.185394000     -1.493361000
C       -3.037752000     -1.689145000     -0.078197000
C       -4.388112000     -1.961293000     -0.268626000
H       -5.086089000     -1.166056000     -0.539405000
C       -4.826893000     -3.280639000     -0.108111000
H       -5.884085000     -3.513884000     -0.253520000
C       -3.935859000     -4.301233000      0.232603000
H       -4.305218000     -5.322310000      0.351642000
C       -2.574929000     -4.037985000      0.426208000
H       -1.880616000     -4.836761000      0.696126000
C       -2.128802000     -2.730354000      0.268683000
C        0.385803000     -2.815732000      0.640688000
H        0.507427000     -3.752272000      0.070045000
H        0.516701000     -3.061935000      1.707603000
C        3.051124000     -1.849202000      1.363514000
C        2.116427000     -2.085899000     -1.633021000
Pd       0.571975000      0.542864000      0.084324000
C        0.801278000     -2.158425000     -2.419202000
H        0.265495000     -1.197398000     -2.395378000
H        1.034762000     -2.391459000     -3.470570000
H        0.121445000     -2.939214000     -2.048309000
C        2.817773000     -3.441879000     -1.689797000
H        2.943726000     -3.733637000     -2.745236000
H        3.820174000     -3.409343000     -1.241249000
H        2.241219000     -4.240116000     -1.198177000
C        2.995851000     -1.010342000     -2.274180000
H        3.197498000     -1.292904000     -3.320184000
H        2.509569000     -0.024499000     -2.288500000
H        3.967022000     -0.900835000     -1.774323000
C        3.286448000     -3.327408000      1.686698000
H        3.605473000     -3.908849000      0.812853000
H        4.089498000     -3.396249000      2.438963000
H        2.400449000     -3.812092000      2.120295000
C        4.356984000     -1.233918000      0.860028000
H        5.085452000     -1.201222000      1.686299000
H        4.803913000     -1.830212000      0.052188000
H        4.226751000     -0.207683000      0.492262000
C        2.576377000     -1.129085000      2.632644000
H        2.404731000     -0.057747000      2.457007000
H        1.640401000     -1.560588000      3.020594000
H        3.340378000     -1.231530000      3.420556000
C       -2.138673000      1.413306000      2.483499000
H       -1.275292000      0.733740000      2.547859000
H       -2.359064000      1.779634000      3.499063000
H       -3.007402000      0.831007000      2.144050000
C       -0.642166000      3.366922000      2.178225000
H       -0.882130000      3.679978000      3.207293000
H        0.255294000      2.732607000      2.214634000
H       -0.384275000      4.269019000      1.610532000
C       -3.057992000      3.534032000      1.527205000
H       -3.345175000      3.813564000      2.554112000
H       -2.851207000      4.466049000      0.983100000
H       -3.930719000      3.046862000      1.066349000
C       -0.563732000      4.426713000     -1.136513000
H       -0.473850000      5.065989000     -2.029247000
H       -1.040876000      5.025256000     -0.347616000
H        0.453796000      4.175445000     -0.811493000
C       -2.798462000      3.610675000     -1.878799000
H       -3.330329000      4.109268000     -1.058921000
H       -2.732382000      4.328273000     -2.712946000
H       -3.413254000      2.770024000     -2.229369000
C       -0.721853000      2.471143000     -2.683019000
H        0.338080000      2.241265000     -2.498480000
H       -1.233635000      1.529244000     -2.936358000
H       -0.773694000      3.124426000     -3.569066000
C        3.438708000      2.936358000     -1.776976000
O        4.159062000      3.793176000     -1.384356000
O        2.995009000      2.307122000     -2.692913000
C        2.843323000      2.847557000      1.097676000
C        2.464900000      4.187502000      1.324223000
C        3.723410000      2.282610000      2.043557000
C        2.885099000      4.892843000      2.445851000
C        4.151114000      2.987729000      3.164634000
C        3.726569000      4.297857000      3.387338000
H        1.836528000      4.692150000      0.588012000
H        4.086995000      1.266529000      1.892597000
H        2.561691000      5.929042000      2.579389000
H        4.830556000      2.505075000      3.872945000
H        4.060037000      4.851700000      4.267919000

91
The TS1_Inn for C-CO2 bond formation  with (tBuPBP)Pd(CH2C6H5) complex, E=-2344.294875, G=-2343.587991, IMG. FREQ.=-329.7440
P       -2.336274000      0.172341000     -0.061216000
P        2.156880000     -0.692025000      0.424247000
N       -0.735349000      2.051750000     -0.896087000
N        1.418996000      1.761126000     -0.197996000
B        0.177655000      1.066772000     -0.384942000
C       -0.314833000     -3.297066000      0.385117000
H        0.311321000     -2.801167000      1.145540000
H        0.365273000     -3.976168000     -0.150060000
C       -2.133425000      1.770049000     -1.012617000
H       -2.457989000      1.637202000     -2.056887000
H       -2.754534000      2.567905000     -0.569880000
C       -3.783655000     -0.645050000     -0.949536000
C       -2.768568000      0.805770000      1.676524000
C       -0.088201000      3.271910000     -0.982026000
C       -0.541299000      4.524058000     -1.382761000
H       -1.570125000      4.663901000     -1.721700000
C        0.356330000      5.597447000     -1.342492000
H        0.018695000      6.588757000     -1.653254000
C        1.674012000      5.420349000     -0.914088000
H        2.353955000      6.275029000     -0.892706000
C        2.139401000      4.163933000     -0.508471000
H        3.168327000      4.029264000     -0.167680000
C        1.254474000      3.092040000     -0.543770000
C        2.543532000      1.141771000      0.427083000
H        2.672164000      1.494679000      1.463729000
H        3.489770000      1.340139000     -0.102990000
C        3.295851000     -1.344790000     -0.930961000
C        2.714968000     -1.219037000      2.157447000
Pd      -0.201090000     -0.858481000      0.004433000
C       -0.835703000     -2.989092000     -1.837688000
O        0.048005000     -2.374793000     -2.347033000
O       -1.816203000     -3.639192000     -1.922325000
C        1.568223000     -0.804504000      3.086846000
H        0.640989000     -1.344886000      2.849685000
H        1.841827000     -1.031717000      4.129952000
H        1.351228000      0.273349000      3.024504000
C        4.002501000     -0.532437000      2.624378000
H        4.248159000     -0.904158000      3.632791000
H        4.860275000     -0.750921000      1.976891000
H        3.898824000      0.558520000      2.703882000
C        2.911529000     -2.734459000      2.233989000
H        3.035213000     -3.023096000      3.290463000
H        2.055864000     -3.297053000      1.834846000
H        3.816650000     -3.055279000      1.699862000
C        4.780973000     -1.134186000     -0.640911000
H        5.135772000     -1.771425000      0.181141000
H        5.358177000     -1.411445000     -1.538286000
H        5.031238000     -0.088816000     -0.405127000
C        3.022470000     -2.831886000     -1.163850000
H        3.615063000     -3.166510000     -2.030962000
H        3.310584000     -3.453817000     -0.307167000
H        1.965203000     -3.005283000     -1.394802000
C        2.895860000     -0.570659000     -2.194073000
H        1.827655000     -0.699726000     -2.417951000
H        3.112634000      0.505156000     -2.119602000
H        3.471497000     -0.966185000     -3.046545000
C       -3.276658000     -0.871000000     -2.385093000
H       -2.211797000     -1.131924000     -2.433258000
H       -3.842386000     -1.693805000     -2.846895000
H       -3.424939000      0.024968000     -3.005455000
C       -4.088464000     -1.973935000     -0.258502000
H       -4.837959000     -2.526559000     -0.847261000
H       -3.199610000     -2.611890000     -0.170651000
H       -4.507456000     -1.819416000      0.746840000
C       -5.054281000      0.204159000     -1.043462000
H       -5.723264000     -0.263090000     -1.784969000
H       -5.605973000      0.254890000     -0.098577000
H       -4.856459000      1.230770000     -1.388182000
C       -2.625929000     -0.356690000      2.654335000
H       -2.869100000     -0.012270000      3.672933000
H       -3.283085000     -1.202501000      2.413975000
H       -1.591380000     -0.725789000      2.655372000
C       -4.168594000      1.405752000      1.785984000
H       -4.950127000      0.637931000      1.721882000
H       -4.268512000      1.890072000      2.771127000
H       -4.367110000      2.172277000      1.022436000
C       -1.740009000      1.875775000      2.062875000
H       -0.710384000      1.495668000      1.990117000
H       -1.814009000      2.787016000      1.452623000
H       -1.921338000      2.164451000      3.110888000
C       -1.404307000     -4.018135000      1.060565000
C       -2.043165000     -5.143034000      0.498713000
C       -1.849995000     -3.622340000      2.338388000
C       -3.095651000     -5.784580000      1.147077000
C       -2.900806000     -4.259788000      2.989152000
C       -3.547438000     -5.342709000      2.390893000
H       -1.711090000     -5.512298000     -0.471743000
H       -1.342266000     -2.792850000      2.833865000
H       -3.568980000     -6.648273000      0.671321000
H       -3.212276000     -3.912583000      3.978685000
H       -4.376105000     -5.845957000      2.894845000

91
(tBuPBP)Pd(CO2CH2C6H5) complex, E=-2344.377879, G=-2343.672223
P       -1.368616000      1.657300000      0.261794000
P        1.529195000     -1.878582000      0.136362000
N       -2.431794000     -0.686517000     -0.326873000
N       -1.014304000     -2.477525000     -0.168997000
B       -1.055036000     -1.040856000     -0.127758000
C       -2.858496000      0.680186000     -0.336457000
H       -3.730427000      0.856674000      0.316894000
H       -3.137086000      1.017423000     -1.348626000
C       -1.790621000      2.112232000      2.040093000
C       -1.326754000      3.129018000     -0.909388000
C       -3.178186000     -1.842131000     -0.480746000
C       -4.538382000     -2.033258000     -0.697163000
H       -5.214392000     -1.179851000     -0.785179000
C       -5.017516000     -3.344938000     -0.798991000
H       -6.083537000     -3.513232000     -0.968356000
C       -4.155444000     -4.437966000     -0.688057000
H       -4.555134000     -5.451322000     -0.770204000
C       -2.783611000     -4.257297000     -0.473256000
H       -2.111334000     -5.113804000     -0.385869000
C       -2.296453000     -2.958898000     -0.373164000
C        0.195650000     -3.199495000      0.088909000
H        0.416497000     -3.956433000     -0.683260000
H        0.161707000     -3.725275000      1.058398000
C        2.537226000     -2.304251000      1.665631000
C        2.451168000     -2.094145000     -1.489662000
Pd       0.451632000      0.177919000      0.254930000
C        1.378852000     -2.000560000     -2.583400000
H        0.828542000     -1.049399000     -2.520630000
H        1.873917000     -2.044055000     -3.566858000
H        0.649144000     -2.822593000     -2.542436000
C        3.194269000     -3.423548000     -1.599167000
H        3.591850000     -3.531082000     -2.621859000
H        4.050152000     -3.472030000     -0.911309000
H        2.544351000     -4.291360000     -1.407487000
C        3.418676000     -0.921567000     -1.672661000
H        3.859351000     -0.982144000     -2.681395000
H        2.910732000      0.050962000     -1.578767000
H        4.244979000     -0.944772000     -0.950624000
C        2.877157000     -3.788836000      1.799333000
H        3.526289000     -4.146962000      0.990409000
H        3.416069000     -3.945442000      2.748506000
H        1.980923000     -4.426089000      1.828906000
C        3.812483000     -1.459627000      1.680420000
H        4.290715000     -1.553621000      2.669380000
H        4.540689000     -1.802301000      0.931471000
H        3.584817000     -0.396406000      1.506552000
C        1.647833000     -1.870678000      2.839172000
H        1.448882000     -0.789178000      2.801407000
H        0.680200000     -2.396691000      2.851406000
H        2.162679000     -2.098827000      3.786807000
C       -2.118863000      0.788278000      2.742567000
H       -1.282962000      0.076085000      2.664078000
H       -2.298415000      0.989569000      3.811156000
H       -3.019561000      0.300969000      2.340568000
C       -0.538806000      2.706322000      2.692896000
H       -0.713491000      2.813581000      3.775950000
H        0.343800000      2.066928000      2.542759000
H       -0.284391000      3.700381000      2.303706000
C       -2.970037000      3.072180000      2.172524000
H       -3.213472000      3.199746000      3.240354000
H       -2.735468000      4.068040000      1.771555000
H       -3.877426000      2.699650000      1.672302000
C       -0.387613000      4.201360000     -0.359873000
H       -0.225457000      4.965193000     -1.137863000
H       -0.803266000      4.710322000      0.521165000
H        0.593524000      3.784063000     -0.100836000
C       -2.703245000      3.735932000     -1.187712000
H       -3.178234000      4.143133000     -0.286004000
H       -2.580490000      4.568299000     -1.900345000
H       -3.397682000      3.019570000     -1.650066000
C       -0.731883000      2.560909000     -2.204893000
H        0.296335000      2.207160000     -2.034086000
H       -1.332856000      1.731135000     -2.610516000
H       -0.706736000      3.356064000     -2.968261000
C        2.677971000      2.199434000      0.176119000
O        2.431903000      2.273387000     -1.032129000
O        2.139925000      1.397078000      1.002739000
C        3.707213000      3.155441000      0.799637000
H        4.498737000      2.542869000      1.258764000
H        4.153051000      3.760745000      0.000107000
C        3.063579000      4.027567000      1.839886000
C        2.525620000      5.272034000      1.490586000
C        2.922583000      3.590907000      3.162955000
C        1.861109000      6.056693000      2.432812000
C        2.265415000      4.374245000      4.108615000
C        1.728105000      5.610241000      3.746925000
H        2.627868000      5.627655000      0.461527000
H        3.327380000      2.616264000      3.445670000
H        1.448632000      7.025213000      2.138261000
H        2.168397000      4.015923000      5.136808000
H        1.211444000      6.224799000      4.488289000

92
(tBuPBP)Pd(CH2-4-OMeC6H4) complex, E=-2270.306418, G=-2269.580438
P       -1.409077000      1.803585000      0.128887000
P        1.544312000     -1.646647000      0.217069000
N       -2.444568000     -0.609871000     -0.131551000
N       -0.995604000     -2.334988000      0.226186000
B       -1.067236000     -0.899036000      0.161009000
C        2.210534000      1.807225000      0.181848000
H        2.142751000      2.391902000     -0.752365000
H        3.091054000      1.158287000      0.065974000
C       -2.870944000      0.730529000     -0.383847000
H       -3.779960000      1.006764000      0.177937000
H       -3.088945000      0.893440000     -1.452939000
C       -1.969178000      2.466623000      1.807076000
C       -1.408326000      3.114503000     -1.227593000
C       -3.151111000     -1.792654000     -0.249765000
C       -4.488120000     -2.040803000     -0.541184000
H       -5.180857000     -1.216517000     -0.725389000
C       -4.921559000     -3.371421000     -0.594763000
H       -5.968818000     -3.584329000     -0.821694000
C       -4.037188000     -4.427296000     -0.363671000
H       -4.401078000     -5.456362000     -0.410497000
C       -2.688280000     -4.189448000     -0.071723000
H       -1.998746000     -5.017134000      0.109493000
C       -2.246356000     -2.871802000     -0.018138000
C        0.251857000     -2.998981000      0.438468000
H        0.419969000     -3.822948000     -0.276496000
H        0.328549000     -3.429548000      1.451053000
C        2.770837000     -2.075010000      1.587247000
C        2.202620000     -1.995706000     -1.521552000
Pd       0.470398000      0.423537000      0.263057000
C        0.974984000     -1.998142000     -2.442459000
H        0.408351000     -1.058479000     -2.353246000
H        1.315449000     -2.097740000     -3.486065000
H        0.286484000     -2.830590000     -2.237199000
C        2.945307000     -3.323402000     -1.651403000
H        3.159158000     -3.512953000     -2.716371000
H        3.909715000     -3.307150000     -1.124959000
H        2.360196000     -4.177431000     -1.278341000
C        3.113192000     -0.844771000     -1.953784000
H        3.442692000     -1.018621000     -2.991286000
H        2.581084000      0.115781000     -1.914097000
H        4.012163000     -0.758301000     -1.328746000
C        3.121412000     -3.561455000      1.688235000
H        3.703880000     -3.917145000      0.829940000
H        3.737834000     -3.716548000      2.589452000
H        2.234275000     -4.202669000      1.791608000
C        4.053300000     -1.260303000      1.421240000
H        4.685790000     -1.393850000      2.314157000
H        4.639583000     -1.592838000      0.552303000
H        3.848148000     -0.187037000      1.311174000
C        2.051984000     -1.645614000      2.873662000
H        1.717918000     -0.599380000      2.818899000
H        1.166072000     -2.265537000      3.078886000
H        2.737121000     -1.751310000      3.730569000
C       -2.270725000      1.229253000      2.662571000
H       -1.395724000      0.564132000      2.721534000
H       -2.522789000      1.558545000      3.683776000
H       -3.118344000      0.640315000      2.282837000
C       -0.818035000      3.227792000      2.463731000
H       -1.118386000      3.521100000      3.483112000
H        0.087238000      2.610202000      2.537698000
H       -0.545176000      4.141920000      1.922355000
C       -3.207768000      3.357380000      1.735169000
H       -3.542303000      3.588388000      2.760151000
H       -2.995263000      4.315494000      1.240670000
H       -4.051948000      2.877608000      1.217053000
C       -0.534588000      4.287002000     -0.791897000
H       -0.323282000      4.931492000     -1.661083000
H       -1.029695000      4.909122000     -0.032541000
H        0.421822000      3.940473000     -0.380765000
C       -2.792493000      3.622384000     -1.635561000
H       -3.313984000      4.133831000     -0.816987000
H       -2.672193000      4.351207000     -2.454516000
H       -3.445151000      2.822203000     -2.012972000
C       -0.751469000      2.413509000     -2.423953000
H        0.263658000      2.072900000     -2.171398000
H       -1.327883000      1.536705000     -2.759363000
H       -0.689397000      3.115957000     -3.271396000
C        2.433444000      2.724339000      1.327784000
C        2.452035000      4.127605000      1.185091000
C        2.641813000      2.251541000      2.635131000
C        2.612697000      4.988256000      2.263972000
C        2.823103000      3.096286000      3.730884000
C        2.793045000      4.483291000      3.555991000
H        2.349513000      4.558597000      0.185409000
H        2.645379000      1.173870000      2.809289000
H        2.616125000      6.072117000      2.125095000
H        2.975436000      2.657974000      4.718405000
O        2.937473000      5.393332000      4.554542000
C        3.121860000      4.921730000      5.856696000
H        2.266393000      4.312832000      6.202117000
H        4.041154000      4.315683000      5.952722000
H        3.212034000      5.802597000      6.505945000

95
The TS1_Out for C-CO2 bond formation  with (tBuPBP)Pd(CH2-4-OMeC6H4) complex, E=-2458.755469, G=-2458.022865, IMG. FREQ.=-546.0833
P       -1.234715000      1.923118000      0.019436000
P        1.696493000     -1.618083000      0.020543000
N       -2.295118000     -0.479025000     -0.064202000
N       -0.850523000     -2.206767000      0.299547000
B       -0.905090000     -0.785492000      0.112157000
C        2.454987000      2.066228000     -0.290696000
H        1.785986000      2.485373000     -1.039177000
H        2.943594000      1.107194000     -0.464859000
C       -2.731854000      0.852346000     -0.343020000
H       -3.593197000      1.159535000      0.274509000
H       -3.026599000      0.973602000     -1.398728000
C       -1.606797000      2.591821000      1.745735000
C       -1.348117000      3.227774000     -1.338046000
C       -3.034080000     -1.647304000      0.005381000
C       -4.400167000     -1.878782000     -0.113196000
H       -5.092687000     -1.054789000     -0.298499000
C       -4.862145000     -3.194493000      0.007886000
H       -5.932009000     -3.395897000     -0.082005000
C       -3.978421000     -4.251305000      0.239747000
H       -4.365930000     -5.268600000      0.330284000
C       -2.601566000     -4.029286000      0.358795000
H       -1.912494000     -4.856757000      0.541883000
C       -2.132539000     -2.725646000      0.239109000
C        0.391786000     -2.892105000      0.463818000
H        0.475249000     -3.775924000     -0.191427000
H        0.541889000     -3.239730000      1.499403000
C        3.022062000     -1.952163000      1.319479000
C        2.200183000     -2.124945000     -1.725763000
Pd       0.634220000      0.496365000      0.020641000
C        0.906040000     -2.125495000     -2.550143000
H        0.402186000     -1.147746000     -2.504379000
H        1.160037000     -2.328121000     -3.603003000
H        0.190061000     -2.895116000     -2.226477000
C        2.860197000     -3.500459000     -1.799568000
H        2.975166000     -3.782650000     -2.858879000
H        3.865329000     -3.496599000     -1.355872000
H        2.267428000     -4.290055000     -1.313654000
C        3.136379000     -1.066751000     -2.308713000
H        3.390281000     -1.346466000     -3.343993000
H        2.673689000     -0.071449000     -2.345796000
H        4.080439000     -0.981352000     -1.754342000
C        3.338832000     -3.435033000      1.529606000
H        3.818023000     -3.893062000      0.656297000
H        4.041396000     -3.525670000      2.374491000
H        2.449738000     -4.028497000      1.786597000
C        4.309567000     -1.209467000      0.959783000
H        4.995570000     -1.232056000      1.821879000
H        4.829108000     -1.684322000      0.115548000
H        4.135593000     -0.155259000      0.704960000
C        2.427075000     -1.386758000      2.616870000
H        2.123184000     -0.336112000      2.507581000
H        1.542615000     -1.954107000      2.944433000
H        3.177234000     -1.450017000      3.421760000
C       -1.863747000      1.366605000      2.632418000
H       -1.007666000      0.674993000      2.618414000
H       -2.007907000      1.709765000      3.669611000
H       -2.761924000      0.803268000      2.340520000
C       -0.371587000      3.316060000      2.280223000
H       -0.559986000      3.624192000      3.321474000
H        0.516772000      2.668765000      2.270916000
H       -0.123491000      4.217885000      1.707917000
C       -2.819230000      3.519765000      1.790557000
H       -3.037378000      3.769861000      2.841769000
H       -2.633297000      4.466389000      1.264584000
H       -3.726197000      3.058956000      1.370522000
C       -0.467437000      4.424404000     -0.987811000
H       -0.360446000      5.069637000     -1.874629000
H       -0.903404000      5.035412000     -0.184695000
H        0.536865000      4.117187000     -0.672103000
C       -2.775092000      3.709020000     -1.614500000
H       -3.237215000      4.189076000     -0.743195000
H       -2.739632000      4.457708000     -2.422943000
H       -3.437229000      2.901127000     -1.956425000
C       -0.800144000      2.534423000     -2.592956000
H        0.253437000      2.240514000     -2.478297000
H       -1.373608000      1.630146000     -2.850754000
H       -0.869064000      3.226065000     -3.448072000
C        3.783182000      2.651538000     -1.840996000
O        4.618082000      3.341357000     -1.353275000
O        3.330995000      2.133495000     -2.820423000
C        2.772101000      2.852701000      0.899008000
C        2.676182000      4.260706000      0.884245000
C        3.222839000      2.285757000      2.100400000
C        2.936575000      5.032579000      2.005635000
C        3.508855000      3.046729000      3.235124000
C        3.346973000      4.434252000      3.203528000
H        2.411368000      4.765336000     -0.047311000
H        3.344974000      1.204936000      2.164297000
H        2.849689000      6.121019000      1.972621000
H        3.849619000      2.540286000      4.139232000
O        3.574409000      5.263748000      4.252645000
C        4.014447000      4.704327000      5.455694000
H        3.280971000      3.990470000      5.872960000
H        4.981900000      4.183101000      5.340227000
H        4.142758000      5.532517000      6.164801000

95
The TS1_Inn for C-CO2 bond formation  with (tBuPBP)Pd(CH2-4-OMeC6H4) complex, E=-2458.742747, G=-2458.006595, IMG. FREQ.=-324.6828
P       -2.300155000      0.019484000     -0.043992000
P        2.228742000     -0.645744000      0.405239000
N       -0.793311000      1.978688000     -0.870426000
N        1.377708000      1.777256000     -0.194065000
B        0.166755000      1.029508000     -0.376993000
C       -0.120764000     -3.348120000      0.374699000
H        0.500059000     -2.859362000      1.143038000
H        0.576032000     -3.997916000     -0.175962000
C       -2.178293000      1.636142000     -0.977854000
H       -2.506735000      1.501303000     -2.020743000
H       -2.830006000      2.400306000     -0.519934000
C       -3.716014000     -0.851967000     -0.930669000
C       -2.748374000      0.611005000      1.704027000
C       -0.202151000      3.227179000     -0.949337000
C       -0.714017000      4.461891000     -1.333152000
H       -1.751091000      4.559193000     -1.661797000
C        0.135196000      5.573903000     -1.288709000
H       -0.248952000      6.552302000     -1.586132000
C        1.462976000      5.451491000     -0.872601000
H        2.104215000      6.335491000     -0.847306000
C        1.987313000      4.212968000     -0.484079000
H        3.023907000      4.120854000     -0.152562000
C        1.151027000      3.102886000     -0.524108000
C        2.532108000      1.204032000      0.420432000
H        2.648725000      1.553927000      1.459505000
H        3.466315000      1.449776000     -0.111251000
C        3.390131000     -1.235877000     -0.959789000
C        2.822366000     -1.157365000      2.131716000
Pd      -0.122959000     -0.916941000     -0.003968000
C       -0.666089000     -3.044537000     -1.853935000
O        0.195801000     -2.408859000     -2.374072000
O       -1.625687000     -3.726836000     -1.927889000
C        1.662902000     -0.802898000      3.070027000
H        0.758393000     -1.378989000      2.829258000
H        1.950046000     -1.029780000      4.109582000
H        1.400446000      0.265445000      3.020556000
C        4.079079000     -0.414662000      2.597135000
H        4.344942000     -0.779147000      3.603081000
H        4.943542000     -0.591553000      1.945776000
H        3.926943000      0.670210000      2.681698000
C        3.091555000     -2.662145000      2.197865000
H        3.233851000     -2.950789000      3.252030000
H        2.262472000     -3.263019000      1.798651000
H        4.008692000     -2.935768000      1.658006000
C        4.865330000     -0.956196000     -0.677979000
H        5.255121000     -1.577535000      0.140342000
H        5.449608000     -1.203567000     -1.579549000
H        5.066807000      0.099439000     -0.441272000
C        3.185780000     -2.733080000     -1.198559000
H        3.783245000     -3.034459000     -2.074509000
H        3.513700000     -3.344825000     -0.348837000
H        2.135217000     -2.955722000     -1.417641000
C        2.946521000     -0.474336000     -2.215970000
H        1.884631000     -0.653169000     -2.435151000
H        3.111814000      0.610177000     -2.135286000
H        3.535870000     -0.836326000     -3.073995000
C       -3.208844000     -1.040563000     -2.371799000
H       -2.132597000     -1.247484000     -2.429896000
H       -3.735720000     -1.886624000     -2.837442000
H       -3.406104000     -0.147480000     -2.982649000
C       -3.954477000     -2.198686000     -0.248027000
H       -4.669210000     -2.788441000     -0.844026000
H       -3.032639000     -2.787596000     -0.155993000
H       -4.387904000     -2.070664000      0.755066000
C       -5.024233000     -0.060303000     -1.008848000
H       -5.677448000     -0.551560000     -1.748964000
H       -5.570333000     -0.041012000     -0.059551000
H       -4.875133000      0.976652000     -1.347150000
C       -2.550894000     -0.557745000      2.664682000
H       -2.798353000     -0.237305000      3.690054000
H       -3.175698000     -1.426115000      2.418751000
H       -1.502591000     -0.885213000      2.651461000
C       -4.171593000      1.150280000      1.829575000
H       -4.920657000      0.351145000      1.761062000
H       -4.285152000      1.617956000      2.821260000
H       -4.407436000      1.916979000      1.076839000
C       -1.762908000      1.717884000      2.098500000
H       -0.719176000      1.381139000      2.014638000
H       -1.877996000      2.632704000      1.499997000
H       -1.949547000      1.985752000      3.151113000
C       -1.183765000     -4.118894000      1.047659000
C       -1.801314000     -5.246382000      0.480600000
C       -1.625584000     -3.767831000      2.340316000
C       -2.829999000     -5.940067000      1.121606000
C       -2.646511000     -4.441924000      2.992870000
C       -3.277020000     -5.532380000      2.380754000
H       -1.478168000     -5.592957000     -0.500967000
H       -1.137354000     -2.937276000      2.853525000
H       -3.272772000     -6.803354000      0.622727000
H       -2.971029000     -4.145352000      3.993182000
O       -4.276328000     -6.129570000      3.079002000
C       -4.921976000     -7.227301000      2.502239000
H       -5.408382000     -6.965190000      1.545199000
H       -4.228220000     -8.068186000      2.321316000
H       -5.692955000     -7.553433000      3.212639000

95
(tBuPBP)Pd(CO2CH2-4-OMeC6H4) complex, E=-2458.827312, G=-2458.091664
P       -1.234245000      1.628881000      0.421791000
P        1.514639000     -2.003527000      0.014844000
N       -2.405763000     -0.633521000     -0.269918000
N       -1.058640000     -2.484582000     -0.251329000
B       -1.040315000     -1.052408000     -0.125439000
C       -2.775493000      0.747678000     -0.195180000
H       -3.625995000      0.923018000      0.486097000
H       -3.060196000      1.151427000     -1.181059000
C       -1.600329000      1.992103000      2.233489000
C       -1.161323000      3.166083000     -0.660243000
C       -3.201485000     -1.747899000     -0.472649000
C       -4.572676000     -1.872755000     -0.667098000
H       -5.215474000     -0.989884000     -0.689160000
C       -5.106443000     -3.156481000     -0.833534000
H       -6.181808000     -3.272788000     -0.986755000
C       -4.286917000     -4.286911000     -0.807278000
H       -4.728817000     -5.277300000     -0.938640000
C       -2.904555000     -4.172863000     -0.615545000
H       -2.265597000     -5.058573000     -0.594522000
C       -2.363313000     -2.902650000     -0.451853000
C        0.128123000     -3.266899000     -0.075109000
H        0.297277000     -3.980161000     -0.900057000
H        0.099378000     -3.852865000      0.859501000
C        2.541294000     -2.560644000      1.488126000
C        2.386233000     -2.155313000     -1.645679000
Pd       0.524467000      0.082982000      0.281038000
C        1.291542000     -1.950481000     -2.701411000
H        0.781123000     -0.985233000     -2.562878000
H        1.759529000     -1.949050000     -3.698983000
H        0.531216000     -2.745298000     -2.692521000
C        3.069602000     -3.504244000     -1.857060000
H        3.435660000     -3.564082000     -2.895301000
H        3.940194000     -3.629147000     -1.198114000
H        2.389456000     -4.355674000     -1.699850000
C        3.397914000     -1.014145000     -1.783072000
H        3.812177000     -1.031504000     -2.804582000
H        2.933960000     -0.029119000     -1.618631000
H        4.238989000     -1.115043000     -1.085099000
C        2.832895000     -4.061249000      1.518200000
H        3.454396000     -4.386720000      0.674510000
H        3.383885000     -4.297247000      2.443711000
H        1.916455000     -4.669839000      1.524838000
C        3.844481000     -1.760357000      1.525542000
H        4.339399000     -1.929972000      2.496093000
H        4.545420000     -2.080144000      0.741263000
H        3.649006000     -0.681684000      1.420366000
C        1.693934000     -2.175226000      2.708834000
H        1.536960000     -1.086996000      2.750058000
H        0.706565000     -2.663277000      2.707941000
H        2.218989000     -2.487437000      3.626448000
C       -1.968824000      0.643462000      2.865277000
H       -1.165324000     -0.096194000      2.726210000
H       -2.117536000      0.788566000      3.947678000
H       -2.897313000      0.217397000      2.457026000
C       -0.312357000      2.496033000      2.891229000
H       -0.464653000      2.556587000      3.981509000
H        0.538145000      1.826490000      2.694227000
H       -0.019191000      3.495749000      2.546483000
C       -2.735299000      2.989771000      2.449529000
H       -2.951963000      3.061764000      3.528312000
H       -2.466659000      3.997794000      2.104397000
H       -3.667296000      2.685823000      1.948256000
C       -0.167165000      4.166490000     -0.073685000
H        0.006942000      4.968353000     -0.809681000
H       -0.539282000      4.638659000      0.846407000
H        0.802258000      3.696592000      0.133606000
C       -2.518657000      3.840633000     -0.866832000
H       -2.953885000      4.214751000      0.068622000
H       -2.380194000      4.706435000     -1.535358000
H       -3.252939000      3.179107000     -1.348823000
C       -0.618892000      2.653669000     -2.001246000
H        0.399218000      2.254125000     -1.876275000
H       -1.259727000      1.871537000     -2.439267000
H       -0.581238000      3.491073000     -2.717476000
C        2.826367000      2.023278000      0.244214000
O        2.549875000      2.178931000     -0.950021000
O        2.283336000      1.187694000      1.034922000
C        3.898869000      2.907502000      0.897512000
H        4.677872000      2.244676000      1.305812000
H        4.351427000      3.540230000      0.123170000
C        3.304426000      3.742001000      1.996763000
C        2.795043000      5.021441000      1.734146000
C        3.160908000      3.243412000      3.292783000
C        2.159811000      5.765481000      2.720071000
C        2.532996000      3.977947000      4.298810000
C        2.017471000      5.246652000      4.013142000
H        2.893156000      5.440455000      0.728893000
H        3.537802000      2.243834000      3.521771000
H        1.761019000      6.760507000      2.511939000
H        2.443412000      3.547186000      5.296509000
O        1.377423000      6.031644000      4.909942000
C        1.187459000      5.545271000      6.208889000
H        0.588775000      4.616838000      6.216935000
H        2.146155000      5.349771000      6.721112000
H        0.643793000      6.321919000      6.761879000

91
(tBuPBP)Pd(CH2-4-CF3C6H4) complex, E=-2492.7505, G=-2492.054311
P       -1.387582000      1.829757000      0.122347000
P        1.567184000     -1.640296000      0.209944000
N       -2.423539000     -0.583430000     -0.105413000
N       -0.975167000     -2.308269000      0.249106000
B       -1.043689000     -0.873727000      0.169101000
C        2.281502000      1.810748000      0.153102000
H        2.246248000      2.367290000     -0.797657000
H        3.118183000      1.103229000      0.091667000
C       -2.854005000      0.754192000     -0.361948000
H       -3.754355000      1.034552000      0.211291000
H       -3.087784000      0.908484000     -1.428782000
C       -1.927407000      2.511509000      1.799708000
C       -1.398907000      3.119788000     -1.254236000
C       -3.136040000     -1.765286000     -0.198152000
C       -4.478635000     -2.011506000     -0.464329000
H       -5.171763000     -1.187253000     -0.646898000
C       -4.916943000     -3.340993000     -0.493971000
H       -5.968489000     -3.553168000     -0.700600000
C       -4.032285000     -4.397138000     -0.264219000
H       -4.400516000     -5.425301000     -0.291768000
C       -2.678153000     -4.160770000      0.002322000
H       -1.988643000     -4.988545000      0.182958000
C       -2.231785000     -2.843878000      0.031668000
C        0.269011000     -2.978170000      0.457367000
H        0.425300000     -3.811586000     -0.249251000
H        0.351520000     -3.396788000      1.474279000
C        2.809045000     -2.075947000      1.564912000
C        2.199889000     -1.997854000     -1.535912000
Pd       0.496141000      0.443070000      0.250712000
C        0.960798000     -2.001278000     -2.441184000
H        0.397519000     -1.059709000     -2.350702000
H        1.288115000     -2.107397000     -3.488261000
H        0.272853000     -2.830875000     -2.223082000
C        2.936733000     -3.328551000     -1.668953000
H        3.139209000     -3.521408000     -2.735442000
H        3.906378000     -3.315023000     -1.152213000
H        2.351764000     -4.179286000     -1.288375000
C        3.108705000     -0.851479000     -1.984284000
H        3.429706000     -1.034045000     -3.022833000
H        2.577840000      0.110010000     -1.950070000
H        4.013199000     -0.760997000     -1.367705000
C        3.131469000     -3.568817000      1.671827000
H        3.687813000     -3.944178000      0.804719000
H        3.764425000     -3.727006000      2.560804000
H        2.234823000     -4.191337000      1.801858000
C        4.108328000     -1.294270000      1.372612000
H        4.752872000     -1.441545000      2.254527000
H        4.670758000     -1.643688000      0.494705000
H        3.932357000     -0.216012000      1.263711000
C        2.119452000     -1.623543000      2.859459000
H        1.804348000     -0.571617000      2.805523000
H        1.224832000     -2.224483000      3.082370000
H        2.815308000     -1.738315000      3.706380000
C       -2.225006000      1.284575000      2.671317000
H       -1.352923000      0.615385000      2.728055000
H       -2.461977000      1.626436000      3.691825000
H       -3.080726000      0.696461000      2.308920000
C       -0.767015000      3.275382000      2.435477000
H       -1.055797000      3.596200000      3.449622000
H        0.129891000      2.647540000      2.521347000
H       -0.487806000      4.173570000      1.871760000
C       -3.162732000      3.406818000      1.728865000
H       -3.486029000      3.650694000      2.754292000
H       -2.950583000      4.358433000      1.221838000
H       -4.013863000      2.925054000      1.224225000
C       -0.514729000      4.294797000     -0.850273000
H       -0.320987000      4.930058000     -1.730132000
H       -0.990000000      4.925393000     -0.085294000
H        0.448998000      3.947527000     -0.458515000
C       -2.787043000      3.627243000     -1.649170000
H       -3.293085000      4.154909000     -0.831264000
H       -2.675399000      4.341855000     -2.481633000
H       -3.449518000      2.824763000     -2.003578000
C       -0.761318000      2.398361000     -2.448902000
H        0.257639000      2.060589000     -2.207485000
H       -1.343454000      1.517348000     -2.762344000
H       -0.711062000      3.087356000     -3.307988000
C        2.470598000      2.719989000      1.288150000
C        2.407596000      4.125537000      1.157516000
C        2.717176000      2.235522000      2.594812000
C        2.483864000      4.976354000      2.252062000
C        2.808706000      3.076258000      3.691990000
C        2.665196000      4.459868000      3.536849000
H        2.303767000      4.558699000      0.160072000
H        2.812676000      1.159420000      2.746592000
H        2.413963000      6.057107000      2.108288000
H        2.984640000      2.657555000      4.685739000
C        2.642793000      5.353822000      4.729558000
F        3.029827000      6.603838000      4.439798000
F        1.409406000      5.457612000      5.264761000
F        3.437281000      4.909911000      5.714702000

94
The TS1_Out for C-CO2 bond formation  with (tBuPBP)Pd(CH2-4-CF3C6H4) complex, E=-2681.197877, G=-2680.496627, IMG. FREQ.=-499.2928
P       -1.333962000      1.927033000     -0.093224000
P        1.671330000     -1.544705000      0.123284000
N       -2.316352000     -0.504175000     -0.164721000
N       -0.858426000     -2.166495000      0.400070000
B       -0.936488000     -0.763537000      0.119147000
C        2.440405000      2.155362000     -0.112078000
H        1.617954000      2.561903000     -0.699824000
H        2.911654000      1.215467000     -0.395767000
C       -2.766251000      0.800919000     -0.533005000
H       -3.681144000      1.106029000      0.002957000
H       -2.978829000      0.872863000     -1.612547000
C       -1.842406000      2.621936000      1.585137000
C       -1.377955000      3.190914000     -1.494867000
C       -3.030581000     -1.687010000     -0.070608000
C       -4.380160000     -1.962326000     -0.261849000
H       -5.078856000     -1.170366000     -0.540144000
C       -4.816990000     -3.281015000     -0.092439000
H       -5.873436000     -3.517073000     -0.238424000
C       -3.925056000     -4.297713000      0.257781000
H       -4.293147000     -5.318403000      0.383513000
C       -2.565172000     -4.031046000      0.452708000
H       -1.870319000     -4.826626000      0.730452000
C       -2.121096000     -2.723835000      0.286434000
C        0.393617000     -2.803319000      0.662774000
H        0.513964000     -3.746904000      0.103713000
H        0.527638000     -3.035391000      1.732382000
C        3.067612000     -1.828881000      1.355439000
C        2.106456000     -2.090348000     -1.631183000
Pd       0.571894000      0.547635000      0.083076000
C        0.785184000     -2.173083000     -2.405958000
H        0.246314000     -1.213685000     -2.386332000
H        1.011347000     -2.413864000     -3.457114000
H        0.110825000     -2.953103000     -2.023801000
C        2.811294000     -3.444777000     -1.683290000
H        2.933335000     -3.742246000     -2.737519000
H        3.815423000     -3.407853000     -1.239077000
H        2.238257000     -4.241335000     -1.184893000
C        2.976738000     -1.015961000     -2.287040000
H        3.167616000     -1.303320000     -3.333681000
H        2.488083000     -0.031188000     -2.301569000
H        3.953185000     -0.901591000     -1.798821000
C        3.296853000     -3.303642000      1.698287000
H        3.591133000     -3.902673000      0.827559000
H        4.115534000     -3.367486000      2.433810000
H        2.416140000     -3.772062000      2.159477000
C        4.371695000     -1.229817000      0.828427000
H        5.108231000     -1.187123000      1.647008000
H        4.807871000     -1.841551000      0.026391000
H        4.243486000     -0.209558000      0.443757000
C        2.611712000     -1.085179000      2.617751000
H        2.456176000     -0.013472000      2.429191000
H        1.671278000     -1.496338000      3.016960000
H        3.378491000     -1.189522000      3.402633000
C       -2.146369000      1.413884000      2.479936000
H       -1.283145000      0.734300000      2.546277000
H       -2.369192000      1.778997000      3.495302000
H       -3.014288000      0.831992000      2.137954000
C       -0.649665000      3.368236000      2.180616000
H       -0.890530000      3.678018000      3.210338000
H        0.247521000      2.733376000      2.217457000
H       -0.393398000      4.272668000      1.615832000
C       -3.064104000      3.536026000      1.524698000
H       -3.353149000      3.814234000      2.551342000
H       -2.856679000      4.468741000      0.982068000
H       -3.935772000      3.048977000      1.061824000
C       -0.563606000      4.432545000     -1.137998000
H       -0.480975000      5.075285000     -2.028845000
H       -1.036381000      5.027507000     -0.343840000
H        0.457370000      4.182452000     -0.822658000
C       -2.798042000      3.615707000     -1.880868000
H       -3.329366000      4.116585000     -1.062085000
H       -2.731940000      4.331096000     -2.716810000
H       -3.413144000      2.774320000     -2.229058000
C       -0.720257000      2.476563000     -2.683867000
H        0.339634000      2.246924000     -2.498722000
H       -1.231465000      1.534713000     -2.938252000
H       -0.770969000      3.129981000     -3.569787000
C        3.446821000      2.959345000     -1.794215000
O        4.149537000      3.833326000     -1.408265000
O        3.011534000      2.312529000     -2.700767000
C        2.871716000      2.851543000      1.078576000
C        2.460006000      4.177965000      1.340211000
C        3.798341000      2.298632000      1.990207000
C        2.880252000      4.872557000      2.462522000
C        4.226231000      2.988647000      3.114619000
C        3.758738000      4.279488000      3.374413000
H        1.803251000      4.679808000      0.628433000
H        4.198303000      1.302152000      1.806747000
H        2.536768000      5.896214000      2.627641000
H        4.940008000      2.522693000      3.797598000
C        4.151941000      4.994464000      4.623158000
F        4.182893000      6.324410000      4.459884000
F        3.293408000      4.762638000      5.636151000
F        5.359988000      4.619028000      5.066000000

94
(tBuPBP)Pd(CO2CH2-4-CF3C6H4) complex, E=-2681.26516, G=-2680.559378
P       -1.275479000      1.660545000      0.371667000
P        1.565689000     -1.913407000      0.088597000
N       -2.388461000     -0.653296000     -0.234550000
N       -0.995861000     -2.468103000     -0.138000000
B       -1.013506000     -1.032258000     -0.074325000
C       -2.792363000      0.720312000     -0.215606000
H       -3.649193000      0.901561000      0.456057000
H       -3.082528000      1.078409000     -1.217429000
C       -1.648333000      2.071195000      2.171562000
C       -1.240800000      3.164393000     -0.758234000
C       -3.156507000     -1.794964000     -0.387744000
C       -4.524305000     -1.961785000     -0.574360000
H       -5.188931000     -1.096975000     -0.632757000
C       -5.025988000     -3.264175000     -0.685244000
H       -6.098218000     -3.413521000     -0.831475000
C       -4.178620000     -4.371860000     -0.612415000
H       -4.595927000     -5.377532000     -0.700919000
C       -2.799526000     -4.215652000     -0.427691000
H       -2.138893000     -5.083638000     -0.369908000
C       -2.290095000     -2.926548000     -0.318722000
C        0.210294000     -3.212342000      0.069301000
H        0.392695000     -3.961105000     -0.720559000
H        0.200741000     -3.751551000      1.031960000
C        2.620002000     -2.376999000      1.574927000
C        2.425670000     -2.118434000     -1.572165000
Pd       0.524007000      0.157860000      0.275616000
C        1.316865000     -1.989045000     -2.625107000
H        0.784982000     -1.030422000     -2.527260000
H        1.775773000     -2.024031000     -3.626262000
H        0.575505000     -2.799831000     -2.571283000
C        3.140612000     -3.458507000     -1.728884000
H        3.498141000     -3.556963000     -2.767114000
H        4.020251000     -3.532045000     -1.074188000
H        2.483287000     -4.318071000     -1.525878000
C        3.407305000     -0.960314000     -1.771455000
H        3.809917000     -1.011849000     -2.796427000
H        2.921632000      0.019590000     -1.643883000
H        4.258881000     -1.010583000     -1.080776000
C        2.945519000     -3.867714000      1.671890000
H        3.566724000     -4.218402000      0.838126000
H        3.509625000     -4.048194000      2.601971000
H        2.042892000     -4.495043000      1.715672000
C        3.905678000     -1.548159000      1.560217000
H        4.414696000     -1.662687000      2.531498000
H        4.604948000     -1.888266000      0.783119000
H        3.686300000     -0.479830000      1.408411000
C        1.776897000     -1.952907000      2.785627000
H        1.588387000     -0.868903000      2.772462000
H        0.804367000     -2.468389000      2.823716000
H        2.321750000     -2.201938000      3.710946000
C       -1.995385000      0.737893000      2.846256000
H       -1.183744000      0.003981000      2.725055000
H       -2.138448000      0.915189000      3.924487000
H       -2.921330000      0.288623000      2.457752000
C       -0.368137000      2.614990000      2.810961000
H       -0.524554000      2.729753000      3.895462000
H        0.486920000      1.943037000      2.645413000
H       -0.084949000      3.600664000      2.421476000
C       -2.797864000      3.057938000      2.358574000
H       -3.012315000      3.161143000      3.435032000
H       -2.545391000      4.058876000      1.982057000
H       -3.725938000      2.724163000      1.869188000
C       -0.271875000      4.207542000     -0.203993000
H       -0.119593000      4.991378000     -0.963806000
H       -0.655756000      4.695820000      0.702889000
H        0.709302000      3.768090000      0.015526000
C       -2.614913000      3.797724000     -0.983762000
H       -3.059099000      4.188925000     -0.059654000
H       -2.499666000      4.645478000     -1.679261000
H       -3.331833000      3.102385000     -1.443762000
C       -0.686086000      2.625897000     -2.083913000
H        0.343518000      2.259855000     -1.951421000
H       -1.304342000      1.811676000     -2.494799000
H       -0.674779000      3.440611000     -2.826680000
C        2.787727000      2.158323000      0.138330000
O        2.527226000      2.260543000     -1.063191000
O        2.261690000      1.344484000      0.959884000
C        3.835680000      3.097869000      0.766739000
H        4.669504000      2.473942000      1.124558000
H        4.212905000      3.775035000     -0.009614000
C        3.230033000      3.858343000      1.907418000
C        2.652980000      5.116302000      1.699088000
C        3.144557000      3.290821000      3.185485000
C        1.981482000      5.777481000      2.723870000
C        2.483767000      3.945987000      4.216294000
C        1.887096000      5.187345000      3.983666000
H        2.720076000      5.579867000      0.711688000
H        3.588295000      2.309217000      3.362317000
H        1.528085000      6.754067000      2.543894000
H        2.420611000      3.489066000      5.206094000
C        1.080685000      5.836265000      5.065937000
F        0.977763000      7.158933000      4.900212000
F       -0.175724000      5.354840000      5.100186000
F        1.600506000      5.622658000      6.280143000

85
(tBuPBP)Pd(C6H5) complex, E=-2116.578269, G=-2115.90946
P       -1.415424000      1.857629000     -0.049012000
P        1.558551000     -1.542021000      0.179758000
N       -2.434909000     -0.563354000     -0.271070000
N       -0.976554000     -2.253446000      0.215578000
B       -1.052746000     -0.832826000      0.013328000
C       -2.875198000      0.770530000     -0.545241000
H       -3.782016000      1.045634000      0.020640000
H       -3.102474000      0.920268000     -1.614614000
C       -1.953590000      2.523417000      1.633899000
C       -1.398592000      3.170411000     -1.399226000
C       -3.146697000     -1.749430000     -0.247286000
C       -4.493914000     -2.019071000     -0.462842000
H       -5.191356000     -1.214021000     -0.705333000
C       -4.932042000     -3.345469000     -0.363397000
H       -5.987381000     -3.574189000     -0.529269000
C       -4.042234000     -4.377249000     -0.056879000
H       -4.409831000     -5.403510000      0.015437000
C       -2.683258000     -4.118626000      0.160899000
H       -1.989507000     -4.926951000      0.403079000
C       -2.235826000     -2.805432000      0.063403000
C        0.273509000     -2.878507000      0.523915000
H        0.464481000     -3.776692000     -0.088653000
H        0.333934000     -3.188108000      1.581373000
C        2.811168000     -1.806319000      1.561066000
C        2.215337000     -2.031283000     -1.522944000
Pd       0.468834000      0.507415000      0.109553000
C        0.991180000     -2.135790000     -2.441812000
H        0.413921000     -1.198704000     -2.446557000
H        1.337110000     -2.332775000     -3.469668000
H        0.310550000     -2.951551000     -2.158252000
C        2.978167000     -3.354099000     -1.534203000
H        3.210179000     -3.626246000     -2.577268000
H        3.934169000     -3.281770000     -0.997217000
H        2.397849000     -4.183353000     -1.101922000
C        3.107333000     -0.906178000     -2.049527000
H        3.416801000     -1.144075000     -3.080561000
H        2.569684000      0.050937000     -2.058544000
H        4.015311000     -0.765841000     -1.449424000
C        3.149386000     -3.271450000      1.842159000
H        3.660724000     -3.757245000      1.002157000
H        3.827879000     -3.316779000      2.710358000
H        2.261721000     -3.868833000      2.096622000
C        4.085623000     -1.021392000      1.249999000
H        4.723283000     -0.996887000      2.149017000
H        4.670026000     -1.493513000      0.447148000
H        3.861489000      0.017177000      0.964325000
C        2.134921000     -1.199202000      2.797197000
H        1.901531000     -0.137687000      2.635259000
H        1.199119000     -1.717992000      3.057618000
H        2.813481000     -1.280363000      3.662108000
C       -2.256523000      1.290729000      2.495818000
H       -1.388809000      0.615188000      2.544413000
H       -2.492318000      1.623576000      3.519776000
H       -3.115909000      0.711527000      2.127960000
C       -0.781534000      3.271605000      2.270129000
H       -1.053998000      3.560320000      3.298614000
H        0.116007000      2.640896000      2.310250000
H       -0.515214000      4.185425000      1.724267000
C       -3.183231000      3.427308000      1.578572000
H       -3.507480000      3.656650000      2.607230000
H       -2.966125000      4.385167000      1.085759000
H       -4.035540000      2.957208000      1.064924000
C       -0.484148000      4.321778000     -0.980209000
H       -0.292048000      4.966402000     -1.853718000
H       -0.947940000      4.950232000     -0.206291000
H        0.484482000      3.956061000     -0.608255000
C       -2.778315000      3.708567000     -1.782328000
H       -3.262089000      4.254483000     -0.962977000
H       -2.661763000      4.413119000     -2.622691000
H       -3.463107000      2.916843000     -2.119539000
C       -0.783260000      2.451959000     -2.607344000
H        0.221683000      2.074652000     -2.370233000
H       -1.395602000      1.599830000     -2.941692000
H       -0.703325000      3.157184000     -3.450785000
C        2.075718000      1.914850000      0.232137000
C        2.606143000      2.353919000      1.462983000
C        2.696554000      2.473263000     -0.904206000
C        3.661268000      3.264861000      1.562389000
C        3.754717000      3.383236000     -0.830637000
C        4.247823000      3.787187000      0.409890000
H        2.187906000      1.972422000      2.402285000
H        2.346704000      2.196889000     -1.906105000
H        4.029313000      3.566673000      2.548332000
H        4.196195000      3.780748000     -1.750287000
H        5.075189000      4.498764000      0.477389000

88
The TS1_Inn for C-CO2 bond formation  with (tBuPBP)Pd(C6H5) complex, E=-2305.012661, G=-2304.329607, IMG. FREQ.=-255.6757
P       -1.299950000      2.056729000     -0.072015000
P        1.693880000     -1.443330000      0.474231000
N       -2.084017000     -0.343908000     -0.776598000
N       -0.843300000     -2.003422000      0.163160000
B       -0.809351000     -0.612817000     -0.177378000
C       -2.483126000      0.995663000     -1.064408000
H       -3.527311000      1.190795000     -0.769860000
H       -2.388145000      1.242955000     -2.134898000
C       -2.131677000      2.109905000      1.641180000
C       -1.540034000      3.738064000     -0.953270000
C       -2.849438000     -1.496729000     -0.766977000
C       -4.148081000     -1.741576000     -1.200149000
H       -4.745612000     -0.947247000     -1.652928000
C       -4.666214000     -3.032841000     -1.044964000
H       -5.684535000     -3.244043000     -1.379192000
C       -3.902214000     -4.052986000     -0.473144000
H       -4.330819000     -5.051904000     -0.364573000
C       -2.595109000     -3.816471000     -0.031295000
H       -2.003304000     -4.613316000      0.424486000
C       -2.072770000     -2.535935000     -0.177839000
C        0.268036000     -2.614715000      0.814355000
H        0.485703000     -3.625646000      0.432856000
H        0.107510000     -2.700200000      1.901617000
C        2.748979000     -1.674549000      2.031968000
C        2.488072000     -2.240716000     -1.048233000
Pd       0.709696000      0.690317000      0.064282000
C        1.401986000     -2.272718000     -2.130575000
H        1.008022000     -1.264810000     -2.332131000
H        1.846331000     -2.657613000     -3.062770000
H        0.555208000     -2.923615000     -1.870006000
C        2.991910000     -3.660768000     -0.789845000
H        3.354219000     -4.084081000     -1.741056000
H        3.834417000     -3.680614000     -0.085259000
H        2.208257000     -4.335850000     -0.415306000
C        3.640879000     -1.374770000     -1.555900000
H        4.010835000     -1.803981000     -2.501495000
H        3.318539000     -0.345159000     -1.754081000
H        4.484493000     -1.336871000     -0.857000000
C        2.644341000     -3.087348000      2.618796000
H        2.929206000     -3.870440000      1.903788000
H        3.336364000     -3.155932000      3.474215000
H        1.641501000     -3.316561000      3.003277000
C        4.224485000     -1.375373000      1.769718000
H        4.748559000     -1.312329000      2.737440000
H        4.707166000     -2.173129000      1.187880000
H        4.372166000     -0.425936000      1.244270000
C        2.181237000     -0.665436000      3.035835000
H        2.291400000      0.370670000      2.685818000
H        1.110065000     -0.840980000      3.227095000
H        2.710327000     -0.769694000      3.997684000
C       -2.315990000      0.679469000      2.160250000
H       -1.363967000      0.129235000      2.178852000
H       -2.697794000      0.735636000      3.192745000
H       -3.039006000      0.099551000      1.569746000
C       -1.191155000      2.836564000      2.605505000
H       -1.654759000      2.861929000      3.605361000
H       -0.228787000      2.314332000      2.692601000
H       -0.987477000      3.872534000      2.307513000
C       -3.503685000      2.785454000      1.626906000
H       -3.937640000      2.717383000      2.637927000
H       -3.455961000      3.850215000      1.367400000
H       -4.208681000      2.289961000      0.942592000
C       -1.284990000      4.944919000     -0.049465000
H       -1.296680000      5.849793000     -0.679444000
H       -2.065610000      5.073981000      0.711812000
H       -0.305114000      4.898588000      0.438059000
C       -2.943589000      3.874321000     -1.558232000
H       -3.745560000      3.783772000     -0.814630000
H       -3.024940000      4.878304000     -2.006165000
H       -3.132702000      3.152160000     -2.363785000
C       -0.508324000      3.746719000     -2.082809000
H        0.509162000      3.810547000     -1.677329000
H       -0.580523000      2.849421000     -2.719092000
H       -0.680259000      4.624571000     -2.727252000
C        2.625468000      1.799020000     -0.354647000
C        3.911958000      1.677464000      0.201051000
C        2.595388000      2.068273000     -1.742745000
C        5.082713000      1.783706000     -0.555662000
C        3.750488000      2.159840000     -2.518035000
C        5.007632000      2.018320000     -1.925734000
H        4.005620000      1.532121000      1.280295000
H        1.636372000      2.193372000     -2.250121000
H        6.057441000      1.687358000     -0.067974000
H        3.670688000      2.348419000     -3.592797000
H        5.916866000      2.103508000     -2.526481000
O        2.092080000      2.644042000      2.231720000
C        1.916525000      3.180337000      1.188885000
O        1.666404000      4.141891000      0.544631000

88
(tBuPBP)Pd(CO2C6H5) complex, E=-2305.096238, G=-2304.415715
P       -1.569871000      1.760501000     -0.048283000
P        1.426496000     -1.680812000      0.277650000
N       -2.539575000     -0.661216000     -0.464830000
N       -1.082160000     -2.384749000     -0.080288000
B       -1.166286000     -0.952123000     -0.165671000
C       -3.003490000      0.684651000     -0.616819000
H       -3.908222000      0.890926000     -0.019244000
H       -3.247143000      0.919688000     -1.666149000
C       -2.107894000      2.393087000      1.642255000
C       -1.488924000      3.090985000     -1.376645000
C       -3.243250000     -1.849980000     -0.557294000
C       -4.583483000     -2.103667000     -0.827157000
H       -5.277914000     -1.283683000     -1.023296000
C       -5.018598000     -3.434462000     -0.840570000
H       -6.068479000     -3.651764000     -1.050142000
C       -4.133016000     -4.484938000     -0.590835000
H       -4.498462000     -5.514314000     -0.605779000
C       -2.780811000     -4.241391000     -0.321010000
H       -2.090200000     -5.064608000     -0.124748000
C       -2.337055000     -2.923761000     -0.308266000
C        0.133297000     -3.041322000      0.298776000
H        0.410096000     -3.861004000     -0.386522000
H        0.068205000     -3.472687000      1.312320000
C        2.413796000     -1.963436000      1.852262000
C        2.393585000     -1.988574000     -1.307408000
Pd       0.279223000      0.342113000      0.199605000
C        1.348765000     -2.020645000     -2.430560000
H        0.764759000     -1.088158000     -2.457675000
H        1.871719000     -2.124127000     -3.394936000
H        0.646515000     -2.862496000     -2.341377000
C        3.183819000     -3.295051000     -1.294547000
H        3.615021000     -3.464842000     -2.294903000
H        4.019682000     -3.261423000     -0.581875000
H        2.557397000     -4.168279000     -1.055312000
C        3.325522000     -0.800143000     -1.559917000
H        3.797201000     -0.925590000     -2.548427000
H        2.782404000      0.157691000     -1.558655000
H        4.130778000     -0.732630000     -0.817299000
C        2.770118000     -3.427872000      2.110441000
H        3.433778000     -3.842424000      1.341125000
H        3.298908000     -3.499055000      3.075382000
H        1.881570000     -4.072331000      2.181809000
C        3.678540000     -1.103587000      1.821219000
H        4.139311000     -1.111500000      2.822748000
H        4.425421000     -1.494158000      1.115480000
H        3.443744000     -0.060365000      1.560901000
C        1.497517000     -1.448906000      2.971020000
H        1.293010000     -0.375351000      2.845180000
H        0.533669000     -1.981057000      3.003737000
H        1.994327000     -1.599172000      3.943517000
C       -2.428835000      1.139791000      2.467208000
H       -1.567256000      0.455218000      2.504869000
H       -2.670931000      1.444934000      3.498096000
H       -3.290625000      0.579201000      2.075820000
C       -0.916360000      3.104522000      2.292108000
H       -1.159304000      3.320978000      3.345373000
H       -0.006419000      2.486071000      2.259525000
H       -0.682974000      4.059110000      1.802986000
C       -3.324643000      3.314201000      1.605773000
H       -3.641247000      3.536806000      2.638246000
H       -3.098421000      4.274063000      1.120862000
H       -4.184432000      2.858719000      1.090657000
C       -0.579925000      4.233862000     -0.925481000
H       -0.422748000      4.915415000     -1.777416000
H       -1.025862000      4.823876000     -0.112248000
H        0.406808000      3.861732000     -0.618480000
C       -2.857999000      3.644490000     -1.777155000
H       -3.362041000      4.166105000     -0.953458000
H       -2.715082000      4.374815000     -2.590659000
H       -3.536708000      2.868599000     -2.159754000
C       -0.836593000      2.384472000     -2.573248000
H        0.187525000      2.070432000     -2.321246000
H       -1.410434000      1.503671000     -2.903343000
H       -0.788744000      3.086288000     -3.422142000
C        2.493569000      2.352210000      0.120421000
O        2.240682000      2.369620000     -1.092391000
O        1.891268000      1.644801000      0.989856000
C        3.601848000      3.230044000      0.651816000
C        3.936476000      3.224920000      2.010121000
C        4.306854000      4.060875000     -0.224406000
C        4.962894000      4.038656000      2.485389000
C        5.332076000      4.876332000      0.249066000
C        5.662171000      4.866023000      1.605334000
H        3.373789000      2.571273000      2.679445000
H        4.028213000      4.047847000     -1.280043000
H        5.219973000      4.029992000      3.547800000
H        5.878738000      5.523950000     -0.441305000
H        6.466992000      5.505188000      1.977711000

84
(tBuPBP)Pd{CH(CH3)2} complex, E=-2003.530646, G=-2002.855512
P       -1.299373000      1.828635000     -0.092488000
P        1.600798000     -1.619305000      0.251227000
N       -2.358251000     -0.586201000     -0.151317000
N       -0.938141000     -2.277881000      0.416674000
B       -0.984039000     -0.861528000      0.171360000
C        2.077874000      2.060444000      0.522708000
H        1.490553000      2.993070000      0.498477000
C       -2.764755000      0.727271000     -0.540490000
H       -3.682929000      1.063805000     -0.028891000
H       -2.958287000      0.788770000     -1.624697000
C       -1.914094000      2.689435000      1.473198000
C       -1.215436000      2.980968000     -1.590518000
C       -3.083658000     -1.763304000     -0.129666000
C       -4.424275000     -2.023879000     -0.392128000
H       -5.104356000     -1.216591000     -0.673532000
C       -4.878069000     -3.345135000     -0.291011000
H       -5.928301000     -3.567321000     -0.494183000
C       -4.009686000     -4.379916000      0.063005000
H       -4.388835000     -5.402043000      0.134790000
C       -2.657671000     -4.129609000      0.329661000
H       -1.980729000     -4.940336000      0.608650000
C       -2.195269000     -2.821554000      0.231135000
C        0.309224000     -2.920423000      0.689092000
H        0.454597000     -3.836096000      0.089325000
H        0.412224000     -3.205605000      1.750002000
C        2.982362000     -2.055763000      1.463865000
C        2.039091000     -2.092401000     -1.534851000
Pd       0.557489000      0.471856000      0.262176000
C        0.725873000     -2.167293000     -2.323996000
H        0.163340000     -1.224300000     -2.256886000
H        0.964906000     -2.351966000     -3.384228000
H        0.068144000     -2.980625000     -1.985538000
C        2.771737000     -3.426306000     -1.661118000
H        2.881580000     -3.673910000     -2.730022000
H        3.782444000     -3.387099000     -1.232249000
H        2.224788000     -4.256411000     -1.189363000
C        2.886597000     -0.973415000     -2.140609000
H        3.085337000     -1.201893000     -3.200856000
H        2.360636000     -0.010368000     -2.084251000
H        3.854602000     -0.856485000     -1.636192000
C        3.236476000     -3.554090000      1.644427000
H        3.614315000     -4.036691000      0.735373000
H        3.999714000     -3.689167000      2.429198000
H        2.338990000     -4.096583000      1.974971000
C        4.272172000     -1.358570000      1.034541000
H        5.008607000     -1.406752000      1.853583000
H        4.724991000     -1.841173000      0.156256000
H        4.099464000     -0.299749000      0.796619000
C        2.498959000     -1.475843000      2.799734000
H        2.291221000     -0.400924000      2.720432000
H        1.582467000     -1.972540000      3.154275000
H        3.275823000     -1.626708000      3.567366000
C       -2.276341000      1.560056000      2.446665000
H       -1.421740000      0.884937000      2.607579000
H       -2.553930000      2.002064000      3.417525000
H       -3.126232000      0.953486000      2.101853000
C       -0.770847000      3.495220000      2.091500000
H       -1.108089000      3.915541000      3.053262000
H        0.103785000      2.858662000      2.279800000
H       -0.449895000      4.331161000      1.456433000
C       -3.126129000      3.591396000      1.251352000
H       -3.495509000      3.945164000      2.228308000
H       -2.872626000      4.481594000      0.658579000
H       -3.960118000      3.070992000      0.756738000
C       -0.362003000      4.210698000     -1.281269000
H       -0.193413000      4.773036000     -2.214472000
H       -0.860465000      4.890973000     -0.575634000
H        0.618767000      3.936117000     -0.870096000
C       -2.579353000      3.437849000     -2.114448000
H       -3.133199000      4.039578000     -1.383084000
H       -2.419707000      4.068218000     -3.005141000
H       -3.219367000      2.600683000     -2.426218000
C       -0.513239000      2.141336000     -2.665242000
H        0.488283000      1.832860000     -2.329724000
H       -1.079213000      1.230304000     -2.915855000
H       -0.410035000      2.735590000     -3.588150000
C        2.761042000      2.065461000      1.886159000
H        2.044653000      1.997418000      2.723127000
H        3.463749000      1.225772000      2.009716000
H        3.359059000      2.987903000      2.052648000
C        3.121483000      2.205080000     -0.577302000
H        3.799596000      1.336961000     -0.629934000
H        2.668036000      2.307401000     -1.578031000
H        3.770276000      3.096198000     -0.429282000

87
The TS1_Out for C-CO2 bond formation  with (tBuPBP)Pd{CH(CH3)2} complex, E=-2191.988048, G=-2191.304882, IMG. FREQ.=-548.0816
P       -1.323658000      1.859647000     -0.231474000
P        1.599651000     -1.659872000      0.224700000
N       -2.303955000     -0.550564000     -0.469454000
N       -0.961248000     -2.188961000      0.365813000
B       -0.959633000     -0.815751000     -0.045160000
C        2.418286000      2.127826000      0.027205000
H        1.452358000      2.560551000     -0.270287000
C       -2.695911000      0.760939000     -0.876276000
H       -3.669623000      1.064398000     -0.455506000
H       -2.765898000      0.855322000     -1.972623000
C       -1.967728000      2.378077000      1.470355000
C       -1.342629000      3.287308000     -1.469045000
C       -3.068985000     -1.693792000     -0.320826000
C       -4.411614000     -1.943551000     -0.583761000
H       -5.058004000     -1.160624000     -0.986447000
C       -4.909751000     -3.225962000     -0.325438000
H       -5.961722000     -3.441175000     -0.526160000
C       -4.084021000     -4.232899000      0.180394000
H       -4.498518000     -5.225383000      0.371222000
C       -2.732058000     -3.991191000      0.450733000
H       -2.089517000     -4.777603000      0.852821000
C       -2.228308000     -2.719361000      0.200739000
C        0.243044000     -2.826842000      0.790024000
H        0.375128000     -3.824545000      0.337814000
H        0.285945000     -2.954580000      1.884595000
C        2.897290000     -1.946183000      1.566659000
C        2.070336000     -2.420312000     -1.448575000
Pd       0.591042000      0.477249000     -0.013368000
C        0.777081000     -2.554266000     -2.262777000
H        0.257792000     -1.588969000     -2.360479000
H        1.039487000     -2.902727000     -3.274803000
H        0.070996000     -3.280122000     -1.835591000
C        2.735831000     -3.790013000     -1.329869000
H        2.864465000     -4.210504000     -2.340720000
H        3.734377000     -3.725593000     -0.876275000
H        2.135513000     -4.508998000     -0.752776000
C        2.994858000     -1.462495000     -2.196866000
H        3.210037000     -1.878152000     -3.194726000
H        2.524337000     -0.478935000     -2.330285000
H        3.955026000     -1.314322000     -1.685214000
C        3.081056000     -3.413152000      1.965154000
H        3.514971000     -4.022278000      1.163663000
H        3.776133000     -3.454262000      2.820094000
H        2.144765000     -3.887232000      2.292066000
C        4.241032000     -1.365214000      1.132939000
H        4.938469000     -1.382655000      1.986208000
H        4.698520000     -1.951238000      0.322547000
H        4.148007000     -0.324370000      0.797683000
C        2.358233000     -1.172771000      2.777993000
H        2.182416000     -0.115326000      2.540661000
H        1.413482000     -1.597606000      3.150303000
H        3.091025000     -1.226471000      3.599472000
C       -2.319179000      1.099736000      2.241216000
H       -1.459071000      0.416627000      2.308354000
H       -2.611702000      1.381133000      3.265839000
H       -3.159413000      0.548352000      1.795708000
C       -0.835795000      3.085035000      2.218616000
H       -1.174101000      3.330908000      3.238176000
H        0.043250000      2.429998000      2.301895000
H       -0.514951000      4.017863000      1.738852000
C       -3.205686000      3.271267000      1.403588000
H       -3.560667000      3.464375000      2.429132000
H       -2.997293000      4.245647000      0.942898000
H       -4.036116000      2.797558000      0.858444000
C       -0.754168000      4.555642000     -0.851688000
H       -0.497127000      5.263913000     -1.654574000
H       -1.471004000      5.054231000     -0.184426000
H        0.160726000      4.373043000     -0.277815000
C       -2.745934000      3.599127000     -1.999917000
H       -3.457931000      3.851539000     -1.203375000
H       -2.676203000      4.473094000     -2.668152000
H       -3.166466000      2.775994000     -2.594069000
C       -0.461566000      2.806523000     -2.628903000
H        0.591746000      2.714348000     -2.331274000
H       -0.800653000      1.837045000     -3.028206000
H       -0.509790000      3.541771000     -3.448340000
C        2.469440000      4.240954000     -0.530780000
O        2.499956000      4.859548000      0.489792000
O        2.461464000      4.274695000     -1.725362000
C        2.885723000      2.243253000      1.453432000
H        2.060441000      2.435241000      2.153654000
H        3.391347000      1.327811000      1.798149000
H        3.603720000      3.072845000      1.592717000
C        3.446100000      1.737888000     -1.007776000
H        4.328457000      2.407055000     -0.996234000
H        3.833760000      0.720036000     -0.861955000
H        3.033770000      1.785127000     -2.024864000

87
The TS1_Inn for C-CO2 bond formation  with (tBuPBP)Pd{CH(CH3)2} complex, E=-2191.98026, G=-2191.297502, IMG. FREQ.=-331.0575
P       -2.279171000      0.113975000      0.107337000
P        2.260798000     -0.660685000      0.434305000
N       -0.736281000      1.979854000     -0.877760000
N        1.447413000      1.746962000     -0.281189000
B        0.212882000      1.019380000     -0.378878000
C       -0.324463000     -3.132786000      1.112149000
H        0.206367000     -2.539292000      1.883370000
C       -2.132541000      1.686867000     -0.897721000
H       -2.521276000      1.524804000     -1.915918000
H       -2.731173000      2.494096000     -0.440961000
C       -3.794071000     -0.663451000     -0.721219000
C       -2.647794000      0.800027000      1.844787000
C       -0.117673000      3.205875000     -1.039021000
C       -0.611800000      4.436788000     -1.457134000
H       -1.658594000      4.550016000     -1.747746000
C        0.268562000      5.524781000     -1.497196000
H       -0.100765000      6.499905000     -1.822948000
C        1.608501000      5.382317000     -1.129280000
H        2.274022000      6.247676000     -1.169520000
C        2.114467000      4.147282000     -0.706083000
H        3.160717000      4.040256000     -0.411300000
C        1.246973000      3.061350000     -0.663094000
C        2.605412000      1.179926000      0.325524000
H        2.767544000      1.587730000      1.337164000
H        3.524941000      1.370919000     -0.251425000
C        3.344761000     -1.304523000     -0.982072000
C        2.975988000     -1.038674000      2.151485000
Pd      -0.133029000     -0.895654000      0.175132000
C       -0.854510000     -3.217164000     -1.290360000
O        0.040054000     -2.770666000     -1.928094000
O       -1.849711000     -3.837119000     -1.175041000
C        1.926374000     -0.510286000      3.137827000
H        0.959876000     -1.018609000      3.013733000
H        2.277486000     -0.682775000      4.168304000
H        1.753415000      0.571076000      3.023678000
C        4.312695000     -0.347118000      2.437124000
H        4.605030000     -0.576829000      3.475169000
H        5.119727000     -0.701941000      1.785545000
H        4.259714000      0.747324000      2.355389000
C        3.150680000     -2.542314000      2.353145000
H        3.411293000     -2.734402000      3.406838000
H        2.236036000     -3.102220000      2.126659000
H        3.966531000     -2.945310000      1.736263000
C        4.830223000     -0.980172000     -0.824431000
H        5.297798000     -1.580205000     -0.031530000
H        5.344896000     -1.232382000     -1.766213000
H        5.030854000      0.081805000     -0.620994000
C        3.185445000     -2.814374000     -1.148977000
H        3.765272000     -3.131976000     -2.031283000
H        3.569799000     -3.374488000     -0.286171000
H        2.137891000     -3.087056000     -1.319172000
C        2.790725000     -0.620420000     -2.239546000
H        1.720789000     -0.838237000     -2.371023000
H        2.924397000      0.471080000     -2.226337000
H        3.328465000     -1.011050000     -3.118711000
C       -3.318477000     -1.057578000     -2.128216000
H       -2.336445000     -1.543826000     -2.127244000
H       -4.041086000     -1.761938000     -2.569030000
H       -3.257978000     -0.186552000     -2.796846000
C       -4.230840000     -1.901944000      0.055317000
H       -5.056869000     -2.394131000     -0.483643000
H       -3.414864000     -2.626487000      0.152171000
H       -4.600585000     -1.644150000      1.059089000
C       -4.982975000      0.288892000     -0.885582000
H       -5.711315000     -0.189241000     -1.561460000
H       -5.502404000      0.491384000      0.057286000
H       -4.705278000      1.249941000     -1.342730000
C       -2.517879000     -0.330872000      2.863492000
H       -2.634066000      0.081845000      3.878918000
H       -3.286256000     -1.104000000      2.729466000
H       -1.531395000     -0.812379000      2.797916000
C       -4.023392000      1.449178000      1.979419000
H       -4.834235000      0.710454000      1.928879000
H       -4.088910000      1.936611000      2.966051000
H       -4.207154000      2.223557000      1.220251000
C       -1.572613000      1.846837000      2.163730000
H       -0.560129000      1.425830000      2.078485000
H       -1.630280000      2.734259000      1.517670000
H       -1.716173000      2.184279000      3.203022000
C       -1.613207000     -3.616517000      1.748896000
H       -2.215971000     -4.206541000      1.041659000
H       -2.243154000     -2.802542000      2.123280000
H       -1.404284000     -4.285358000      2.610740000
C        0.554191000     -4.347142000      0.820202000
H        0.782565000     -4.914548000      1.746868000
H        0.046963000     -5.065433000      0.154351000
H        1.510521000     -4.095738000      0.348012000

66
(iPrPBP)Pd(CH3) complex, E=-1767.851707, G=-1767.343211
P       -1.476269000      1.763310000     -0.131795000
P        1.511654000     -1.555732000      0.162319000
N       -2.493810000     -0.659969000     -0.307183000
N       -0.996015000     -2.338012000      0.127783000
B       -1.096147000     -0.918257000     -0.081277000
C        1.867016000      1.989750000      0.432835000
H        2.706452000      1.911228000     -0.283514000
H        2.306670000      1.896185000      1.444404000
C       -2.969848000      0.676085000     -0.520012000
H       -3.818107000      0.931518000      0.140047000
H       -3.304133000      0.844005000     -1.558406000
C       -1.906860000      2.599667000      1.468132000
C       -1.431326000      3.088943000     -1.435344000
C       -3.192541000     -1.851923000     -0.229622000
C       -4.547692000     -2.133607000     -0.367048000
H       -5.262132000     -1.336559000     -0.585543000
C       -4.972632000     -3.459630000     -0.217069000
H       -6.034151000     -3.696403000     -0.320969000
C       -4.061970000     -4.480209000      0.063703000
H       -4.419137000     -5.506296000      0.178758000
C       -2.694648000     -4.210231000      0.201785000
H       -1.984425000     -5.009860000      0.424382000
C       -2.259209000     -2.898131000      0.051237000
C        0.259481000     -2.923470000      0.498144000
H        0.497795000     -3.832874000     -0.081172000
H        0.292756000     -3.193931000      1.569472000
C        2.846393000     -1.853953000      1.420830000
C        2.087079000     -1.993317000     -1.555508000
Pd       0.382294000      0.451808000      0.100065000
C        2.921755000     -3.260230000     -1.689286000
H        3.034962000     -3.520151000     -2.754100000
H        3.933525000     -3.120841000     -1.280031000
H        2.465793000     -4.125906000     -1.186565000
C        2.741106000     -0.798669000     -2.243266000
H        2.914708000     -1.024361000     -3.307559000
H        2.105800000      0.096299000     -2.169913000
H        3.713223000     -0.550914000     -1.791324000
C        3.252599000     -3.300128000      1.685370000
H        3.814785000     -3.730934000      0.846017000
H        3.906402000     -3.340866000      2.571718000
H        2.390794000     -3.952699000      1.887787000
C        4.045253000     -0.955382000      1.133583000
H        4.733259000     -0.953932000      1.993719000
H        4.613215000     -1.313714000      0.260939000
H        3.732162000      0.080785000      0.939975000
C       -2.002970000      1.540823000      2.563310000
H       -1.092283000      0.923824000      2.597392000
H       -2.138612000      2.021321000      3.544902000
H       -2.859693000      0.866611000      2.402146000
C       -3.120452000      3.518768000      1.449387000
H       -3.282793000      3.940129000      2.454515000
H       -2.995069000      4.363749000      0.758066000
H       -4.040775000      2.979506000      1.172672000
C       -2.783476000      3.505791000     -2.006399000
H       -3.526965000      3.745006000     -1.234589000
H       -2.661130000      4.398224000     -2.640676000
H       -3.203399000      2.714236000     -2.645871000
C       -0.466816000      2.672410000     -2.542949000
H        0.524434000      2.431313000     -2.132637000
H       -0.837075000      1.780571000     -3.074344000
H       -0.360285000      3.482365000     -3.282234000
H        1.480004000      3.022455000      0.353660000
H       -1.001844000      3.204828000      1.656484000
H       -0.986954000      3.943813000     -0.893973000
H        1.111000000     -2.164299000     -2.046149000
H        2.349801000     -1.467250000      2.329986000

69
The TS1_Out for C-CO2 bond formation  with (iPrPBP)Pd(CH3) complex, E=-1956.303455, G=-1955.78845, IMG. FREQ.=-599.3697
P       -1.504115000      1.753516000     -0.177650000
P        1.511036000     -1.602627000      0.116847000
N       -2.508515000     -0.670456000     -0.305736000
N       -1.008040000     -2.345130000      0.136050000
B       -1.113635000     -0.931752000     -0.087364000
C        1.914901000      2.088826000      0.278978000
H        2.383596000      1.718296000     -0.634986000
H        2.196365000      1.681988000      1.253095000
C       -2.990529000      0.659701000     -0.538228000
H       -3.836495000      0.923485000      0.120895000
H       -3.327229000      0.809924000     -1.578407000
C       -1.891730000      2.587227000      1.433591000
C       -1.472133000      3.061137000     -1.496338000
C       -3.207299000     -1.863124000     -0.212331000
C       -4.563420000     -2.143819000     -0.340041000
H       -5.278829000     -1.348897000     -0.562376000
C       -4.986818000     -3.467760000     -0.175020000
H       -6.048699000     -3.705631000     -0.270749000
C       -4.074476000     -4.486050000      0.110484000
H       -4.431461000     -5.510661000      0.237224000
C       -2.706942000     -4.216044000      0.238398000
H       -1.995896000     -5.013734000      0.464526000
C       -2.273871000     -2.905084000      0.072702000
C        0.245297000     -2.936826000      0.502023000
H        0.464311000     -3.861037000     -0.060445000
H        0.288128000     -3.183224000      1.577971000
C        2.862919000     -1.870074000      1.363753000
C        2.059787000     -2.078892000     -1.596820000
Pd       0.362287000      0.417292000      0.028946000
C        2.894448000     -3.349026000     -1.700531000
H        3.007323000     -3.631775000     -2.759206000
H        3.905565000     -3.202724000     -1.293148000
H        2.435284000     -4.202471000     -1.180186000
C        2.704920000     -0.900415000     -2.320812000
H        2.926740000     -1.176146000     -3.363753000
H        2.034276000     -0.028476000     -2.331383000
H        3.648687000     -0.591098000     -1.847910000
C        3.192269000     -3.320940000      1.704715000
H        3.685417000     -3.838480000      0.870916000
H        3.888108000     -3.341697000      2.558662000
H        2.306904000     -3.904898000      1.994259000
C        4.111608000     -1.073543000      0.998830000
H        4.818380000     -1.087873000      1.843069000
H        4.630688000     -1.519043000      0.136311000
H        3.904815000     -0.019332000      0.764304000
C       -1.979592000      1.525715000      2.527545000
H       -1.073944000      0.901045000      2.553120000
H       -2.098455000      2.007342000      3.510317000
H       -2.843453000      0.858194000      2.378123000
C       -3.097838000      3.516666000      1.438311000
H       -3.240159000      3.930073000      2.449365000
H       -2.973592000      4.366813000      0.753609000
H       -4.026801000      2.987824000      1.170992000
C       -2.837439000      3.505695000     -2.014032000
H       -3.538068000      3.782799000     -1.215861000
H       -2.715601000      4.381887000     -2.670077000
H       -3.307998000      2.715757000     -2.619161000
C       -0.573529000      2.600646000     -2.641694000
H        0.438774000      2.361258000     -2.287081000
H       -0.982015000      1.700401000     -3.128912000
H       -0.498261000      3.389897000     -3.406026000
C        3.731339000      3.095471000      0.444609000
O        3.479729000      4.259875000      0.488224000
O        4.576535000      2.249385000      0.453100000
H        1.321648000      2.998535000      0.239860000
H       -0.980492000      3.186577000      1.609870000
H       -0.981627000      3.911472000     -0.988822000
H        1.079566000     -2.265343000     -2.073565000
H        2.412186000     -1.403256000      2.259023000

69
The TS1_Inn for C-CO2 bond formation  with (iPrPBP)Pd(CH3) complex, E=-1956.309915, G=-1955.791717, IMG. FREQ.=-333.2179
P       -2.254685000      0.275321000      0.166588000
P        2.220711000     -0.481812000      0.370088000
N       -0.726261000      2.261769000     -0.614430000
N        1.510540000      1.974559000     -0.227511000
B        0.248283000      1.291432000     -0.201893000
C       -0.553571000     -2.552588000      1.453666000
H       -1.073738000     -1.890091000      2.175208000
H        0.351170000     -2.963357000      1.920100000
C       -2.117167000      1.929928000     -0.705347000
H       -2.453152000      1.823406000     -1.751499000
H       -2.764679000      2.685032000     -0.226253000
C       -3.519482000     -0.695139000     -0.777763000
C       -2.933567000      0.690167000      1.846249000
C       -0.085638000      3.460348000     -0.880089000
C       -0.577180000      4.688303000     -1.309439000
H       -1.642743000      4.824319000     -1.507355000
C        0.327359000      5.742594000     -1.482845000
H       -0.041821000      6.714072000     -1.819493000
C        1.691003000      5.570882000     -1.234327000
H        2.375605000      6.410085000     -1.377351000
C        2.197530000      4.338466000     -0.804899000
H        3.264302000      4.206586000     -0.610594000
C        1.308278000      3.283682000     -0.630730000
C        2.716900000      1.318702000      0.180366000
H        3.099004000      1.706946000      1.141060000
H        3.528950000      1.421377000     -0.560734000
C        2.962462000     -1.330688000     -1.102722000
C        3.056790000     -1.063381000      1.921226000
Pd      -0.094986000     -0.597911000      0.371325000
C       -0.154975000     -3.001097000     -0.614962000
O        0.841108000     -3.650379000     -0.506533000
O       -1.062749000     -2.690637000     -1.331377000
C        2.193954000     -0.661944000      3.116812000
H        1.171057000     -1.051697000      3.029254000
H        2.636753000     -1.047754000      4.048515000
H        2.130909000      0.434789000      3.210282000
C        4.497937000     -0.603240000      2.121933000
H        4.904597000     -1.060632000      3.037824000
H        5.162453000     -0.873924000      1.293384000
H        4.552503000      0.488054000      2.257875000
C        4.479631000     -1.294802000     -1.228378000
H        4.977744000     -1.866630000     -0.434257000
H        4.774048000     -1.750759000     -2.186986000
H        4.880556000     -0.268377000     -1.222388000
C        2.275161000     -0.793176000     -2.357391000
H        1.181131000     -0.886532000     -2.290446000
H        2.512641000      0.268470000     -2.534145000
H        2.614074000     -1.361336000     -3.237293000
C       -3.969621000     -1.891171000      0.054367000
H       -4.564559000     -2.575475000     -0.569901000
H       -3.107619000     -2.454532000      0.436763000
H       -4.599981000     -1.586754000      0.904710000
C       -4.688877000      0.086753000     -1.366697000
H       -5.298049000     -0.589552000     -1.987593000
H       -5.349305000      0.505522000     -0.594851000
H       -4.361159000      0.911221000     -2.015916000
C       -4.321065000      1.318661000      1.870187000
H       -5.092356000      0.645876000      1.472699000
H       -4.599995000      1.562362000      2.907794000
H       -4.357260000      2.258004000      1.296160000
C       -1.913955000      1.540554000      2.601497000
H       -0.924918000      1.058770000      2.624917000
H       -1.789259000      2.531404000      2.136340000
H       -2.251004000      1.699514000      3.637742000
H       -2.903566000     -1.090395000     -1.603050000
H        3.031053000     -2.163370000      1.820226000
H        2.633963000     -2.373059000     -0.960430000
H       -2.984261000     -0.298039000      2.337626000
H       -1.255262000     -3.388692000      1.300221000

69
(iPrPBP)Pd(CH2CH3) complex, E=-1807.13504, G=-1806.601045
P       -1.590390000      1.794770000     -0.171917000
P        1.399983000     -1.524001000      0.091696000
N       -2.646158000     -0.621688000     -0.201036000
N       -1.125951000     -2.321076000      0.023542000
B       -1.235997000     -0.892419000     -0.098474000
C        1.779487000      2.022017000      0.040503000
H        1.346577000      3.003972000     -0.232555000
H        2.561758000      1.837442000     -0.720822000
C       -3.131378000      0.718880000     -0.355233000
H       -3.885681000      0.987966000      0.406179000
H       -3.594854000      0.884494000     -1.343169000
C       -1.827956000      2.712036000      1.423738000
C       -1.663100000      3.051712000     -1.539970000
C       -3.341136000     -1.816750000     -0.147124000
C       -4.703113000     -2.092065000     -0.207489000
H       -5.429314000     -1.283998000     -0.322023000
C       -5.119098000     -3.426444000     -0.118134000
H       -6.185733000     -3.658654000     -0.163705000
C       -4.193047000     -4.461434000      0.027201000
H       -4.543426000     -5.494064000      0.095010000
C       -2.818800000     -4.197769000      0.086826000
H       -2.095580000     -5.008670000      0.199889000
C       -2.392598000     -2.876907000     -0.001795000
C        0.153366000     -2.944867000      0.187732000
H        0.368599000     -3.691907000     -0.597477000
H        0.244393000     -3.460691000      1.160573000
C        2.486241000     -1.800395000      1.568196000
C        2.418808000     -1.982335000     -1.387986000
Pd       0.265938000      0.464996000     -0.064471000
C        1.565886000     -1.803459000     -2.640433000
H        1.273577000     -0.747498000     -2.757470000
H        2.131293000     -2.108507000     -3.535173000
H        0.641352000     -2.399719000     -2.605423000
C        3.687496000     -1.140554000     -1.444653000
H        4.244095000     -1.355281000     -2.370562000
H        3.441998000     -0.067005000     -1.434447000
H        4.361405000     -1.341557000     -0.598757000
C        3.136059000     -3.176588000      1.629649000
H        3.750398000     -3.389323000      0.742299000
H        3.793978000     -3.246135000      2.510872000
H        2.385011000     -3.977222000      1.721961000
C        1.703125000     -1.461337000      2.832737000
H        1.281572000     -0.446695000      2.775460000
H        0.870014000     -2.164005000      2.995703000
H        2.358920000     -1.515107000      3.715869000
C       -1.800325000      1.705680000      2.571237000
H       -0.896499000      1.079096000      2.525360000
H       -1.815541000      2.231435000      3.538804000
H       -2.673605000      1.033932000      2.543611000
C       -3.028908000      3.644320000      1.504434000
H       -3.074794000      4.106164000      2.503844000
H       -2.973984000      4.460325000      0.770534000
H       -3.978483000      3.106304000      1.352563000
C       -3.057777000      3.498190000     -1.968090000
H       -3.691652000      3.812140000     -1.128362000
H       -2.979380000      4.348811000     -2.663817000
H       -3.583313000      2.693756000     -2.505337000
C       -0.857187000      2.535706000     -2.729778000
H        0.165606000      2.267942000     -2.427414000
H       -1.325228000      1.636998000     -3.163358000
H       -0.807499000      3.301602000     -3.520181000
C        2.435838000      2.146535000      1.413193000
H        1.691227000      2.323757000      2.210015000
H        2.970322000      1.223829000      1.698165000
H        3.174074000      2.970875000      1.488978000
H        2.687261000     -3.048639000     -1.282956000
H        3.272658000     -1.035791000      1.443928000
H       -1.124159000      3.912537000     -1.104153000
H       -0.903129000      3.314619000      1.477054000

72
The TS1_Out for C-CO2 bond formation  with (iPrPBP)Pd(CH2CH3) complex, E=-1995.588714, G=-1995.046288, IMG. FREQ=-582.5766
P       -1.556959000      1.813579000     -0.149185000
P        1.427372000     -1.563642000      0.075868000
N       -2.605760000     -0.606818000     -0.139870000
N       -1.096824000     -2.316444000      0.099213000
B       -1.203656000     -0.889209000     -0.018903000
C        1.956922000      2.017237000      0.238386000
H        1.382133000      2.691788000     -0.399171000
H        2.587207000      1.246902000     -0.208598000
C       -3.091616000      0.732884000     -0.298666000
H       -3.829827000      1.008896000      0.475323000
H       -3.574222000      0.888575000     -1.278085000
C       -1.829662000      2.847156000      1.364951000
C       -1.563440000      2.966156000     -1.608953000
C       -3.307043000     -1.800694000     -0.100578000
C       -4.669687000     -2.066542000     -0.181801000
H       -5.389769000     -1.254079000     -0.302180000
C       -5.093065000     -3.398594000     -0.105721000
H       -6.159936000     -3.625117000     -0.167642000
C       -4.174455000     -4.439554000      0.047635000
H       -4.531506000     -5.470358000      0.105126000
C       -2.800512000     -4.184457000      0.129046000
H       -2.083722000     -4.999766000      0.249498000
C       -2.367820000     -2.865073000      0.053036000
C        0.175599000     -2.956963000      0.260358000
H        0.359233000     -3.737148000     -0.499538000
H        0.284472000     -3.431996000      1.251669000
C        2.658131000     -1.846727000      1.427949000
C        2.275215000     -1.971075000     -1.520212000
Pd       0.289428000      0.440621000      0.041486000
C        1.274129000     -1.841854000     -2.664664000
H        0.930233000     -0.799667000     -2.758879000
H        1.748156000     -2.133454000     -3.614753000
H        0.385582000     -2.475219000     -2.522259000
C        3.496755000     -1.086594000     -1.743274000
H        4.000162000     -1.379521000     -2.677838000
H        3.215734000     -0.026198000     -1.843887000
H        4.235749000     -1.172574000     -0.932664000
C        3.339620000     -3.208156000      1.378254000
H        3.880760000     -3.370873000      0.434802000
H        4.071349000     -3.294454000      2.197155000
H        2.614468000     -4.028515000      1.501449000
C        1.996996000     -1.567182000      2.774575000
H        1.516680000     -0.577232000      2.786209000
H        1.226744000     -2.317916000      3.012850000
H        2.746674000     -1.596977000      3.580222000
C       -1.835214000      1.932295000      2.586779000
H       -0.932025000      1.304249000      2.620574000
H       -1.876541000      2.532320000      3.508945000
H       -2.709754000      1.261864000      2.588382000
C       -3.031343000      3.781909000      1.336462000
H       -3.100317000      4.325863000      2.291961000
H       -2.956951000      4.533114000      0.538049000
H       -3.977294000      3.231995000      1.207185000
C       -2.943912000      3.363722000     -2.124136000
H       -3.624721000      3.703763000     -1.332504000
H       -2.843984000      4.182255000     -2.854080000
H       -3.425808000      2.524622000     -2.649158000
C       -0.705432000      2.383190000     -2.730832000
H        0.331677000      2.206150000     -2.410844000
H       -1.118654000      1.425603000     -3.086817000
H       -0.684483000      3.076247000     -3.586496000
C        3.370516000      2.979778000     -0.956407000
O        4.045632000      3.656009000     -0.244151000
O        3.142768000      2.607624000     -2.073625000
C        2.196024000      2.405161000      1.669926000
H        1.290084000      2.809518000      2.151250000
H        2.514787000      1.542486000      2.276940000
H        2.988020000      3.173742000      1.751830000
H        2.596147000     -3.024989000     -1.439227000
H        3.410451000     -1.057904000      1.250345000
H       -1.055796000      3.863879000     -1.210894000
H       -0.907410000      3.455148000      1.397029000

72
The TS1_Inn for C-CO2 bond formation  with (iPrPBP)Pd(CH2CH3) complex, E=-1995.583745, G=-1995.037428, IMG. FREQ.=-263.5282
P       -2.216438000      0.272795000      0.375044000
P        2.238723000     -0.469702000      0.370738000
N       -0.708934000      2.314572000     -0.360019000
N        1.549492000      1.974097000     -0.209758000
B        0.278597000      1.321591000     -0.042265000
C       -0.323113000     -2.087212000      2.349652000
H       -0.350491000     -1.148598000      2.947598000
H        0.578493000     -2.618430000      2.686295000
C       -2.099715000      2.084595000     -0.108148000
H       -2.741470000      2.319060000     -0.971726000
H       -2.461280000      2.693044000      0.740368000
C       -2.954860000     -0.636824000     -1.084155000
C       -3.499093000      0.308569000      1.717900000
C       -0.069797000      3.503140000     -0.673325000
C       -0.576005000      4.751675000     -1.017871000
H       -1.653625000      4.917962000     -1.082665000
C        0.329242000      5.787763000     -1.276365000
H       -0.050930000      6.774992000     -1.548891000
C        1.707526000      5.579089000     -1.188343000
H        2.392585000      6.405127000     -1.392822000
C        2.228041000      4.327926000     -0.837079000
H        3.306103000      4.169536000     -0.760553000
C        1.337583000      3.290875000     -0.580808000
C        2.768251000      1.314282000      0.161593000
H        3.173154000      1.693137000      1.117178000
H        3.560121000      1.417305000     -0.596837000
C        2.711525000     -1.297873000     -1.232957000
C        3.284851000     -1.189876000      1.715040000
Pd      -0.039956000     -0.496966000      0.769052000
C        0.112129000     -3.081502000      0.301460000
O        1.205941000     -3.512362000      0.491185000
O       -0.897126000     -3.118433000     -0.328918000
C        2.965427000     -0.484056000      3.029920000
H        1.881910000     -0.431234000      3.208735000
H        3.422502000     -1.031143000      3.868983000
H        3.367134000      0.541588000      3.050034000
C        4.783665000     -1.252743000      1.451765000
H        5.294205000     -1.676577000      2.331408000
H        5.029793000     -1.893086000      0.593875000
H        5.213581000     -0.253268000      1.275781000
C        4.005985000     -0.798361000     -1.868189000
H        4.850385000     -0.747086000     -1.168972000
H        4.294370000     -1.476183000     -2.687046000
H        3.869927000      0.199505000     -2.313414000
C        1.566405000     -1.215205000     -2.240524000
H        0.630066000     -1.628055000     -1.841859000
H        1.373046000     -0.171104000     -2.533043000
H        1.831309000     -1.777012000     -3.150227000
C       -3.777064000     -1.830386000     -0.607159000
H       -4.021246000     -2.470901000     -1.468795000
H       -3.213165000     -2.447228000      0.105160000
H       -4.727432000     -1.520180000     -0.146638000
C       -3.703061000      0.216483000     -2.100209000
H       -4.076550000     -0.430915000     -2.909681000
H       -4.573439000      0.730327000     -1.663940000
H       -3.054916000      0.972869000     -2.566012000
C       -4.790098000      1.026425000      1.339626000
H       -5.273051000      0.584542000      0.457149000
H       -5.508242000      0.969058000      2.173394000
H       -4.618619000      2.094530000      1.133899000
C       -2.879643000      0.870567000      2.993803000
H       -1.985046000      0.304184000      3.288554000
H       -2.586283000      1.926221000      2.875784000
H       -3.605689000      0.822221000      3.820336000
C       -1.573614000     -2.891829000      2.661095000
H       -1.549751000     -3.896416000      2.210666000
H       -2.480854000     -2.405914000      2.270119000
H       -2.053551000     -1.042145000     -1.571388000
H        2.882227000     -2.216518000      1.765271000
H        2.829728000     -2.350415000     -0.926232000
H       -3.724235000     -0.756103000      1.892443000
H       -1.729153000     -3.033800000      3.747256000

72
(iPrPBP)Pd(CH2CH2CH3) complex, E=-1846.417926, G=-1845.857425
P       -1.594073000      1.793563000     -0.172981000
P        1.398122000     -1.523261000      0.096578000
N       -2.648588000     -0.622933000     -0.200223000
N       -1.127045000     -2.321902000      0.019650000
B       -1.238195000     -0.893168000     -0.099508000
C        1.770579000      2.025031000      0.034457000
H        1.329668000      3.013060000     -0.208783000
H        2.539061000      1.859574000     -0.747358000
C       -3.135064000      0.717483000     -0.352291000
H       -3.887169000      0.985861000      0.411554000
H       -3.601581000      0.883278000     -1.338736000
C       -1.827126000      2.713000000      1.421911000
C       -1.667330000      3.049494000     -1.541862000
C       -3.342749000     -1.818581000     -0.147883000
C       -4.704628000     -2.094555000     -0.207294000
H       -5.431429000     -1.286693000     -0.319424000
C       -5.119707000     -3.429337000     -0.120043000
H       -6.186249000     -3.662097000     -0.164874000
C       -4.192871000     -4.464053000      0.022267000
H       -4.542565000     -5.497018000      0.088444000
C       -2.818730000     -4.199699000      0.080906000
H       -2.094902000     -5.010389000      0.191532000
C       -2.393442000     -2.878406000     -0.005580000
C        0.152657000     -2.945566000      0.181524000
H        0.369653000     -3.687360000     -0.608164000
H        0.242655000     -3.467593000      1.151124000
C        2.472138000     -1.798161000      1.582197000
C        2.431896000     -1.976028000     -1.374098000
Pd       0.262397000      0.464557000     -0.065864000
C        1.590694000     -1.795764000     -2.634232000
H        1.296265000     -0.740358000     -2.750892000
H        2.165643000     -2.096328000     -3.524378000
H        0.667742000     -2.395035000     -2.610038000
C        3.698335000     -1.129727000     -1.415209000
H        4.262873000     -1.336310000     -2.338143000
H        3.449165000     -0.057010000     -1.399577000
H        4.366297000     -1.334467000     -0.565515000
C        3.121208000     -3.174320000      1.650750000
H        3.741750000     -3.388732000      0.768109000
H        3.772993000     -3.242081000      2.536647000
H        2.369672000     -3.974874000      1.739439000
C        1.679159000     -1.456052000      2.839630000
H        1.260447000     -0.440493000      2.776916000
H        0.843062000     -2.156591000      2.996432000
H        2.327349000     -1.509874000      3.728348000
C       -1.801522000      1.708180000      2.570746000
H       -0.900245000      1.077999000      2.524366000
H       -1.812973000      2.235407000      3.537550000
H       -2.677556000      1.039948000      2.545631000
C       -3.025092000      3.649109000      1.502229000
H       -3.068116000      4.113409000      2.500622000
H       -2.968825000      4.463201000      0.766298000
H       -3.976449000      3.113508000      1.352985000
C       -3.062628000      3.493957000     -1.970048000
H       -3.697063000      3.806796000     -1.130296000
H       -2.985420000      4.344811000     -2.665608000
H       -3.586849000      2.688802000     -2.507496000
C       -0.860516000      2.534284000     -2.731359000
H        0.162938000      2.269068000     -2.429014000
H       -1.326698000      1.634339000     -3.164337000
H       -0.812558000      3.299861000     -3.522167000
C        2.465121000      2.140052000      1.388386000
H        1.710788000      2.264961000      2.189074000
H        2.976894000      1.189973000      1.629706000
H        2.702546000     -3.041808000     -1.269553000
H        3.259757000     -1.034007000      1.463062000
H       -1.129516000      3.911105000     -1.106227000
H       -0.900166000      3.312567000      1.473316000
C        3.477537000      3.277534000      1.495572000
H        3.956646000      3.326425000      2.488867000
H        4.276132000      3.163877000      0.743311000
H        2.995267000      4.251869000      1.308996000

75
The TS1_Out for C-CO2 bond formation  with (iPrPBP)Pd(CH2CH2CH3) complex, E=-2034.870473, G=-2034.300248, IMG. FREQ.=-584.8571
P       -1.562498000      1.789534000     -0.011599000
P        1.418223000     -1.618676000      0.007793000
N       -2.626258000     -0.622659000      0.005051000
N       -1.120657000     -2.348595000     -0.062196000
B       -1.220666000     -0.917711000     -0.003529000
C        1.953869000      2.040415000      0.046111000
H        1.356931000      2.544955000     -0.716572000
H        2.621568000      1.220572000     -0.225835000
C       -3.113511000      0.725095000      0.030818000
H       -3.694470000      0.946542000      0.944123000
H       -3.763865000      0.950638000     -0.830420000
C       -1.702873000      2.922908000      1.447479000
C       -1.673171000      2.846418000     -1.540481000
C       -3.334110000     -1.811846000     -0.046204000
C       -4.701528000     -2.064977000     -0.061643000
H       -5.421062000     -1.243853000     -0.027768000
C       -5.130328000     -3.396091000     -0.121687000
H       -6.200879000     -3.613121000     -0.135020000
C       -4.212434000     -4.448110000     -0.165132000
H       -4.573812000     -5.477929000     -0.212367000
C       -2.833966000     -4.205432000     -0.149817000
H       -2.117721000     -5.029327000     -0.185403000
C       -2.396207000     -2.886810000     -0.089552000
C        0.150473000     -3.007033000     -0.107581000
H        0.300892000     -3.572469000     -1.044346000
H        0.286265000     -3.717378000      0.726823000
C        2.388071000     -2.035067000      1.530926000
C        2.519913000     -1.947435000     -1.444737000
Pd       0.285387000      0.401086000      0.042457000
C        1.760573000     -1.601804000     -2.722843000
H        1.550067000     -0.521357000     -2.758159000
H        2.367279000     -1.858380000     -3.605047000
H        0.803112000     -2.138581000     -2.805052000
C        3.830131000     -1.173538000     -1.357378000
H        4.488549000     -1.469521000     -2.188923000
H        3.655635000     -0.092197000     -1.459082000
H        4.376820000     -1.358865000     -0.421172000
C        3.116770000     -3.371263000      1.464240000
H        3.830250000     -3.420102000      0.629199000
H        3.684544000     -3.535667000      2.393847000
H        2.413605000     -4.212971000      1.360476000
C        1.474671000     -1.933032000      2.749086000
H        0.951824000     -0.965610000      2.780879000
H        0.709684000     -2.725734000      2.749509000
H        2.061527000     -2.039072000      3.674412000
C       -1.504137000      2.103862000      2.720057000
H       -0.562420000      1.535676000      2.684461000
H       -1.475676000      2.767999000      3.597662000
H       -2.325333000      1.385386000      2.874408000
C       -2.949814000      3.795544000      1.508029000
H       -2.937690000      4.394007000      2.432810000
H       -3.007835000      4.498679000      0.666127000
H       -3.873728000      3.195569000      1.521879000
C       -3.080312000      3.265213000     -1.956072000
H       -3.675635000      3.680480000     -1.132372000
H       -3.018800000      4.032153000     -2.743966000
H       -3.635403000      2.414968000     -2.381454000
C       -0.946295000      2.162930000     -2.697830000
H        0.108520000      1.958811000     -2.463731000
H       -1.424722000      1.203964000     -2.953513000
H       -0.979601000      2.803393000     -3.593067000
C        3.312951000      2.792421000     -1.364974000
O        3.958466000      3.638628000     -0.830178000
O        3.088900000      2.174094000     -2.367663000
C        2.192351000      2.733048000      1.358681000
H        1.265879000      3.216818000      1.715500000
H        2.921917000      3.553161000      1.211428000
H        2.731968000     -3.031675000     -1.425136000
H        3.129247000     -1.219337000      1.590745000
H       -1.100784000      3.746332000     -1.249287000
H       -0.820152000      3.574916000      1.321340000
C        2.717937000      1.807638000      2.445454000
H        1.990248000      1.016006000      2.684904000
H        3.647256000      1.311616000      2.118390000
H        2.946999000      2.352512000      3.374707000

75
The TS1_Inn for C-CO2 bond formation  with (iPrPBP)Pd(CH2CH2CH3) complex, E=-2034.866827, G=-2034.293474, IMG. FREQ.=-257.2181
P       -2.171771000      0.202280000      0.359342000
P        2.289882000     -0.494348000      0.286792000
N       -0.694593000      2.283094000     -0.324165000
N        1.569142000      1.958567000     -0.221216000
B        0.306805000      1.288930000     -0.056730000
C       -0.240265000     -2.189215000      2.237938000
H       -0.297843000     -1.266201000      2.860002000
H        0.670642000     -2.707156000      2.574034000
C       -2.079056000      2.031819000     -0.057356000
H       -2.737427000      2.292839000     -0.900474000
H       -2.431161000      2.604694000      0.819475000
C       -2.917560000     -0.657826000     -1.126392000
C       -3.437260000      0.171743000      1.718370000
C       -0.070888000      3.487834000     -0.605274000
C       -0.593370000      4.743126000     -0.896887000
H       -1.673293000      4.901672000     -0.938919000
C        0.298537000      5.796283000     -1.131817000
H       -0.094572000      6.789047000     -1.362705000
C        1.679807000      5.597477000     -1.072720000
H        2.354279000      6.436676000     -1.257890000
C        2.216731000      4.339360000     -0.775010000
H        3.297212000      4.188335000     -0.721016000
C        1.339615000      3.285528000     -0.542344000
C        2.799514000      1.299404000      0.110812000
H        3.219641000      1.658342000      1.067551000
H        3.576223000      1.427352000     -0.659523000
C        2.759862000     -1.286057000     -1.335535000
C        3.349574000     -1.230749000      1.611451000
Pd       0.016636000     -0.555602000      0.702942000
C        0.188562000     -3.140880000      0.168949000
O        1.284319000     -3.568994000      0.347986000
O       -0.822311000     -3.159883000     -0.458347000
C        3.025461000     -0.556771000      2.941859000
H        1.941802000     -0.521539000      3.124230000
H        3.491725000     -1.115738000      3.767926000
H        3.414378000      0.473195000      2.982552000
C        4.848211000     -1.270865000      1.342961000
H        5.366380000     -1.704862000      2.213128000
H        5.099356000     -1.892204000      0.472657000
H        5.265817000     -0.263289000      1.184368000
C        4.049096000     -0.767489000     -1.966144000
H        4.896276000     -0.726346000     -1.269674000
H        4.337076000     -1.426982000     -2.799969000
H        3.906459000      0.238610000     -2.390265000
C        1.608981000     -1.186499000     -2.335074000
H        0.676864000     -1.612966000     -1.940745000
H        1.408711000     -0.136968000     -2.602620000
H        1.871717000     -1.725984000     -3.258798000
C       -3.719385000     -1.880495000     -0.690153000
H       -3.970398000     -2.484983000     -1.575525000
H       -3.137271000     -2.521567000     -0.014908000
H       -4.665536000     -1.602526000     -0.201430000
C       -3.688834000      0.226715000     -2.097621000
H       -4.065577000     -0.392057000     -2.927706000
H       -4.559111000      0.711917000     -1.629579000
H       -3.055734000      1.008972000     -2.540782000
C       -4.746534000      0.875284000      1.378162000
H       -5.233448000      0.450330000      0.489651000
H       -5.451971000      0.780992000      2.219388000
H       -4.596660000      1.951797000      1.200993000
C       -2.813951000      0.709337000      3.003020000
H       -1.896518000      0.163663000      3.263991000
H       -2.557489000      1.777621000      2.917513000
H       -3.523609000      0.608096000      3.838978000
C       -1.474273000     -3.027160000      2.535246000
H       -1.369239000     -4.032247000      2.091644000
H       -2.352302000     -2.592048000      2.028302000
C       -1.778884000     -3.175608000      4.021813000
H       -2.666270000     -3.804771000      4.203477000
H       -0.929547000     -3.633791000      4.554604000
H       -1.963842000     -2.193679000      4.488625000
H       -2.017563000     -1.031149000     -1.641037000
H        2.958517000     -2.262746000      1.641481000
H        2.884313000     -2.344461000     -1.052088000
H       -3.637152000     -0.902456000      1.864079000

42
(MePBP)Pd(CH3) complex, E=-1453.607603, G=-1453.315796
P       -1.381260000      1.879123000     -0.304697000
P        1.613233000     -1.405977000      0.081847000
N       -2.435840000     -0.541209000     -0.180346000
N       -0.894814000     -2.233286000     -0.038344000
B       -1.022305000     -0.801946000     -0.112224000
C        2.056570000      2.025493000      0.019575000
H        2.037655000      2.697431000     -0.859772000
H        3.074985000      1.599575000      0.068729000
C       -2.932183000      0.803063000     -0.220533000
H       -3.513971000      1.065753000      0.682035000
H       -3.576736000      0.995627000     -1.097194000
C       -3.118257000     -1.744350000     -0.140627000
C       -4.479257000     -2.030057000     -0.167624000
H       -5.215326000     -1.225305000     -0.230554000
C       -4.881182000     -3.370174000     -0.110910000
H       -5.946744000     -3.610600000     -0.131167000
C       -3.942454000     -4.400822000     -0.028306000
H       -4.282055000     -5.438332000      0.014994000
C       -2.569642000     -4.126589000      0.001164000
H       -1.836933000     -4.934105000      0.067401000
C       -2.157329000     -2.799368000     -0.054268000
C        0.394413000     -2.851145000      0.068806000
H        0.617352000     -3.523412000     -0.779689000
H        0.504834000     -3.441690000      0.996456000
Pd       0.472587000      0.563226000     -0.067929000
C        2.770851000     -1.811962000     -1.272526000
H        3.223347000     -2.806316000     -1.138164000
H        2.230199000     -1.778349000     -2.228995000
H        3.560926000     -1.047631000     -1.296619000
C        2.608238000     -1.701567000      1.585901000
H        1.962894000     -1.596153000      2.469496000
H        3.069134000     -2.701160000      1.581694000
H        3.393544000     -0.933832000      1.640041000
C       -1.718794000      3.206051000      0.905311000
H       -2.673424000      3.714637000      0.701032000
H       -1.738951000      2.775458000      1.916539000
H       -0.896990000      3.935299000      0.859158000
C       -1.546331000      2.728831000     -1.915062000
H       -2.493527000      3.284681000     -1.987828000
H       -0.701329000      3.422287000     -2.034107000
H       -1.493912000      1.981627000     -2.719572000
H        1.941458000      2.673981000      0.909403000

45
The TS1_Out for C-CO2 bond formation  with (MePBP)Pd(CH3) complex, E=-1642.059626, G=-1642.059626, IMG. FREQ.=-600.3706
P       -1.304773000      1.880730000     -0.210916000
P        1.619753000     -1.528792000      0.155182000
N       -2.411245000     -0.511788000     -0.122122000
N       -0.917972000     -2.249547000     -0.001290000
B       -1.010405000     -0.817758000     -0.046665000
C        2.280054000      1.883888000      0.093194000
H        2.609589000      1.382738000     -0.820640000
H        2.438568000      1.458022000      1.087632000
C       -2.876178000      0.843734000     -0.153385000
H       -3.462083000      1.110680000      0.744786000
H       -3.504494000      1.059145000     -1.036021000
C       -3.126877000     -1.697895000     -0.117647000
C       -4.494878000     -1.943308000     -0.168262000
H       -5.207833000     -1.117434000     -0.220743000
C       -4.933108000     -3.272359000     -0.149450000
H       -6.004279000     -3.483028000     -0.188879000
C       -4.023679000     -4.330406000     -0.080747000
H       -4.392174000     -5.358696000     -0.067682000
C       -2.644951000     -4.095854000     -0.027624000
H       -1.935676000     -4.924694000      0.026873000
C       -2.197339000     -2.779128000     -0.045137000
C        0.348800000     -2.915930000      0.087814000
H        0.550308000     -3.562982000     -0.784785000
H        0.433652000     -3.543344000      0.993068000
Pd       0.505934000      0.490541000      0.005850000
C        4.360938000      1.796303000      0.283765000
O        4.785759000      2.906153000      0.272632000
O        4.597922000      0.622400000      0.356549000
C       -1.432549000      2.776273000     -1.797061000
H       -2.364304000      3.358834000     -1.856819000
H       -0.569834000      3.450949000     -1.893508000
H       -1.397559000      2.050284000     -2.621631000
C        2.568490000     -1.830831000      1.681889000
H        1.921426000     -1.676844000      2.556732000
H        2.983278000     -2.850003000      1.700672000
H        3.389332000     -1.098024000      1.701189000
C        2.814265000     -1.916570000     -1.165585000
H        3.213795000     -2.936201000     -1.057204000
H        2.330552000     -1.809631000     -2.146599000
H        3.635100000     -1.188264000     -1.082087000
C       -1.582449000      3.176229000      1.044149000
H       -2.517389000      3.726431000      0.858480000
H       -1.618266000      2.712624000      2.040156000
H       -0.734658000      3.875957000      1.019413000
H        2.055226000      2.948438000      0.031404000

45
The TS1_Inn for C-CO2 bond formation  with (MePBP)Pd(CH3) complex, E=-1642.064018, G=-1641.763231, IMG. FREQ.=-321.0670
P        0.592186000     -2.287632000      0.078785000
P        0.697325000      2.194374000      0.088513000
N       -1.757395000     -1.123157000     -0.094785000
N       -1.703251000      1.167633000      0.018664000
B       -0.866737000     -0.000609000      0.005750000
C        3.046565000     -0.230001000      1.499104000
H        3.364565000     -1.270472000      1.653317000
H        2.370432000      0.063521000      2.332447000
H        3.923153000      0.424424000      1.611920000
C       -1.274895000     -2.468490000      0.026841000
H       -1.576573000     -3.115683000     -0.815752000
H       -1.620613000     -2.950666000      0.959353000
C        1.147873000     -2.934298000     -1.531446000
C        1.139010000     -3.545147000      1.280579000
C       -3.061843000     -0.655891000     -0.122937000
C       -4.274835000     -1.332574000     -0.191964000
H       -4.302640000     -2.423308000     -0.242546000
C       -5.455757000     -0.581515000     -0.190953000
H       -6.417521000     -1.096753000     -0.244539000
C       -5.422995000      0.813158000     -0.119740000
H       -6.359519000      1.375526000     -0.117907000
C       -4.208320000      1.504523000     -0.047000000
H       -4.185125000      2.594787000      0.015049000
C       -3.028355000      0.768556000     -0.050880000
C       -1.147664000      2.468372000      0.263532000
H       -1.372354000      2.834635000      1.282035000
H       -1.498164000      3.231029000     -0.453631000
C        1.029432000      2.772846000     -1.608740000
C        1.485838000      3.443060000      1.153547000
Pd       1.107597000     -0.060278000      0.376866000
C        3.532008000      0.113714000     -0.611738000
O        3.699109000      1.289551000     -0.744527000
O        3.713041000     -0.977493000     -1.057416000
H        2.235149000     -2.790241000     -1.597761000
H        0.886442000     -3.996415000     -1.650351000
H        0.675988000     -2.342461000     -2.328555000
H        0.793667000     -3.266028000      2.286027000
H        0.758835000     -4.544693000      1.021141000
H        2.238374000     -3.564762000      1.284256000
H        0.781942000      3.839524000     -1.717130000
H        2.091953000      2.601643000     -1.825817000
H        0.423299000      2.178097000     -2.306592000
H        1.147560000      4.461476000      0.910111000
H        1.270342000      3.219716000      2.207839000
H        2.571096000      3.366080000      0.993157000

45
(MePBP)Pd(CH2CH3) complex, E=-1492.883154, G=-1492.564497
P       -1.379198000      1.881641000     -0.330963000
P        1.616721000     -1.397384000      0.078728000
N       -2.436482000     -0.539988000     -0.205513000
N       -0.893583000     -2.229933000     -0.049077000
B       -1.023142000     -0.800097000     -0.138647000
C        2.059378000      2.030951000      0.088038000
H        1.834561000      2.933664000     -0.511478000
H        3.009613000      1.640480000     -0.323555000
C       -2.931435000      0.805135000     -0.245455000
H       -3.511649000      1.068008000      0.658082000
H       -3.577022000      0.998876000     -1.121112000
C       -3.118073000     -1.743103000     -0.150393000
C       -4.478938000     -2.030138000     -0.169804000
H       -5.215712000     -1.226581000     -0.239488000
C       -4.879882000     -3.369762000     -0.096678000
H       -5.945356000     -3.611028000     -0.110969000
C       -3.940280000     -4.398874000     -0.005358000
H       -4.279094000     -5.436040000      0.050624000
C       -2.567555000     -4.123479000      0.016837000
H       -1.834141000     -4.929763000      0.090053000
C       -2.156001000     -2.796799000     -0.055013000
C        0.396371000     -2.843303000      0.076443000
H        0.627109000     -3.528116000     -0.759840000
H        0.500303000     -3.419467000      1.013868000
Pd       0.470598000      0.567859000     -0.085947000
C        2.275431000      2.439098000      1.543933000
H        1.362186000      2.872658000      1.988569000
H        2.537846000      1.574184000      2.178714000
H        3.080202000      3.188699000      1.688958000
C        2.773105000     -1.817044000     -1.273054000
H        3.221490000     -2.812490000     -1.133040000
H        2.232348000     -1.786999000     -2.229616000
H        3.566781000     -1.056579000     -1.302311000
C        2.612796000     -1.686336000      1.584125000
H        1.970758000     -1.566965000      2.468414000
H        3.065834000     -2.689498000      1.589585000
H        3.405187000     -0.925109000      1.629204000
C       -1.716716000      3.211038000      0.877135000
H       -2.672778000      3.717535000      0.674343000
H       -1.733514000      2.783555000      1.889755000
H       -0.896744000      3.942183000      0.826588000
C       -1.545856000      2.730615000     -1.941685000
H       -2.494495000      3.284024000     -2.014604000
H       -0.702903000      3.426552000     -2.060622000
H       -1.491494000      1.983580000     -2.746195000

48
The TS1_Out for C-CO2 bond formation  with (MePBP)Pd(CH2CH3) complex, E=-1681.340394, G=-1681.011972, IMG. FREQ.=-539.2454
P       -1.321373000      1.892880000     -0.205083000
P        1.625194000     -1.503226000      0.173071000
N       -2.409061000     -0.507250000     -0.126209000
N       -0.910730000     -2.234689000      0.024643000
B       -1.006929000     -0.803481000     -0.027835000
C        2.247246000      1.958939000      0.153997000
H        2.568699000      1.490234000     -0.784553000
H        2.482438000      1.468487000      1.105981000
C       -2.883180000      0.843711000     -0.163433000
H       -3.478891000      1.107434000      0.729259000
H       -3.504925000      1.054743000     -1.051839000
C       -3.119378000     -1.696163000     -0.124988000
C       -4.485441000     -1.948498000     -0.192185000
H       -5.201831000     -1.126645000     -0.259147000
C       -4.917147000     -3.279665000     -0.170307000
H       -5.986624000     -3.496149000     -0.222379000
C       -4.003388000     -4.332629000     -0.082172000
H       -4.366967000     -5.362646000     -0.066608000
C       -2.626701000     -4.090758000     -0.012066000
H       -1.914057000     -4.915473000      0.058571000
C       -2.185821000     -2.771758000     -0.033020000
C        0.355759000     -2.893742000      0.146811000
H        0.564016000     -3.573834000     -0.698499000
H        0.435314000     -3.485479000      1.076418000
Pd       0.504604000      0.519251000      0.049589000
C        4.354820000      1.678664000      0.248813000
O        4.853389000      2.756425000      0.273983000
O        4.505224000      0.488603000      0.252829000
C        1.996175000      3.439849000      0.163591000
H        1.419797000      3.769054000     -0.716800000
H        1.429194000      3.748099000      1.056638000
H        2.941039000      4.015039000      0.166679000
C       -1.428412000      2.751685000     -1.813915000
H       -2.366512000      3.320007000     -1.903419000
H       -0.574737000      3.437365000     -1.911499000
H       -1.369113000      2.007325000     -2.620450000
C        2.624198000     -1.836533000      1.660689000
H        2.008133000     -1.687204000      2.558559000
H        3.022092000     -2.862572000      1.650009000
H        3.455739000     -1.116965000      1.661203000
C        2.751728000     -1.898649000     -1.204296000
H        3.151138000     -2.919768000     -1.109382000
H        2.214690000     -1.797735000     -2.157898000
H        3.577092000     -1.173018000     -1.168051000
C       -1.662798000      3.209974000      1.011866000
H       -2.616538000      3.715143000      0.796499000
H       -1.696634000      2.771877000      2.019417000
H       -0.845970000      3.944054000      0.978806000

48
The TS1_Inn for C-CO2 bond formation  with (MePBP)Pd(CH2CH3) complex, E=-1681.342076, G=-1681.012114, IMG. FREQ.=-250.0657
P       -2.263087000     -0.050572000     -0.156212000
P        2.166747000     -0.735951000      0.060027000
N       -0.806070000      2.106576000     -0.441583000
N        1.456644000      1.749438000     -0.375477000
B        0.187281000      1.084205000     -0.265152000
C       -0.284891000     -2.651147000      1.638114000
H        0.554043000     -2.195569000      2.200145000
H        0.067284000     -3.681712000      1.462045000
C       -2.197975000      1.819756000     -0.252065000
H       -2.832525000      2.186409000     -1.077961000
H       -2.589317000      2.247983000      0.688938000
C       -0.170832000      3.322731000     -0.631487000
C       -0.679752000      4.602361000     -0.826009000
H       -1.757805000      4.776074000     -0.851348000
C        0.223419000      5.659652000     -0.983997000
H       -0.158975000      6.671295000     -1.138004000
C        1.602745000      5.441818000     -0.945105000
H        2.286031000      6.285067000     -1.069221000
C        2.126019000      4.159099000     -0.746494000
H        3.204857000      3.991812000     -0.711535000
C        1.237534000      3.100419000     -0.591256000
C        2.684769000      1.057563000     -0.112833000
H        3.160676000      1.394131000      0.826277000
H        3.426721000      1.169466000     -0.923102000
Pd      -0.134993000     -0.825639000      0.303857000
C       -0.805029000     -3.177481000     -0.498979000
O        0.203589000     -3.388156000     -1.103015000
O       -1.983790000     -3.341132000     -0.425297000
C       -1.545918000     -2.665915000      2.478153000
H       -2.403071000     -3.023550000      1.887435000
H       -1.464003000     -3.327544000      3.361404000
H       -1.798042000     -1.661759000      2.854948000
C        2.755940000     -1.506415000     -1.482233000
H        2.430603000     -2.555054000     -1.488943000
H        2.276646000     -0.998759000     -2.331179000
H        3.850059000     -1.434163000     -1.572264000
C        3.272881000     -1.406725000      1.346125000
H        3.041706000     -0.936090000      2.312266000
H        3.087455000     -2.487159000      1.433774000
H        4.331411000     -1.238665000      1.096940000
C       -3.731434000     -0.394221000      0.867951000
H       -4.617101000      0.125651000      0.472369000
H       -3.904955000     -1.478972000      0.856516000
H       -3.548081000     -0.079669000      1.904438000
C       -2.799008000     -0.519952000     -1.837749000
H       -2.040164000     -0.186109000     -2.559185000
H       -2.875109000     -1.614627000     -1.883181000
H       -3.770281000     -0.063867000     -2.081650000

48
(MePBP)Pd(CH2CH2CH3) complex, E=-1532.165693, G=-1531.820748
P       -1.378256000      1.881673000     -0.329607000
P        1.616956000     -1.397940000      0.080271000
N       -2.435654000     -0.539484000     -0.205747000
N       -0.893076000     -2.229784000     -0.048928000
B       -1.022398000     -0.800000000     -0.139081000
C        2.058108000      2.030359000      0.089327000
H        1.834564000      2.936992000     -0.507633000
H        3.012109000      1.642927000     -0.320550000
C       -2.930609000      0.805692000     -0.245447000
H       -3.511201000      1.068225000      0.657931000
H       -3.575708000      0.999797000     -1.121368000
C       -3.117474000     -1.742516000     -0.150576000
C       -4.478399000     -2.029233000     -0.170049000
H       -5.214999000     -1.225534000     -0.239880000
C       -4.879608000     -3.368756000     -0.096809000
H       -5.945125000     -3.609813000     -0.111190000
C       -3.940219000     -4.398051000     -0.005313000
H       -4.279253000     -5.435138000      0.050743000
C       -2.567454000     -4.122952000      0.017027000
H       -1.834225000     -4.929382000      0.090440000
C       -2.155656000     -2.796364000     -0.054984000
C        0.396674000     -2.843570000      0.076979000
H        0.627647000     -3.528112000     -0.759457000
H        0.500020000     -3.420063000      1.014252000
Pd       0.471030000      0.567210000     -0.086016000
C        2.283876000      2.445930000      1.541386000
H        1.343729000      2.842771000      1.969277000
H        2.516469000      1.555392000      2.155762000
C        2.774768000     -1.816594000     -1.270394000
H        3.223874000     -2.811634000     -1.129908000
H        2.234889000     -1.786954000     -2.227450000
H        3.567761000     -1.055361000     -1.298787000
C        2.611814000     -1.685524000      1.586598000
H        1.968942000     -1.566338000      2.470292000
H        3.065780000     -2.688259000      1.592682000
H        3.403433000     -0.923481000      1.632093000
C       -1.713330000      3.209769000      0.880388000
H       -2.668315000      3.718483000      0.678121000
H       -1.730983000      2.780885000      1.892390000
H       -0.891753000      3.939217000      0.830984000
C       -1.543166000      2.732880000     -1.939173000
H       -2.491123000      3.287466000     -2.011860000
H       -0.699290000      3.427977000     -2.056600000
H       -1.489167000      1.986839000     -2.744624000
C        3.387429000      3.481033000      1.748068000
H        3.519389000      3.753352000      2.809618000
H        4.355106000      3.103706000      1.376747000
H        3.167448000      4.406801000      1.190219000

51
The TS1_Out for C-CO2 bond formation  with (MePBP)Pd(CH2CH2CH3) complex, E=-1720.622805, G=-1720.267287, IMG. FREQ.=-543.7255
P       -1.203009000      1.979003000      0.062277000
P        1.686048000     -1.466105000      0.322325000
N       -2.297391000     -0.405153000     -0.202415000
N       -0.822136000     -2.155877000     -0.103057000
B       -0.903343000     -0.722921000     -0.069061000
C        2.389654000      1.966742000      0.346735000
H        2.894326000      1.319863000     -0.380524000
H        2.357231000      1.673807000      1.404191000
C       -2.748046000      0.953270000     -0.252798000
H       -3.515562000      1.179660000      0.508722000
H       -3.168625000      1.221727000     -1.238947000
C       -3.016126000     -1.583167000     -0.322349000
C       -4.378291000     -1.814037000     -0.482063000
H       -5.083154000     -0.981138000     -0.532804000
C       -4.821111000     -3.138252000     -0.577650000
H       -5.887723000     -3.337891000     -0.703465000
C       -3.921713000     -4.205392000     -0.516708000
H       -4.293535000     -5.229561000     -0.595333000
C       -2.548724000     -3.985169000     -0.358374000
H       -1.847016000     -4.821056000     -0.314287000
C       -2.097065000     -2.673306000     -0.260532000
C        0.440359000     -2.830185000     -0.029672000
H        0.705402000     -3.334218000     -0.976857000
H        0.473068000     -3.588920000      0.772099000
Pd       0.622474000      0.575549000      0.108545000
C        4.402499000      1.678415000      0.961107000
O        4.934612000      2.740501000      0.936587000
O        4.490934000      0.502445000      1.180115000
C        2.239136000      3.418323000     -0.017536000
H        1.325347000      3.843425000      0.437047000
H        3.081425000      4.000916000      0.401882000
C       -1.383972000      3.359887000     -1.119410000
H       -2.364759000      3.846273000     -1.004623000
H       -0.589456000      4.097217000     -0.940839000
H       -1.280520000      2.978644000     -2.144978000
C        2.277845000     -1.825123000      2.008824000
H        1.449954000     -1.697333000      2.720168000
H        2.674252000     -2.849226000      2.080281000
H        3.073736000     -1.101393000      2.236480000
C        3.114127000     -1.868174000     -0.735611000
H        3.444552000     -2.906610000     -0.581604000
H        2.847642000     -1.716529000     -1.791051000
H        3.925992000     -1.179130000     -0.460291000
C       -1.528042000      2.761304000      1.681665000
H       -2.452825000      3.357464000      1.663533000
H       -1.608832000      1.976208000      2.446654000
H       -0.678747000      3.409867000      1.941098000
C        2.214941000      3.634189000     -1.523126000
H        2.083772000      4.694634000     -1.790327000
H        3.163075000      3.295867000     -1.971765000
H        1.405631000      3.054873000     -1.997201000

51
The TS1_Inn for C-CO2 bond formation  with (MePBP)Pd(CH2CH2CH3) complex, E=-2034.866827, G=-2034.293474, IMG. FREQ.=-256.2009
P       -2.238421000     -0.044896000     -0.104076000
P        2.200436000     -0.693638000      0.071128000
N       -0.799525000      2.116392000     -0.448904000
N        1.466468000      1.777371000     -0.402610000
B        0.203540000      1.105300000     -0.263539000
C       -0.217594000     -2.604947000      1.702233000
H        0.650599000     -2.167227000      2.234375000
H        0.097870000     -3.652364000      1.546085000
C       -2.187101000      1.823303000     -0.239144000
H       -2.832895000      2.168395000     -1.065620000
H       -2.571988000      2.267802000      0.696948000
C       -0.175824000      3.333065000     -0.671028000
C       -0.696843000      4.604650000     -0.885301000
H       -1.776429000      4.769766000     -0.901210000
C        0.196267000      5.665174000     -1.075379000
H       -0.195654000      6.670624000     -1.245170000
C        1.577589000      5.458409000     -1.048521000
H        2.252878000      6.304026000     -1.197730000
C        2.113000000      4.183924000     -0.830275000
H        3.193428000      4.025448000     -0.804757000
C        1.234538000      3.122049000     -0.643107000
C        2.702957000      1.099714000     -0.142223000
H        3.187991000      1.457622000      0.784267000
H        3.433901000      1.201406000     -0.963764000
Pd      -0.097214000     -0.795451000      0.342301000
C       -0.765685000     -3.171459000     -0.398353000
O        0.233126000     -3.381541000     -1.019272000
O       -1.942200000     -3.343842000     -0.304629000
C       -1.449433000     -2.575653000      2.587054000
H       -2.322325000     -2.885321000      1.989475000
H       -1.651272000     -1.539204000      2.910270000
C        2.775658000     -1.490843000     -1.462739000
H        2.452253000     -2.540058000     -1.446473000
H        2.286720000     -0.999987000     -2.316073000
H        3.868677000     -1.418395000     -1.565275000
C        3.326815000     -1.331748000      1.356133000
H        3.100490000     -0.848412000      2.317105000
H        3.154689000     -2.412663000      1.462692000
H        4.380606000     -1.155798000      1.092671000
C       -3.692034000     -0.373389000      0.945960000
H       -4.582786000      0.142285000      0.556243000
H       -3.867470000     -1.457871000      0.952088000
H       -3.492907000     -0.044699000      1.975147000
C       -2.791634000     -0.554384000     -1.768161000
H       -2.043942000     -0.231166000     -2.505908000
H       -2.859722000     -1.650402000     -1.788448000
H       -3.769164000     -0.111182000     -2.010658000
C       -1.348784000     -3.468136000      3.820412000
H       -2.260294000     -3.423913000      4.439525000
H       -1.193875000     -4.520630000      3.531005000
H       -0.497788000     -3.176183000      4.458029000

3
CO2, E=-188.6073818, G=-188.6161088
Note: The following geometries and energies are at the wB97XD/def2TZVPPD,SDD(f)[Pd](PCM)//wB97XD/def2SVP,SDD[Pd](PCM) level of theory.
C        0.000000000      0.000000000      0.000000000
O        0.000000000      0.000000000      1.158551000
O        0.000000000      0.000000000     -1.158551000

78
(tBuPBP)Pd(CH3) complex, E=-1926.225444, G=-1925.604051
P       -2.263450000     -0.488726000     -0.040658000
P        2.265398000     -0.489755000      0.077359000
N       -1.130290000      1.885787000     -0.196706000
N        1.124942000      1.889823000      0.182964000
B       -0.002953000      1.018080000      0.007560000
C       -0.041865000     -3.195326000     -0.124957000
H       -0.408725000     -3.512432000     -1.121854000
H       -0.730399000     -3.650975000      0.611563000
H        0.930532000     -3.700644000      0.007222000
C       -2.435518000      1.345827000     -0.451805000
H       -2.727557000      1.464088000     -1.508933000
H       -3.222877000      1.822975000      0.156880000
C       -3.330129000     -1.315888000     -1.358554000
C       -4.656656000     -0.600817000     -1.652858000
H       -4.510476000      0.433957000     -1.994816000
H       -5.331069000     -0.583363000     -0.787993000
H       -5.176827000     -1.136836000     -2.463765000
C       -3.601752000     -2.773143000     -0.963648000
H       -4.036258000     -3.306610000     -1.824754000
H       -4.323304000     -2.846587000     -0.136949000
H       -2.677319000     -3.292285000     -0.673209000
C       -2.459079000     -1.300711000     -2.628304000
H       -3.014673000     -1.766199000     -3.458501000
H       -1.525777000     -1.860933000     -2.473368000
H       -2.193693000     -0.277654000     -2.938399000
C       -3.013683000     -0.613859000      1.692274000
C       -2.302944000      0.438211000      2.563570000
H       -2.655707000      0.334285000      3.602296000
H       -2.512494000      1.469627000      2.244970000
H       -1.212169000      0.295592000      2.557428000
C       -4.525291000     -0.366270000      1.735136000
H       -4.857613000     -0.332904000      2.785584000
H       -5.088435000     -1.171049000      1.242185000
H       -4.808814000      0.591052000      1.271638000
C       -2.693110000     -1.999175000      2.274346000
H       -1.609068000     -2.181683000      2.286432000
H       -3.160782000     -2.814904000      1.708008000
H       -3.068769000     -2.050660000      3.309292000
C       -0.704213000      3.204134000     -0.149964000
C       -1.398668000      4.399418000     -0.295341000
H       -2.473466000      4.399046000     -0.489634000
C       -0.686579000      5.601489000     -0.187324000
H       -1.217298000      6.549628000     -0.298109000
C        0.687489000      5.604130000      0.058557000
H        1.219908000      6.554322000      0.139628000
C        1.397449000      4.404760000      0.204026000
H        2.472303000      4.408515000      0.397980000
C        0.700835000      3.206770000      0.096065000
C        2.430492000      1.356222000      0.447363000
H        2.722898000      1.500724000      1.500660000
H        3.215717000      1.821294000     -0.172989000
C        3.065895000     -0.662715000     -1.626621000
C        2.347630000      0.340095000     -2.548623000
H        2.730789000      0.217533000     -3.574446000
H        2.515113000      1.386780000     -2.255514000
H        1.261835000      0.162278000     -2.565994000
C        4.571611000     -0.379122000     -1.641844000
H        5.140566000     -1.146189000     -1.097793000
H        4.819903000      0.604973000     -1.215499000
H        4.931847000     -0.384834000     -2.683600000
C        2.791603000     -2.076228000     -2.163496000
H        3.160178000     -2.145351000     -3.199932000
H        1.715188000     -2.300278000     -2.157440000
H        3.296790000     -2.855162000     -1.578083000
C        3.294100000     -1.277226000      1.451143000
C        2.367592000     -1.263753000      2.680613000
H        2.897152000     -1.695578000      3.545367000
H        1.458989000     -1.855724000      2.493435000
H        2.056505000     -0.243310000      2.955059000
C        3.622842000     -2.732799000      1.098108000
H        4.380739000     -2.803107000      0.304576000
H        2.726853000     -3.283219000      0.779753000
H        4.033198000     -3.236617000      1.988308000
C        4.592204000     -0.528288000      1.786777000
H        5.107309000     -1.059885000      2.603755000
H        4.410482000      0.497501000      2.137352000
H        5.286007000     -0.482091000      0.937992000
Pd       0.000454000     -1.018937000     -0.005479000

81
The TS1_Out for C-CO2 bond formation  with (tBuPBP)Pd(CH3) complex, E=-2114.808532, G=-2114.176725, IMG. FREQ.=-667.3271
P       -1.498435000      1.848455000     -0.068702000
P        1.536125000     -1.562279000      0.141643000
N       -2.486079000     -0.589362000     -0.223173000
N       -0.998215000     -2.270174000      0.224700000
B       -1.101027000     -0.853594000      0.033450000
C        2.107931000      2.027061000      0.220892000
H        2.212753000      1.792391000     -0.842187000
H        2.671028000      1.482928000      0.975631000
C       -2.950469000      0.736146000     -0.518685000
H       -3.854938000      1.008891000      0.050866000
H       -3.192842000      0.852670000     -1.587856000
C       -1.989384000      2.565961000      1.607705000
C       -1.490774000      3.125066000     -1.458550000
C       -3.183355000     -1.789538000     -0.200539000
C       -4.529680000     -2.070363000     -0.401879000
H       -5.238870000     -1.271230000     -0.627961000
C       -4.951302000     -3.402660000     -0.308812000
H       -6.005462000     -3.642149000     -0.463619000
C       -4.045831000     -4.426187000     -0.022154000
H       -4.400189000     -5.456892000      0.046076000
C       -2.687198000     -4.153255000      0.180261000
H       -1.980716000     -4.954817000      0.406029000
C       -2.258816000     -2.834216000      0.086969000
C        0.260932000     -2.893146000      0.520185000
H        0.439826000     -3.799940000     -0.082108000
H        0.332709000     -3.186442000      1.580511000
C        2.851225000     -1.827011000      1.467629000
C        2.146423000     -2.003829000     -1.591183000
Pd       0.397708000      0.489608000      0.105953000
C        0.904559000     -2.187876000     -2.482374000
H        0.258502000     -1.297510000     -2.468139000
H        1.237552000     -2.348205000     -3.520224000
H        0.295172000     -3.056670000     -2.193653000
C        2.986266000     -3.285367000     -1.635372000
H        3.204259000     -3.536841000     -2.685819000
H        3.950812000     -3.167846000     -1.123088000
H        2.459940000     -4.146582000     -1.195995000
C        2.955302000     -0.819248000     -2.145209000
H        3.359972000     -1.091009000     -3.133281000
H        2.313458000      0.063497000     -2.278582000
H        3.795493000     -0.520424000     -1.505790000
C        3.137276000     -3.306472000      1.769602000
H        3.528928000     -3.848949000      0.900423000
H        3.901090000     -3.362387000      2.562075000
H        2.251557000     -3.841982000      2.140163000
C        4.159362000     -1.126204000      1.077616000
H        4.832920000     -1.118688000      1.949617000
H        4.682529000     -1.657620000      0.269819000
H        4.020709000     -0.084158000      0.756678000
C        2.276249000     -1.163180000      2.732375000
H        2.124214000     -0.083790000      2.588374000
H        1.310974000     -1.602511000      3.030363000
H        2.978401000     -1.304286000      3.569517000
C       -2.349185000      1.370426000      2.508996000
H       -1.520116000      0.649777000      2.574134000
H       -2.555772000      1.742796000      3.524910000
H       -3.243914000      0.830161000      2.167313000
C       -0.773199000      3.272730000      2.225911000
H       -1.047439000      3.652295000      3.223243000
H        0.072605000      2.580041000      2.342218000
H       -0.427786000      4.126573000      1.628467000
C       -3.177871000      3.530626000      1.540603000
H       -3.482118000      3.802132000      2.564347000
H       -2.920763000      4.463703000      1.019920000
H       -4.054266000      3.085303000      1.045534000
C       -0.601408000      4.318717000     -1.088397000
H       -0.487133000      4.967007000     -1.971730000
H       -1.044027000      4.931845000     -0.290372000
H        0.404517000      4.006015000     -0.776592000
C       -2.887534000      3.631251000     -1.849673000
H       -3.384922000      4.173026000     -1.035982000
H       -2.784931000      4.331267000     -2.694642000
H       -3.554084000      2.823005000     -2.182619000
C       -0.864895000      2.394377000     -2.660972000
H        0.169826000      2.088749000     -2.447700000
H       -1.432453000      1.494888000     -2.946629000
H       -0.851372000      3.069692000     -3.531223000
C        3.948552000      2.872926000     -0.295657000
O        3.776619000      4.048189000     -0.383755000
O        4.713777000      1.958549000     -0.386648000
H        1.638560000      2.960822000      0.514122000

81
The TS1_Inn for C-CO2 bond formation  with (tBuPBP)Pd(CH3) complex,E=-2114.804202, G=-2114.171899, IMG. FREQ.=-465.4134
P       -2.280008000      0.210743000      0.134747000
P        2.262507000     -0.602363000      0.308215000
N       -0.744534000      2.177234000     -0.675511000
N        1.497580000      1.832191000     -0.410602000
B        0.228456000      1.164036000     -0.373920000
C       -0.461099000     -2.909288000      0.949584000
H       -0.002466000     -2.342756000      1.785708000
H        0.160284000     -3.816892000      0.872596000
C       -2.150212000      1.901695000     -0.664531000
H       -2.573643000      1.871126000     -1.681594000
H       -2.722308000      2.654570000     -0.095820000
C       -3.713303000     -0.569906000     -0.812827000
C       -2.729611000      0.612929000      1.932036000
C       -0.098279000      3.388506000     -0.868161000
C       -0.591846000      4.653662000     -1.164532000
H       -1.662647000      4.818026000     -1.302328000
C        0.320349000      5.710080000     -1.281526000
H       -0.048166000      6.711705000     -1.513011000
C        1.690160000      5.501567000     -1.108833000
H        2.380592000      6.342129000     -1.205665000
C        2.195498000      4.228764000     -0.814487000
H        3.267197000      4.067094000     -0.680527000
C        1.296567000      3.175319000     -0.696870000
C        2.719818000      1.191280000     -0.027202000
H        3.141718000      1.653093000      0.879382000
H        3.493422000      1.258160000     -0.809550000
C        3.265101000     -1.549701000     -0.977808000
C        2.903989000     -0.857936000      2.073275000
Pd      -0.123414000     -0.757861000      0.111228000
C       -0.868946000     -3.276433000     -1.159213000
O       -0.087740000     -2.766421000     -1.902821000
O       -1.788384000     -4.010461000     -1.017730000
C        1.891774000     -0.136176000      2.980789000
H        0.893470000     -0.591966000      2.920002000
H        2.232888000     -0.194618000      4.026780000
H        1.789833000      0.929973000      2.722930000
C        4.299779000     -0.272788000      2.339525000
H        4.576400000     -0.491899000      3.383650000
H        5.073876000     -0.710312000      1.698102000
H        4.334635000      0.819519000      2.224496000
C        2.924238000     -2.352796000      2.421243000
H        3.035632000     -2.466805000      3.511589000
H        2.002052000     -2.868922000      2.121830000
H        3.776423000     -2.863890000      1.951969000
C        4.778509000     -1.322422000     -0.884176000
H        5.210493000     -1.810319000      0.000669000
H        5.261108000     -1.770462000     -1.767852000
H        5.056741000     -0.257827000     -0.864904000
C        2.968172000     -3.052333000     -0.870699000
H        3.407720000     -3.562324000     -1.743028000
H        3.408456000     -3.502103000      0.027815000
H        1.889719000     -3.247041000     -0.879389000
C        2.742885000     -1.044403000     -2.336264000
H        1.663133000     -1.221367000     -2.435257000
H        2.942653000      0.025638000     -2.497053000
H        3.252677000     -1.598355000     -3.140487000
C       -3.146544000     -0.899366000     -2.206213000
H       -2.231007000     -1.500174000     -2.160576000
H       -3.898607000     -1.466597000     -2.776572000
H       -2.915923000      0.010902000     -2.780524000
C       -4.157312000     -1.858565000     -0.110167000
H       -4.872598000     -2.392923000     -0.755595000
H       -3.315882000     -2.538262000      0.078659000
H       -4.670057000     -1.645859000      0.839334000
C       -4.926208000      0.355721000     -1.001382000
H       -5.638278000     -0.141675000     -1.679803000
H       -5.459025000      0.559397000     -0.065924000
H       -4.661835000      1.317599000     -1.464398000
C       -2.585129000     -0.658724000      2.781389000
H       -2.844697000     -0.424370000      3.826346000
H       -3.242871000     -1.471534000      2.446872000
H       -1.554285000     -1.036676000      2.763567000
C       -4.139738000      1.187758000      2.104516000
H       -4.916370000      0.433064000      1.920358000
H       -4.261311000      1.531795000      3.144305000
H       -4.328827000      2.051472000      1.449379000
C       -1.704431000      1.643514000      2.438882000
H       -0.673411000      1.281841000      2.320162000
H       -1.786399000      2.614532000      1.929101000
H       -1.881597000      1.818410000      3.512081000
H       -1.465617000     -3.204570000      1.276035000

81
(tBuPBP)Pd(CH2CH3) complex, E=-1965.536532, G=-1964.88426
P       -1.415386000      1.852917000     -0.064413000
P        1.547943000     -1.553372000      0.196135000
N       -2.424499000     -0.556023000     -0.365277000
N       -0.994899000     -2.241437000      0.219680000
B       -1.057553000     -0.826284000     -0.016429000
C        2.180660000      1.901621000     -0.114706000
H        1.971302000      2.633666000     -0.919615000
H        3.070852000      1.357561000     -0.478582000
C       -2.847559000      0.782110000     -0.667126000
H       -3.791828000      1.054473000     -0.164923000
H       -2.998839000      0.933501000     -1.749411000
C       -1.994904000      2.365677000      1.667956000
C       -1.424306000      3.292068000     -1.284719000
C       -3.144642000     -1.739899000     -0.337662000
C       -4.484137000     -2.006596000     -0.596105000
H       -5.166475000     -1.203673000     -0.883654000
C       -4.934569000     -3.328594000     -0.481962000
H       -5.984253000     -3.555279000     -0.681175000
C       -4.062846000     -4.357048000     -0.120168000
H       -4.438216000     -5.379434000     -0.038133000
C       -2.710689000     -4.099126000      0.142064000
H       -2.030869000     -4.904525000      0.428664000
C       -2.253593000     -2.791066000      0.031539000
C        0.245070000     -2.865656000      0.584262000
H        0.434235000     -3.796230000      0.022705000
H        0.276039000     -3.122443000      1.656418000
C        2.772901000     -1.748924000      1.617947000
C        2.239030000     -2.137910000     -1.465827000
Pd       0.486821000      0.510593000      0.030342000
C        1.032325000     -2.321143000     -2.405091000
H        0.436143000     -1.399258000     -2.478755000
H        1.402610000     -2.568904000     -3.412874000
H        0.362814000     -3.134565000     -2.090085000
C        3.024140000     -3.451264000     -1.384825000
H        3.271451000     -3.789202000     -2.404462000
H        3.973520000     -3.328776000     -0.844686000
H        2.451442000     -4.258172000     -0.902674000
C        3.128440000     -1.035109000     -2.058517000
H        3.490957000     -1.359073000     -3.047728000
H        2.567271000     -0.098426000     -2.183467000
H        4.006082000     -0.817610000     -1.435768000
C        3.087827000     -3.201731000      2.001506000
H        3.593213000     -3.751927000      1.198426000
H        3.762709000     -3.200704000      2.873286000
H        2.189829000     -3.766012000      2.291584000
C        4.073741000     -1.006440000      1.288588000
H        4.700225000     -0.953174000      2.193838000
H        4.659148000     -1.526674000      0.516370000
H        3.877311000      0.020350000      0.949246000
C        2.092415000     -1.050065000      2.809636000
H        1.899885000      0.010007000      2.587964000
H        1.132536000     -1.519983000      3.075444000
H        2.748559000     -1.109326000      3.693084000
C       -2.398249000      1.085042000      2.421731000
H       -1.573870000      0.357798000      2.453209000
H       -2.655368000      1.354744000      3.458735000
H       -3.274628000      0.586789000      1.983246000
C       -0.813749000      2.994023000      2.419864000
H       -1.128671000      3.244269000      3.446125000
H        0.033009000      2.295116000      2.479149000
H       -0.454480000      3.917215000      1.946806000
C       -3.182310000      3.334487000      1.662431000
H       -3.529872000      3.485614000      2.697452000
H       -2.908011000      4.321587000      1.265265000
H       -4.036548000      2.951347000      1.083734000
C       -0.563621000      4.434513000     -0.730494000
H       -0.385783000      5.176498000     -1.525835000
H       -1.060179000      4.957917000      0.099621000
H        0.413889000      4.070349000     -0.382262000
C       -2.818791000      3.816074000     -1.656210000
H       -3.349194000      4.258439000     -0.804472000
H       -2.711125000      4.603670000     -2.420216000
H       -3.458325000      3.033323000     -2.089731000
C       -0.751786000      2.730672000     -2.551435000
H        0.269507000      2.383853000     -2.339902000
H       -1.315176000      1.886862000     -2.979904000
H       -0.702780000      3.520163000     -3.318831000
C        2.593639000      2.683095000      1.137502000
H        1.802009000      3.371915000      1.473471000
H        2.799680000      2.015619000      1.993348000
H        3.504717000      3.297624000      0.996835000

84
The TS1_Out for C-CO2 bond formation  with (tBuPBP)Pd(CH2CH3) complex, E=-2154.121166, G=-2153.460604, IMG. FREQ.=-648.2858
P       -1.439859000      1.866018000     -0.081454000
P        1.559700000     -1.574568000      0.178600000
N       -2.421733000     -0.549130000     -0.379379000
N       -0.986050000     -2.238215000      0.184921000
B       -1.053530000     -0.827396000     -0.054793000
C        2.247355000      2.000793000     -0.082648000
H        1.553067000      2.540704000     -0.723650000
H        2.860557000      1.200528000     -0.495900000
C       -2.860612000      0.786112000     -0.670859000
H       -3.800571000      1.046502000     -0.155195000
H       -3.025595000      0.939583000     -1.750213000
C       -1.983011000      2.378412000      1.658262000
C       -1.442250000      3.300260000     -1.305993000
C       -3.144720000     -1.732744000     -0.333430000
C       -4.490274000     -1.993990000     -0.564513000
H       -5.175334000     -1.190473000     -0.843163000
C       -4.942265000     -3.313043000     -0.434221000
H       -5.996242000     -3.537114000     -0.611657000
C       -4.067131000     -4.343231000     -0.083942000
H       -4.444829000     -5.363496000      0.010697000
C       -2.709776000     -4.089861000      0.149620000
H       -2.027212000     -4.896201000      0.426290000
C       -2.252071000     -2.783558000      0.022745000
C        0.248382000     -2.874075000      0.546822000
H        0.432725000     -3.799013000     -0.024794000
H        0.272671000     -3.142080000      1.615980000
C        2.760287000     -1.755498000      1.621706000
C        2.278104000     -2.136931000     -1.475206000
Pd       0.466654000      0.496144000      0.016187000
C        1.086107000     -2.302326000     -2.436086000
H        0.499547000     -1.374677000     -2.514519000
H        1.473079000     -2.542077000     -3.439064000
H        0.405530000     -3.114388000     -2.141412000
C        3.051750000     -3.457073000     -1.386656000
H        3.313640000     -3.789724000     -2.403968000
H        3.993160000     -3.343366000     -0.830899000
H        2.466116000     -4.263371000     -0.919184000
C        3.188245000     -1.036687000     -2.041582000
H        3.587977000     -1.371110000     -3.012252000
H        2.644625000     -0.097247000     -2.215324000
H        4.047217000     -0.818404000     -1.393173000
C        3.069724000     -3.209520000      2.007046000
H        3.583963000     -3.758790000      1.209158000
H        3.734862000     -3.208372000      2.885858000
H        2.168762000     -3.773638000      2.287494000
C        4.069543000     -1.017260000      1.315934000
H        4.678943000     -0.968942000      2.232533000
H        4.666915000     -1.537633000      0.553699000
H        3.892614000      0.013763000      0.979672000
C        2.058118000     -1.060659000      2.803198000
H        1.872971000      0.002177000      2.588988000
H        1.091964000     -1.528973000      3.048132000
H        2.696679000     -1.127756000      3.698510000
C       -2.369894000      1.096222000      2.417953000
H       -1.543057000      0.371013000      2.438655000
H       -2.611416000      1.364924000      3.458625000
H       -3.251643000      0.595518000      1.993051000
C       -0.783810000      3.007394000      2.381762000
H       -1.077315000      3.266473000      3.411796000
H        0.060283000      2.304254000      2.433053000
H       -0.429181000      3.925887000      1.896145000
C       -3.171289000      3.346066000      1.673759000
H       -3.494618000      3.502630000      2.715488000
H       -2.908412000      4.331138000      1.264406000
H       -4.037997000      2.957255000      1.117861000
C       -0.607936000      4.466781000     -0.759223000
H       -0.447460000      5.202838000     -1.562777000
H       -1.117176000      4.986704000      0.064946000
H        0.382202000      4.146087000     -0.404300000
C       -2.848291000      3.801404000     -1.670600000
H       -3.392955000      4.210015000     -0.810990000
H       -2.752915000      4.609716000     -2.413619000
H       -3.466821000      3.016436000     -2.129050000
C       -0.769864000      2.747051000     -2.577173000
H        0.281241000      2.468794000     -2.413991000
H       -1.295487000      1.863871000     -2.972777000
H       -0.791495000      3.521097000     -3.360664000
C        3.327710000      2.867299000     -1.659357000
O        4.117216000      3.622464000     -1.186040000
O        2.875506000      2.376261000     -2.655244000
C        2.695777000      2.652596000      1.199493000
H        1.943400000      3.364856000      1.569889000
H        2.868533000      1.925652000      2.010748000
H        3.633512000      3.220262000      1.057544000

84
The TS1_Inn for C-CO2 bond formation  with (tBuPBP)Pd(CH2CH3) complex, E=-2154.111834, G=-2153.451449, IMG. FREQ.=-404.2691
P       -2.302539000      0.192291000      0.133925000
P        2.237489000     -0.635573000      0.369621000
N       -0.761208000      2.101500000     -0.779022000
N        1.464598000      1.781963000     -0.388509000
B        0.199311000      1.103757000     -0.394706000
C       -0.335428000     -3.038110000      0.914911000
H        0.173412000     -2.446345000      1.701970000
H        0.443222000     -3.764926000      0.621920000
C       -2.167714000      1.832998000     -0.762213000
H       -2.590544000      1.749062000     -1.776107000
H       -2.735605000      2.619114000     -0.235591000
C       -3.773881000     -0.601051000     -0.743304000
C       -2.697426000      0.724030000      1.914212000
C       -0.115300000      3.313758000     -0.964811000
C       -0.602928000      4.568474000     -1.311294000
H       -1.666409000      4.720651000     -1.507394000
C        0.305965000      5.630320000     -1.401876000
H       -0.057660000      6.624029000     -1.672008000
C        1.666463000      5.437154000     -1.153909000
H        2.354444000      6.281761000     -1.231000000
C        2.165330000      4.175077000     -0.806975000
H        3.229289000      4.026235000     -0.610856000
C        1.269380000      3.116450000     -0.715778000
C        2.660573000      1.176594000      0.114097000
H        2.959156000      1.632686000      1.071365000
H        3.513944000      1.289550000     -0.574208000
C        3.284746000     -1.497227000     -0.944199000
C        2.886096000     -0.943301000      2.126131000
Pd      -0.163449000     -0.815709000      0.126243000
C       -0.852150000     -3.211188000     -1.345409000
O       -0.026359000     -2.666947000     -2.005445000
O       -1.793989000     -3.917499000     -1.263180000
C        1.835104000     -0.323224000      3.064221000
H        0.860738000     -0.823784000      2.976738000
H        2.176560000     -0.416905000      4.107564000
H        1.680760000      0.748217000      2.860491000
C        4.245704000     -0.290015000      2.424502000
H        4.536069000     -0.547076000      3.456195000
H        5.043844000     -0.645817000      1.762551000
H        4.215086000      0.806856000      2.367556000
C        2.998468000     -2.448546000      2.405922000
H        3.138197000     -2.602385000      3.488152000
H        2.101432000     -3.004211000      2.100759000
H        3.869771000     -2.888004000      1.900142000
C        4.793607000     -1.271633000     -0.790394000
H        5.201976000     -1.811971000      0.075171000
H        5.303808000     -1.662922000     -1.685453000
H        5.066334000     -0.209497000     -0.698319000
C        2.996332000     -3.005058000     -0.940910000
H        3.515386000     -3.465091000     -1.797388000
H        3.359859000     -3.500459000     -0.032022000
H        1.925092000     -3.203988000     -1.053256000
C        2.805665000     -0.910605000     -2.285568000
H        1.724992000     -1.055755000     -2.420031000
H        3.032149000      0.161486000     -2.384588000
H        3.322365000     -1.433391000     -3.106125000
C       -3.268780000     -0.934837000     -2.160384000
H       -2.297376000     -1.442122000     -2.157802000
H       -3.995373000     -1.597044000     -2.655919000
H       -3.169455000     -0.032591000     -2.782054000
C       -4.168731000     -1.888574000     -0.013344000
H       -4.932974000     -2.420711000     -0.601971000
H       -3.313865000     -2.564609000      0.111110000
H       -4.604237000     -1.677641000      0.974719000
C       -5.001050000      0.313145000     -0.886656000
H       -5.711696000     -0.167713000     -1.578416000
H       -5.528820000      0.470314000      0.060444000
H       -4.754430000      1.297282000     -1.312131000
C       -2.560472000     -0.490194000      2.841735000
H       -2.709920000     -0.168531000      3.884986000
H       -3.304493000     -1.267846000      2.624460000
H       -1.562330000     -0.944286000      2.762070000
C       -4.089775000      1.340646000      2.085826000
H       -4.885006000      0.590596000      1.979753000
H       -4.172940000      1.760407000      3.101285000
H       -4.284201000      2.158431000      1.375872000
C       -1.637577000      1.760473000      2.331050000
H       -0.618578000      1.360955000      2.230686000
H       -1.698279000      2.693386000      1.752328000
H       -1.797794000      2.018724000      3.389935000
C       -1.482486000     -3.772318000      1.600545000
H       -2.047250000     -4.401669000      0.898984000
H       -1.127057000     -4.435881000      2.411428000
H       -2.199712000     -3.076387000      2.057512000

84
(tBuPBP)Pd(CH2CH2CH3) complex, E=-2004.855615, G=-2004.176748
P       -1.345424000      1.846552000     -0.110053000
P        1.577150000     -1.594712000      0.137388000
N       -2.393359000     -0.551457000     -0.359651000
N       -0.973880000     -2.248800000      0.216858000
B       -1.022949000     -0.836322000     -0.037347000
C        2.247467000      1.841064000     -0.238464000
H        2.038933000      2.567334000     -1.050696000
H        3.124443000      1.277334000     -0.608582000
C       -2.805074000      0.788849000     -0.668297000
H       -3.734150000      1.079787000     -0.148452000
H       -2.978381000      0.929708000     -1.748682000
C       -1.879091000      2.387463000      1.628470000
C       -1.358307000      3.271792000     -1.346263000
C       -3.128870000     -1.724697000     -0.298628000
C       -4.477615000     -1.975966000     -0.521973000
H       -5.155296000     -1.167602000     -0.805220000
C       -4.943627000     -3.289627000     -0.378065000
H       -6.000752000     -3.504113000     -0.549481000
C       -4.078100000     -4.325135000     -0.021565000
H       -4.465652000     -5.340780000      0.084125000
C       -2.716717000     -4.082799000      0.205342000
H       -2.041631000     -4.893587000      0.487893000
C       -2.244156000     -2.783095000      0.065251000
C        0.264623000     -2.884632000      0.566568000
H        0.431240000     -3.824864000      0.014051000
H        0.312071000     -3.127961000      1.641262000
C        2.821958000     -1.780404000      1.543333000
C        2.235340000     -2.213028000     -1.525546000
Pd       0.538663000      0.479292000     -0.040106000
C        1.011734000     -2.397829000     -2.442345000
H        0.424162000     -1.470847000     -2.521131000
H        1.363042000     -2.665141000     -3.451915000
H        0.338858000     -3.199051000     -2.104202000
C        3.007679000     -3.533321000     -1.435189000
H        3.233642000     -3.891528000     -2.452852000
H        3.967579000     -3.411315000     -0.913800000
H        2.435217000     -4.325510000     -0.928937000
C        3.127238000     -1.130217000     -2.150548000
H        3.472338000     -1.475874000     -3.138636000
H        2.574212000     -0.190023000     -2.284834000
H        4.015822000     -0.910486000     -1.544318000
C        3.131122000     -3.230300000      1.942274000
H        3.623046000     -3.794601000      1.140675000
H        3.816225000     -3.222779000      2.806003000
H        2.232550000     -3.784180000      2.250182000
C        4.123591000     -1.052884000      1.184243000
H        4.764633000     -0.993648000      2.078841000
H        4.692367000     -1.587588000      0.409505000
H        3.930685000     -0.028661000      0.835012000
C        2.165335000     -1.060000000      2.735582000
H        1.977614000     -0.001530000      2.502501000
H        1.206264000     -1.518663000      3.022866000
H        2.834800000     -1.112216000      3.609413000
C       -2.284364000      1.121353000      2.405443000
H       -1.468470000      0.384374000      2.431138000
H       -2.519194000      1.406908000      3.443475000
H       -3.174441000      0.628618000      1.988827000
C       -0.673232000      3.007202000      2.347751000
H       -0.962364000      3.272292000      3.377872000
H        0.165147000      2.297387000      2.396036000
H       -0.311825000      3.920446000      1.857316000
C       -3.052275000      3.373433000      1.636949000
H       -3.375249000      3.541512000      2.677299000
H       -2.772193000      4.351765000      1.222492000
H       -3.924195000      2.996376000      1.081087000
C       -0.468246000      4.406433000     -0.823017000
H       -0.296669000      5.137446000     -1.629784000
H       -0.938319000      4.945637000      0.012407000
H        0.511094000      4.030555000     -0.492472000
C       -2.752357000      3.813231000     -1.693623000
H       -3.257705000      4.272709000     -0.835746000
H       -2.649305000      4.590843000     -2.468404000
H       -3.412700000      3.035646000     -2.104758000
C       -0.721953000      2.686498000     -2.620843000
H        0.299268000      2.328588000     -2.428294000
H       -1.306027000      1.845507000     -3.026517000
H       -0.679850000      3.466296000     -3.398486000
C        2.705159000      2.637058000      0.986992000
H        1.907272000      3.328071000      1.308099000
H        2.856963000      1.960079000      1.849066000
C        3.989333000      3.442527000      0.777095000
H        4.282096000      4.011780000      1.675809000
H        4.829235000      2.778597000      0.511758000
H        3.868900000      4.159781000     -0.052011000

87
The TS1_Inn for C-CO2 bond formation  with (tBuPBP)Pd(CH2CH2CH3) complex, E=-2193.430802, G=-2192.743171, IMG. FREQ.=-388.8331
P       -2.299875000      0.182812000      0.136708000
P        2.253539000     -0.629755000      0.347446000
N       -0.757379000      2.120053000     -0.729700000
N        1.476693000      1.788154000     -0.409775000
B        0.209219000      1.113975000     -0.386214000
C       -0.300068000     -2.991051000      0.978034000
H        0.143449000     -2.338690000      1.760115000
H        0.522886000     -3.694700000      0.756683000
C       -2.162523000      1.850484000     -0.709788000
H       -2.589239000      1.796484000     -1.724115000
H       -2.729161000      2.620678000     -0.158782000
C       -3.772782000     -0.569664000     -0.778549000
C       -2.711375000      0.656675000      1.929442000
C       -0.112620000      3.330982000     -0.926055000
C       -0.604859000      4.589914000     -1.250045000
H       -1.672977000      4.747863000     -1.413693000
C        0.305624000      5.648552000     -1.360270000
H       -0.061422000      6.645562000     -1.613073000
C        1.671972000      5.448119000     -1.153542000
H        2.361021000      6.290400000     -1.245206000
C        2.175468000      4.181539000     -0.830455000
H        3.244236000      4.026737000     -0.668010000
C        1.277977000      3.126016000     -0.720179000
C        2.687543000      1.172767000      0.041519000
H        3.041878000      1.640144000      0.973684000
H        3.505753000      1.261937000     -0.691556000
C        3.284161000     -1.533396000     -0.950663000
C        2.910871000     -0.893524000      2.109351000
Pd      -0.146940000     -0.808945000      0.129653000
C       -0.874402000     -3.254193000     -1.283358000
O       -0.021746000     -2.798298000     -1.970840000
O       -1.859798000     -3.887146000     -1.142647000
C        1.876043000     -0.229089000      3.034960000
H        0.896993000     -0.725014000      2.977620000
H        2.228662000     -0.287671000      4.077155000
H        1.728724000      0.835645000      2.793728000
C        4.282112000     -0.251713000      2.378135000
H        4.577171000     -0.485341000      3.414013000
H        5.069445000     -0.637201000      1.719890000
H        4.267461000      0.843535000      2.292298000
C        3.004614000     -2.390040000      2.438055000
H        3.153729000     -2.508586000      3.523504000
H        2.096128000     -2.941713000      2.162492000
H        3.864444000     -2.858842000      1.938985000
C        4.794268000     -1.298187000     -0.824915000
H        5.215856000     -1.812058000      0.050330000
H        5.293417000     -1.714138000     -1.715063000
H        5.065089000     -0.233161000     -0.767342000
C        3.002093000     -3.041242000     -0.894718000
H        3.513027000     -3.526371000     -1.742199000
H        3.379524000     -3.504960000      0.025137000
H        1.930639000     -3.249073000     -0.987345000
C        2.782869000     -0.992326000     -2.303017000
H        1.701083000     -1.147558000     -2.416534000
H        3.001535000      0.077316000     -2.439425000
H        3.290374000     -1.538168000     -3.114204000
C       -3.245104000     -0.907190000     -2.185752000
H       -2.316795000     -1.488869000     -2.160519000
H       -4.001712000     -1.500694000     -2.722167000
H       -3.054151000     -0.001973000     -2.781457000
C       -4.230456000     -1.850395000     -0.074147000
H       -5.013093000     -2.335248000     -0.679501000
H       -3.409411000     -2.568902000      0.040151000
H       -4.665517000     -1.638885000      0.913895000
C       -4.970425000      0.381354000     -0.938783000
H       -5.690021000     -0.084748000     -1.631329000
H       -5.500000000      0.562441000      0.003068000
H       -4.693474000      1.353600000     -1.371474000
C       -2.581128000     -0.585127000      2.821604000
H       -2.742354000     -0.294002000      3.872027000
H       -3.319236000     -1.359483000      2.574743000
H       -1.581557000     -1.034826000      2.740187000
C       -4.105479000      1.267200000      2.107337000
H       -4.900356000      0.523948000      1.958066000
H       -4.202369000      1.643649000      3.138445000
H       -4.287933000      2.115157000      1.430337000
C       -1.655751000      1.680960000      2.384767000
H       -0.636091000      1.284097000      2.282351000
H       -1.710581000      2.628750000      1.829947000
H       -1.825264000      1.910698000      3.448769000
C       -1.433171000     -3.747907000      1.668203000
H       -1.711240000     -4.632600000      1.077628000
H       -2.343557000     -3.130703000      1.704119000
C       -1.091465000     -4.187573000      3.092921000
H       -1.911606000     -4.758245000      3.559577000
H       -0.191091000     -4.824315000      3.104129000
H       -0.882252000     -3.317183000      3.738404000

85
(tBuPBP)Pd(C6H5) complex, E=-2117.970424, G=-2117.295853
P       -1.419628000      1.858677000     -0.066826000
P        1.560853000     -1.557034000      0.184884000
N       -2.424657000     -0.559802000     -0.330566000
N       -0.980654000     -2.246458000      0.216466000
B       -1.050569000     -0.832352000     -0.018075000
C       -2.860032000      0.776195000     -0.624524000
H       -3.790895000      1.046052000     -0.097244000
H       -3.043829000      0.921309000     -1.702315000
C       -1.977340000      2.451766000      1.641140000
C       -1.399883000      3.239298000     -1.350212000
C       -3.143445000     -1.744883000     -0.287939000
C       -4.488892000     -2.010992000     -0.514249000
H       -5.178191000     -1.208025000     -0.784373000
C       -4.936136000     -3.332795000     -0.389639000
H       -5.990272000     -3.559528000     -0.563430000
C       -4.055934000     -4.361443000     -0.048777000
H       -4.429453000     -5.383688000      0.042370000
C       -2.698031000     -4.103950000      0.180350000
H       -2.011437000     -4.909315000      0.450210000
C       -2.244092000     -2.795772000      0.058406000
C        0.263016000     -2.872370000      0.565970000
H        0.450296000     -3.796544000     -0.006846000
H        0.302189000     -3.139919000      1.635244000
C        2.821039000     -1.789330000      1.567643000
C        2.217388000     -2.093074000     -1.506485000
Pd       0.482061000      0.510960000      0.075432000
C        0.996682000     -2.259870000     -2.430261000
H        0.394667000     -1.340014000     -2.474445000
H        1.352968000     -2.482775000     -3.448781000
H        0.336044000     -3.083805000     -2.123861000
C        3.011095000     -3.403540000     -1.476413000
H        3.238686000     -3.711166000     -2.510025000
H        3.970839000     -3.289759000     -0.953400000
H        2.452966000     -4.227025000     -1.005437000
C        3.090023000     -0.968285000     -2.080562000
H        3.440778000     -1.260312000     -3.083767000
H        2.519178000     -0.035091000     -2.172235000
H        3.972489000     -0.754144000     -1.464448000
C        3.146331000     -3.253299000      1.897219000
H        3.637588000     -3.776725000      1.068270000
H        3.837981000     -3.277235000      2.755278000
H        2.255191000     -3.828889000      2.187059000
C        4.109846000     -1.030999000      1.225063000
H        4.753682000     -0.991003000      2.118652000
H        4.682330000     -1.535116000      0.432884000
H        3.901456000      0.002798000      0.911451000
C        2.169390000     -1.134188000      2.799238000
H        1.972740000     -0.068126000      2.621399000
H        1.218197000     -1.616247000      3.074526000
H        2.848903000     -1.222204000      3.662164000
C       -2.369295000      1.201115000      2.449365000
H       -1.543551000      0.475707000      2.497144000
H       -2.611995000      1.508749000      3.479159000
H       -3.251169000      0.686077000      2.041711000
C       -0.786823000      3.113186000      2.349291000
H       -1.100150000      3.438878000      3.354532000
H        0.045933000      2.406355000      2.459572000
H       -0.403031000      3.990945000      1.814139000
C       -3.164980000      3.419345000      1.602549000
H       -3.507971000      3.610592000      2.632373000
H       -2.889907000      4.389942000      1.166988000
H       -4.021962000      3.015837000      1.041960000
C       -0.511597000      4.389720000     -0.858863000
H       -0.334567000      5.090043000     -1.691221000
H       -0.990787000      4.959553000     -0.049392000
H        0.466167000      4.026932000     -0.508242000
C       -2.786617000      3.775026000     -1.734821000
H       -3.297443000      4.271315000     -0.901084000
H       -2.666865000      4.522235000     -2.536421000
H       -3.449444000      2.988904000     -2.124941000
C       -0.750278000      2.603059000     -2.592653000
H        0.268056000      2.256102000     -2.371192000
H       -1.328413000      1.746698000     -2.973766000
H       -0.693919000      3.351734000     -3.399147000
C        2.098708000      1.933920000      0.170668000
C        2.614587000      2.427128000      1.387937000
C        2.729301000      2.455068000     -0.979214000
C        3.659162000      3.352971000      1.463102000
C        3.775834000      3.380535000     -0.931135000
C        4.251004000      3.838975000      0.297442000
H        2.191462000      2.079184000      2.337576000
H        2.396969000      2.133740000     -1.973425000
H        4.013817000      3.696027000      2.439993000
H        4.222578000      3.746472000     -1.860825000
H        5.068784000      4.562675000      0.345648000

88
The TS1_Inn for C-CO2 bond formation  with (tBuPBP)Pd(C6H5) complex, E=-2306.53707, G=-2305.850045, IMG. FREQ.=-328.3740
P       -1.328333000      2.061378000     -0.083702000
P        1.700427000     -1.449891000      0.466495000
N       -2.080129000     -0.345886000     -0.809259000
N       -0.838966000     -1.995892000      0.151717000
B       -0.807236000     -0.612452000     -0.208960000
C       -2.495590000      0.995184000     -1.088574000
H       -3.543655000      1.171540000     -0.796779000
H       -2.400540000      1.247172000     -2.157029000
C       -2.160414000      2.100320000      1.631399000
C       -1.565370000      3.747166000     -0.952550000
C       -2.848795000     -1.500641000     -0.778116000
C       -4.149936000     -1.746609000     -1.201052000
H       -4.746805000     -0.957353000     -1.662949000
C       -4.671795000     -3.033879000     -1.023659000
H       -5.692082000     -3.246821000     -1.349467000
C       -3.907947000     -4.047137000     -0.440235000
H       -4.338367000     -5.042811000     -0.314174000
C       -2.597765000     -3.806803000     -0.008644000
H       -2.005411000     -4.597421000      0.456587000
C       -2.074470000     -2.530124000     -0.178002000
C        0.265966000     -2.603877000      0.824853000
H        0.473409000     -3.625483000      0.468017000
H        0.093148000     -2.662181000      1.911356000
C        2.769407000     -1.674676000      2.017193000
C        2.485913000     -2.258274000     -1.056573000
Pd       0.707942000      0.705787000      0.046865000
C        1.395404000     -2.320367000     -2.141154000
H        0.992418000     -1.321391000     -2.366447000
H        1.841120000     -2.720925000     -3.065493000
H        0.554676000     -2.973471000     -1.866218000
C        3.008659000     -3.675856000     -0.789875000
H        3.369243000     -4.104183000     -1.738930000
H        3.855067000     -3.682809000     -0.089987000
H        2.233212000     -4.354593000     -0.404707000
C        3.629437000     -1.382306000     -1.584131000
H        4.007207000     -1.821655000     -2.521535000
H        3.290617000     -0.361769000     -1.801151000
H        4.472784000     -1.316224000     -0.886791000
C        2.647629000     -3.083416000      2.625568000
H        2.890556000     -3.880695000      1.910628000
H        3.361528000     -3.162413000      3.461200000
H        1.650874000     -3.282979000      3.040972000
C        4.254130000     -1.404370000      1.743951000
H        4.782847000     -1.334136000      2.708172000
H        4.721405000     -2.219938000      1.174513000
H        4.418211000     -0.466944000      1.203372000
C        2.231282000     -0.643023000      3.022570000
H        2.368590000      0.388758000      2.669174000
H        1.156326000     -0.788034000      3.218422000
H        2.760609000     -0.757124000      3.982601000
C       -2.358441000      0.663455000      2.145842000
H       -1.411265000      0.107161000      2.183894000
H       -2.757972000      0.717338000      3.171103000
H       -3.074709000      0.088257000      1.542157000
C       -1.213266000      2.815430000      2.606313000
H       -1.675277000      2.835485000      3.606621000
H       -0.252789000      2.288213000      2.688973000
H       -1.003969000      3.853066000      2.317876000
C       -3.534319000      2.784568000      1.627897000
H       -3.967381000      2.710322000      2.638305000
H       -3.482485000      3.851016000      1.377504000
H       -4.242281000      2.298449000      0.939763000
C       -1.310416000      4.953587000     -0.038783000
H       -1.310707000      5.861513000     -0.663643000
H       -2.096305000      5.083857000      0.716661000
H       -0.335024000      4.900021000      0.456520000
C       -2.972815000      3.890425000     -1.561441000
H       -3.776395000      3.776497000     -0.822711000
H       -3.061414000      4.902739000     -1.987385000
H       -3.154496000      3.184567000     -2.383101000
C       -0.529090000      3.770403000     -2.084745000
H        0.485441000      3.852783000     -1.675128000
H       -0.583491000      2.870987000     -2.719925000
H       -0.712197000      4.644344000     -2.730605000
C        2.658319000      1.859333000     -0.335093000
C        3.936659000      1.681065000      0.222341000
C        2.646686000      2.136802000     -1.721978000
C        5.114708000      1.738145000     -0.528931000
C        3.807225000      2.181840000     -2.493679000
C        5.054693000      1.981687000     -1.898068000
H        4.019562000      1.524415000      1.301142000
H        1.697698000      2.310275000     -2.233645000
H        6.081981000      1.596763000     -0.038278000
H        3.739816000      2.380082000     -3.567077000
H        5.968625000      2.029089000     -2.495284000
O        2.104240000      2.699012000      2.240715000
C        1.932730000      3.230248000      1.194541000
O        1.672071000      4.192055000      0.554104000

88
(tBuPBP)Pd(CH2C6H5) complex, E=-2157.287493, G=-2156.586089
P       -1.416556000      1.665814000     -0.380471000
P        1.479217000     -1.851669000      0.070701000
N       -2.502152000     -0.737741000     -0.252848000
N       -1.073426000     -2.423101000      0.313855000
B       -1.113256000     -1.035014000     -0.056505000
C        2.342842000      1.452276000     -0.217664000
H        2.657811000      1.470035000      0.841190000
H        3.056228000      0.809329000     -0.755109000
C       -2.925894000      0.570482000     -0.652258000
H       -3.791189000      0.933976000     -0.072029000
H       -3.214214000      0.594701000     -1.715479000
C       -1.768717000      2.460350000      1.300630000
C       -1.589087000      2.897918000     -1.804141000
C       -3.255406000     -1.876855000     -0.017399000
C       -4.625999000     -2.100597000     -0.079469000
H       -5.310081000     -1.297981000     -0.363381000
C       -5.104945000     -3.380269000      0.229880000
H       -6.178885000     -3.574253000      0.187240000
C       -4.231782000     -4.408475000      0.590200000
H       -4.630622000     -5.397035000      0.827796000
C       -2.848881000     -4.193045000      0.652777000
H       -2.167373000     -4.997735000      0.937162000
C       -2.364518000     -2.926986000      0.345236000
C        0.162691000     -3.067375000      0.643731000
H        0.280971000     -4.047950000      0.151419000
H        0.256693000     -3.236240000      1.729244000
C        2.803572000     -2.042020000      1.406973000
C        2.019611000     -2.561223000     -1.599306000
Pd       0.466580000      0.246961000     -0.207089000
C        0.743150000     -2.752327000     -2.438924000
H        0.181850000     -1.811588000     -2.540240000
H        1.031474000     -3.087637000     -3.448068000
H        0.064931000     -3.509688000     -2.019975000
C        2.756836000     -3.900609000     -1.492302000
H        2.924311000     -4.302005000     -2.504938000
H        3.742750000     -3.792809000     -1.019223000
H        2.182862000     -4.654955000     -0.933072000
C        2.906531000     -1.535064000     -2.320469000
H        3.192192000     -1.936711000     -3.306040000
H        2.370025000     -0.588429000     -2.476988000
H        3.830562000     -1.311104000     -1.771187000
C        3.027867000     -3.491579000      1.866047000
H        3.400473000     -4.138947000      1.062989000
H        3.785838000     -3.492920000      2.666329000
H        2.121025000     -3.950238000      2.284519000
C        4.140274000     -1.451531000      0.940043000
H        4.838374000     -1.428767000      1.792559000
H        4.607847000     -2.061982000      0.154017000
H        4.031084000     -0.423919000      0.569533000
C        2.278446000     -1.218472000      2.597303000
H        2.164895000     -0.158204000      2.331316000
H        1.302881000     -1.582881000      2.955994000
H        2.989473000     -1.293641000      3.435762000
C       -2.020837000      1.314472000      2.297391000
H       -1.170276000      0.617303000      2.333788000
H       -2.154308000      1.743239000      3.303631000
H       -2.925029000      0.734391000      2.061472000
C       -0.511762000      3.217336000      1.753265000
H       -0.670027000      3.607041000      2.772145000
H        0.364286000      2.552196000      1.766510000
H       -0.271190000      4.066337000      1.101184000
C       -2.978343000      3.401511000      1.304552000
H       -3.162698000      3.747381000      2.334735000
H       -2.812151000      4.294504000      0.686758000
H       -3.898447000      2.905880000      0.959107000
C       -0.804575000      4.181358000     -1.516964000
H       -0.740030000      4.778156000     -2.440634000
H       -1.299917000      4.804602000     -0.758647000
H        0.219884000      3.975466000     -1.187655000
C       -3.043175000      3.268341000     -2.138492000
H       -3.575266000      3.711232000     -1.286742000
H       -3.034331000      4.018768000     -2.945755000
H       -3.629550000      2.414222000     -2.504391000
C       -0.958841000      2.179531000     -3.009643000
H        0.107782000      1.981599000     -2.833525000
H       -1.456418000      1.220480000     -3.227048000
H       -1.049409000      2.815333000     -3.905325000
C        2.439690000      2.813141000     -0.785033000
C        2.459256000      3.969611000      0.021634000
C        2.543220000      3.020652000     -2.177614000
C        2.545333000      5.248344000     -0.526027000
C        2.634034000      4.295427000     -2.728078000
C        2.627813000      5.426231000     -1.907671000
H        2.409511000      3.853859000      1.107963000
H        2.552207000      2.147097000     -2.837122000
H        2.554103000      6.118074000      0.136946000
H        2.710469000      4.409676000     -3.813043000
H        2.695970000      6.427701000     -2.338165000

91
The TS1_Out for C-CO2 bond formation  with (tBuPBP)Pd(CH2C6H5) complex, E=-2345.868658, G=-2345.159799, IMG. FREQ.=-569.1241
P       -1.345528000      1.919736000      0.005461000
P        1.671380000     -1.588172000      0.030018000
N       -2.351022000     -0.509224000     -0.069959000
N       -0.869675000     -2.215131000      0.265439000
B       -0.958209000     -0.794938000      0.097298000
C        2.445725000      2.105361000     -0.328177000
H        1.971239000      2.521321000     -1.213339000
H        2.741865000      1.054864000     -0.314060000
C       -2.823075000      0.816116000     -0.341458000
H       -3.686087000      1.098162000      0.284670000
H       -3.133762000      0.926155000     -1.393095000
C       -1.709820000      2.610085000      1.724915000
C       -1.472597000      3.204883000     -1.367535000
C       -3.066612000     -1.697266000     -0.014427000
C       -4.427918000     -1.952036000     -0.133727000
H       -5.136143000     -1.139122000     -0.306758000
C       -4.864413000     -3.277962000     -0.027763000
H       -5.929978000     -3.498950000     -0.117993000
C       -3.959848000     -4.319658000      0.190617000
H       -4.326915000     -5.344970000      0.270554000
C       -2.587194000     -4.071583000      0.309486000
H       -1.881383000     -4.886768000      0.481960000
C       -2.145835000     -2.757780000      0.202797000
C        0.383628000     -2.884192000      0.450286000
H        0.489471000     -3.769804000     -0.198481000
H        0.516237000     -3.225333000      1.489576000
C        3.000900000     -1.889324000      1.332565000
C        2.212675000     -2.042593000     -1.720495000
Pd       0.564008000      0.519408000      0.021212000
C        0.931808000     -2.147644000     -2.568118000
H        0.338730000     -1.221643000     -2.523267000
H        1.217405000     -2.314481000     -3.618667000
H        0.284385000     -2.983489000     -2.265028000
C        2.986395000     -3.363052000     -1.797615000
H        3.144391000     -3.625299000     -2.855953000
H        3.978349000     -3.283940000     -1.331714000
H        2.445825000     -4.199751000     -1.329530000
C        3.068821000     -0.901879000     -2.290777000
H        3.402966000     -1.173281000     -3.304423000
H        2.497848000      0.033674000     -2.372990000
H        3.967181000     -0.699948000     -1.692200000
C        3.321507000     -3.374406000      1.565486000
H        3.778066000     -3.851856000      0.690476000
H        4.045475000     -3.448465000      2.392893000
H        2.439235000     -3.961121000      1.858283000
C        4.294874000     -1.151801000      0.964955000
H        4.983742000     -1.185691000      1.823834000
H        4.808854000     -1.630327000      0.118851000
H        4.146307000     -0.093021000      0.712909000
C        2.412297000     -1.304544000      2.630310000
H        2.146504000     -0.243866000      2.521743000
H        1.507818000     -1.842824000      2.953519000
H        3.155220000     -1.391039000      3.438962000
C       -1.974365000      1.399787000      2.639298000
H       -1.125391000      0.699679000      2.639443000
H       -2.111543000      1.762754000      3.670080000
H       -2.879497000      0.839629000      2.362747000
C       -0.465669000      3.338410000      2.250168000
H       -0.663949000      3.693359000      3.274088000
H        0.411019000      2.676183000      2.285793000
H       -0.189230000      4.209749000      1.644223000
C       -2.919940000      3.549846000      1.761761000
H       -3.140507000      3.808389000      2.809871000
H       -2.724360000      4.491710000      1.230577000
H       -3.828016000      3.092479000      1.339981000
C       -0.585758000      4.407201000     -1.034701000
H       -0.482036000      5.044190000     -1.927426000
H       -1.014742000      5.026704000     -0.234079000
H        0.417469000      4.092739000     -0.723733000
C       -2.904814000      3.684119000     -1.648159000
H       -3.364765000      4.176658000     -0.782964000
H       -2.872019000      4.421491000     -2.466450000
H       -3.568582000      2.871809000     -1.976338000
C       -0.923847000      2.501915000     -2.622826000
H        0.131310000      2.218389000     -2.500025000
H       -1.491550000      1.591893000     -2.873189000
H       -0.996209000      3.185494000     -3.483470000
C        4.347281000      2.134529000     -1.373443000
O        5.168108000      1.869654000     -0.556367000
O        4.059420000      2.382413000     -2.500561000
C        2.694399000      2.960548000      0.819933000
C        2.559013000      4.364200000      0.732790000
C        3.142260000      2.452918000      2.058023000
C        2.784427000      5.192122000      1.827392000
C        3.376917000      3.281570000      3.150689000
C        3.183034000      4.660587000      3.055721000
H        2.289075000      4.812831000     -0.226480000
H        3.306255000      1.379821000      2.160273000
H        2.658775000      6.272691000      1.715926000
H        3.716255000      2.841526000      4.092480000
H        3.360222000      5.310727000      3.915043000

91
The TS1_Inn for C-CO2 bond formation  with (tBuPBP)Pd(CH2C6H5) complex, E=-2345.855065, G=-2345.143198, IMG. FREQ.=-394.3634
P       -2.342429000      0.180456000     -0.065358000
P        2.173476000     -0.690076000      0.416698000
N       -0.731654000      2.047144000     -0.916645000
N        1.422484000      1.759261000     -0.208910000
B        0.184370000      1.066018000     -0.408084000
C       -0.315870000     -3.313872000      0.351466000
H        0.313221000     -2.818740000      1.109090000
H        0.365856000     -4.011814000     -0.158404000
C       -2.135323000      1.770108000     -1.029704000
H       -2.458436000      1.634305000     -2.073283000
H       -2.749805000      2.576793000     -0.594838000
C       -3.796802000     -0.643427000     -0.937387000
C       -2.766941000      0.823428000      1.673591000
C       -0.087430000      3.274228000     -0.982664000
C       -0.546668000      4.527750000     -1.369692000
H       -1.573941000      4.665233000     -1.713519000
C        0.343748000      5.606670000     -1.308908000
H        0.001967000      6.599640000     -1.608353000
C        1.659330000      5.431642000     -0.874242000
H        2.333893000      6.289544000     -0.836529000
C        2.129171000      4.171898000     -0.482990000
H        3.156332000      4.037908000     -0.137407000
C        1.250218000      3.096731000     -0.539295000
C        2.545670000      1.147263000      0.435237000
H        2.647337000      1.499725000      1.474371000
H        3.498182000      1.363578000     -0.075306000
C        3.310450000     -1.338931000     -0.942205000
C        2.727826000     -1.235712000      2.145529000
Pd      -0.195405000     -0.868497000     -0.012196000
C       -0.846981000     -3.025603000     -1.858212000
O        0.025166000     -2.398898000     -2.371193000
O       -1.825189000     -3.678667000     -1.941666000
C        1.570984000     -0.854876000      3.086203000
H        0.661076000     -1.428568000      2.860365000
H        1.859615000     -1.069901000      4.127335000
H        1.317701000      0.215141000      3.023109000
C        4.007840000     -0.535676000      2.631740000
H        4.272319000     -0.939467000      3.622378000
H        4.864927000     -0.706558000      1.969186000
H        3.878265000      0.548396000      2.754476000
C        2.948207000     -2.753941000      2.203606000
H        3.060116000     -3.056888000      3.256952000
H        2.108088000     -3.323914000      1.782743000
H        3.867242000     -3.051402000      1.679547000
C        4.802318000     -1.144850000     -0.647415000
H        5.148059000     -1.793394000      0.169888000
H        5.379920000     -1.419170000     -1.544821000
H        5.061380000     -0.104199000     -0.400244000
C        3.026398000     -2.827086000     -1.191251000
H        3.625907000     -3.160023000     -2.053840000
H        3.299555000     -3.459404000     -0.337424000
H        1.970708000     -2.990905000     -1.435150000
C        2.924504000     -0.553855000     -2.209706000
H        1.856910000     -0.672371000     -2.443072000
H        3.149472000      0.520049000     -2.129934000
H        3.501804000     -0.949968000     -3.060135000
C       -3.305873000     -0.890580000     -2.381081000
H       -2.240364000     -1.144204000     -2.442346000
H       -3.872322000     -1.723647000     -2.822256000
H       -3.469980000     -0.006243000     -3.014192000
C       -4.104984000     -1.969505000     -0.231307000
H       -4.870371000     -2.517322000     -0.803259000
H       -3.221015000     -2.615925000     -0.155775000
H       -4.505212000     -1.805081000      0.780430000
C       -5.072417000      0.208093000     -1.034317000
H       -5.737957000     -0.254904000     -1.780850000
H       -5.629149000      0.253808000     -0.092277000
H       -4.872134000      1.236858000     -1.371586000
C       -2.616223000     -0.330376000      2.669098000
H       -2.887340000      0.018549000      3.678681000
H       -3.251086000     -1.192342000      2.425504000
H       -1.574269000     -0.677282000      2.698179000
C       -4.176183000      1.414780000      1.786443000
H       -4.948728000      0.636488000      1.741473000
H       -4.275050000      1.914049000      2.763658000
H       -4.389056000      2.165310000      1.010939000
C       -1.744810000      1.909077000      2.057602000
H       -0.711126000      1.538917000      1.998045000
H       -1.822007000      2.814235000      1.438497000
H       -1.934004000      2.207226000      3.101035000
C       -1.404100000     -4.030240000      1.051129000
C       -2.043234000     -5.164713000      0.513230000
C       -1.847204000     -3.606501000      2.319306000
C       -3.098261000     -5.790575000      1.174594000
C       -2.900166000     -4.227115000      2.984206000
C       -3.548920000     -5.320697000      2.408323000
H       -1.711788000     -5.555603000     -0.448863000
H       -1.338994000     -2.766124000      2.795351000
H       -3.573996000     -6.662386000      0.717341000
H       -3.212027000     -3.857257000      3.964974000
H       -4.378921000     -5.810811000      2.922302000

92
(tBuPBP)Pd(CH2-4-OMeC6H4) complex, E=-2271.821221, G=-2271.090765
P       -1.392255000      1.664457000     -0.402238000
P        1.478404000     -1.866123000      0.075927000
N       -2.495829000     -0.731556000     -0.265867000
N       -1.078990000     -2.424273000      0.308789000
B       -1.108724000     -1.037638000     -0.068682000
C        2.355890000      1.431063000     -0.232017000
H        2.668901000      1.463644000      0.827732000
H        3.083537000      0.788425000     -0.751692000
C       -2.909958000      0.578556000     -0.669381000
H       -3.772327000      0.950264000     -0.089947000
H       -3.198770000      0.601438000     -1.732537000
C       -1.739042000      2.468331000      1.275774000
C       -1.559525000      2.893317000     -1.830051000
C       -3.257268000     -1.863588000     -0.023152000
C       -4.629545000     -2.077621000     -0.082172000
H       -5.308026000     -1.271587000     -0.369861000
C       -5.117709000     -3.351850000      0.235465000
H       -6.193146000     -3.537996000      0.195383000
C       -4.251823000     -4.384341000      0.600892000
H       -4.657694000     -5.368451000      0.845025000
C       -2.867213000     -4.178800000      0.660386000
H       -2.191311000     -4.986800000      0.948752000
C       -2.373666000     -2.918340000      0.344602000
C        0.152353000     -3.073097000      0.647698000
H        0.268280000     -4.056821000      0.161075000
H        0.239992000     -3.236911000      1.734545000
C        2.792491000     -2.054253000      1.422687000
C        2.027562000     -2.589120000     -1.585454000
Pd       0.481232000      0.234355000     -0.220537000
C        0.756002000     -2.778855000     -2.432777000
H        0.200404000     -1.835784000     -2.543443000
H        1.049312000     -3.122093000     -3.437845000
H        0.070860000     -3.529831000     -2.013583000
C        2.757366000     -3.931435000     -1.465353000
H        2.930133000     -4.339741000     -2.474367000
H        3.740367000     -3.825653000     -0.985768000
H        2.175713000     -4.679604000     -0.905749000
C        2.924546000     -1.571467000     -2.306255000
H        3.213245000     -1.979107000     -3.288530000
H        2.394575000     -0.622182000     -2.468878000
H        3.846668000     -1.350537000     -1.752597000
C        3.007503000     -3.501427000      1.893406000
H        3.381857000     -4.156170000      1.097141000
H        3.760762000     -3.500557000      2.698160000
H        2.096130000     -3.953034000      2.309728000
C        4.134554000     -1.472306000      0.960585000
H        4.827000000     -1.445483000      1.817610000
H        4.605141000     -2.090391000      0.182336000
H        4.030897000     -0.447209000      0.581540000
C        2.263154000     -1.219630000      2.603377000
H        2.156693000     -0.160914000      2.328236000
H        1.283296000     -1.576608000      2.957849000
H        2.967984000     -1.291963000      3.447337000
C       -1.996917000      1.327561000      2.276973000
H       -1.150088000      0.625975000      2.315424000
H       -2.127773000      1.760702000      3.281694000
H       -2.904226000      0.751413000      2.043309000
C       -0.477489000      3.219995000      1.724902000
H       -0.632449000      3.612951000      2.743051000
H        0.394928000      2.550129000      1.738456000
H       -0.233915000      4.066634000      1.070806000
C       -2.943316000      3.416327000      1.277213000
H       -3.124885000      3.766988000      2.306279000
H       -2.772606000      4.306243000      0.656196000
H       -3.866499000      2.924662000      0.934292000
C       -0.766235000      4.172348000     -1.547403000
H       -0.697571000      4.766281000     -2.472865000
H       -1.256312000      4.801898000     -0.791012000
H        0.256198000      3.958360000     -1.217346000
C       -3.011316000      3.272067000     -2.164682000
H       -3.539660000      3.721743000     -1.314184000
H       -2.998406000      4.019393000     -2.974832000
H       -3.603673000      2.420387000     -2.526631000
C       -0.934660000      2.167343000     -3.033753000
H        0.129984000      1.960534000     -2.856060000
H       -1.440072000      1.212036000     -3.249463000
H       -1.019392000      2.802055000     -3.930887000
C        2.460833000      2.792614000     -0.812773000
C        2.492932000      3.956783000     -0.017395000
C        2.559045000      2.999182000     -2.198769000
C        2.577064000      5.230642000     -0.566664000
C        2.649987000      4.270316000     -2.770529000
C        2.647802000      5.404319000     -1.953571000
H        2.450326000      3.854252000      1.070495000
H        2.561895000      2.127353000     -2.860444000
H        2.594254000      6.118081000      0.070110000
H        2.718306000      4.358356000     -3.855790000
O        2.715291000      6.686586000     -2.406444000
C        2.787727000      6.902641000     -3.786019000
H        3.692253000      6.449189000     -4.229945000
H        1.902374000      6.504353000     -4.314258000
H        2.828623000      7.988766000     -3.937747000

95
The TS1_Out for C-CO2 bond formation  with (tBuPBP)Pd(CH2-4-OMeC6H4) complex, E=-2460.4016, G=-2459.664454, IMG. FREQ.=-629.2127
P       -1.250240000      1.929915000      0.010402000
P        1.692642000     -1.634642000      0.028626000
N       -2.299795000     -0.477433000     -0.068236000
N       -0.856879000     -2.206333000      0.307612000
B       -0.912859000     -0.787679000      0.112089000
C        2.478912000      2.069035000     -0.302865000
H        1.816908000      2.496011000     -1.052166000
H        2.970496000      1.112618000     -0.476771000
C       -2.742018000      0.853910000     -0.359003000
H       -3.611528000      1.156879000      0.248180000
H       -3.028936000      0.962785000     -1.417576000
C       -1.620705000      2.601938000      1.737934000
C       -1.354731000      3.240645000     -1.342896000
C       -3.040652000     -1.648424000      0.004985000
C       -4.406332000     -1.877136000     -0.116718000
H       -5.096703000     -1.053011000     -0.307933000
C       -4.870954000     -3.191867000      0.009371000
H       -5.940463000     -3.392159000     -0.082782000
C       -3.989337000     -4.248248000      0.249295000
H       -4.377915000     -5.264373000      0.343909000
C       -2.612297000     -4.026473000      0.371355000
H       -1.924387000     -4.853145000      0.560915000
C       -2.143111000     -2.724015000      0.245857000
C        0.384019000     -2.898865000      0.487398000
H        0.461681000     -3.794440000     -0.151636000
H        0.522813000     -3.230338000      1.529156000
C        3.032059000     -1.959753000      1.316017000
C        2.191580000     -2.141197000     -1.720534000
Pd       0.636517000      0.499556000      0.016015000
C        0.893467000     -2.196443000     -2.547217000
H        0.352189000     -1.238851000     -2.514385000
H        1.154304000     -2.399504000     -3.597804000
H        0.206713000     -2.989827000     -2.217410000
C        2.900395000     -3.498133000     -1.790563000
H        3.014636000     -3.787594000     -2.847469000
H        3.909248000     -3.453782000     -1.357418000
H        2.339815000     -4.301782000     -1.289304000
C        3.090766000     -1.053707000     -2.322680000
H        3.366650000     -1.343688000     -3.348987000
H        2.586212000     -0.080052000     -2.382882000
H        4.024883000     -0.912564000     -1.762636000
C        3.350076000     -3.446468000      1.539142000
H        3.818448000     -3.915358000      0.666095000
H        4.061862000     -3.529783000      2.376411000
H        2.462838000     -4.035460000      1.812083000
C        4.323434000     -1.224652000      0.933075000
H        5.019445000     -1.241362000      1.786775000
H        4.830688000     -1.711631000      0.087957000
H        4.152259000     -0.172429000      0.668402000
C        2.461202000     -1.382766000      2.625724000
H        2.159936000     -0.331465000      2.520380000
H        1.581475000     -1.945856000      2.972973000
H        3.225520000     -1.444982000      3.416662000
C       -1.905595000      1.383974000      2.635819000
H       -1.061718000      0.677879000      2.639427000
H       -2.054214000      1.737384000      3.668417000
H       -2.810583000      0.833016000      2.341016000
C       -0.374640000      3.311823000      2.283471000
H       -0.575010000      3.646110000      3.314028000
H        0.498911000      2.644756000      2.306228000
H       -0.094569000      4.195813000      1.697965000
C       -2.821601000      3.553561000      1.779100000
H       -3.045313000      3.802095000      2.828988000
H       -2.614574000      4.499736000      1.260192000
H       -3.731937000      3.110071000      1.347612000
C       -0.473321000      4.440250000     -0.983368000
H       -0.360699000      5.088350000     -1.866857000
H       -0.913513000      5.049006000     -0.180699000
H        0.528685000      4.130247000     -0.663928000
C       -2.783857000      3.727739000     -1.628740000
H       -3.255187000      4.197962000     -0.757256000
H       -2.741281000      4.485410000     -2.427788000
H       -3.442646000      2.923764000     -1.985970000
C       -0.799004000      2.559171000     -2.607557000
H        0.257673000      2.276079000     -2.496677000
H       -1.363956000      1.651556000     -2.872345000
H       -0.874877000      3.255839000     -3.457337000
C        3.831793000      2.650394000     -1.843445000
O        4.669027000      3.328121000     -1.344936000
O        3.383197000      2.140420000     -2.827495000
C        2.793247000      2.853989000      0.894932000
C        2.678944000      4.259957000      0.892745000
C        3.254197000      2.283137000      2.088925000
C        2.925432000      5.025578000      2.022218000
C        3.526722000      3.037481000      3.232932000
C        3.341640000      4.421661000      3.215136000
H        2.407475000      4.769968000     -0.033984000
H        3.397554000      1.204412000      2.141224000
H        2.821204000      6.112413000      1.997892000
H        3.876055000      2.525660000      4.130573000
O        3.552503000      5.245676000      4.274659000
C        4.001695000      4.687023000      5.476285000
H        3.281101000      3.957056000      5.887182000
H        4.979517000      4.186771000      5.358861000
H        4.112153000      5.512787000      6.190319000

95
The TS1_Inn for C-CO2 bond formation  with (tBuPBP)Pd(CH2-4-OMeC6H4) complex, E=-2460.389725, G=-2459.648339, IMG. FREQ.=-388.2380
P       -2.303504000      0.019022000     -0.065906000
P        2.244465000     -0.644007000      0.410890000
N       -0.784626000      1.963441000     -0.910281000
N        1.380576000      1.770764000     -0.205405000
B        0.175840000      1.021403000     -0.408670000
C       -0.113085000     -3.367260000      0.339259000
H        0.508967000     -2.878057000      1.105554000
H        0.586974000     -4.038126000     -0.182868000
C       -2.174108000      1.622530000     -1.021344000
H       -2.493950000      1.478097000     -2.064812000
H       -2.823880000      2.397382000     -0.579974000
C       -3.724379000     -0.862761000     -0.936448000
C       -2.748955000      0.631110000      1.679054000
C       -0.198931000      3.219831000     -0.966168000
C       -0.716714000      4.453977000     -1.341574000
H       -1.749673000      4.546308000     -1.683594000
C        0.122037000      5.573068000     -1.270626000
H       -0.266228000      6.551629000     -1.560735000
C        1.444441000      5.456060000     -0.837333000
H        2.077907000      6.344369000     -0.791344000
C        1.973018000      4.216152000     -0.457612000
H        3.005255000      4.127355000     -0.112654000
C        1.145731000      3.101338000     -0.524249000
C        2.529138000      1.208952000      0.439565000
H        2.609172000      1.560066000      1.481003000
H        3.472544000      1.473242000     -0.065387000
C        3.414994000     -1.230791000     -0.948093000
C        2.824530000     -1.169188000      2.138259000
Pd      -0.113497000     -0.933573000     -0.024794000
C       -0.657746000     -3.086177000     -1.874637000
O        0.192852000     -2.436342000     -2.395030000
O       -1.613603000     -3.772811000     -1.952714000
C        1.648402000     -0.854382000      3.079352000
H        0.769341000     -1.472063000      2.847974000
H        1.946172000     -1.060821000      4.119678000
H        1.340838000      0.201639000      3.022378000
C        4.065539000     -0.405809000      2.630870000
H        4.353141000     -0.805729000      3.616635000
H        4.929657000     -0.522114000      1.965593000
H        3.877642000      0.668125000      2.766436000
C        3.125273000     -2.673904000      2.189576000
H        3.250619000     -2.975538000      3.241820000
H        2.317972000     -3.285886000      1.763688000
H        4.060191000     -2.919508000      1.666672000
C        4.895432000     -0.967324000     -0.649655000
H        5.269649000     -1.599468000      0.167915000
H        5.487239000     -1.213329000     -1.546053000
H        5.104820000      0.084156000     -0.401401000
C        3.202577000     -2.729627000     -1.204557000
H        3.818047000     -3.029654000     -2.068013000
H        3.504895000     -3.352069000     -0.353259000
H        2.156017000     -2.942396000     -1.450099000
C        2.995198000     -0.458450000     -2.212613000
H        1.935660000     -0.628192000     -2.450593000
H        3.166532000      0.624758000     -2.125385000
H        3.594324000     -0.820395000     -3.063212000
C       -3.229608000     -1.077448000     -2.384270000
H       -2.152918000     -1.276183000     -2.452901000
H       -3.754857000     -1.936092000     -2.827321000
H       -3.442091000     -0.199001000     -3.011179000
C       -3.969045000     -2.205326000     -0.236673000
H       -4.706597000     -2.787025000     -0.811893000
H       -3.054630000     -2.808035000     -0.162171000
H       -4.378208000     -2.064525000      0.775152000
C       -5.037567000     -0.069130000     -1.022426000
H       -5.685090000     -0.557082000     -1.768974000
H       -5.591458000     -0.054305000     -0.077728000
H       -4.885532000      0.969721000     -1.353972000
C       -2.544489000     -0.522209000      2.665478000
H       -2.821529000     -0.191362000      3.679535000
H       -3.146438000     -1.407229000      2.421105000
H       -1.489333000     -0.827192000      2.684025000
C       -4.182064000      1.159855000      1.801657000
H       -4.920261000      0.349126000      1.753788000
H       -4.298563000      1.646834000      2.783116000
H       -4.430649000      1.906345000      1.032922000
C       -1.773340000      1.757393000      2.066986000
H       -0.725260000      1.430423000      2.006478000
H       -1.887423000      2.660297000      1.450185000
H       -1.975071000      2.044096000      3.111277000
C       -1.178822000     -4.130754000      1.034262000
C       -1.794913000     -5.268636000      0.492303000
C       -1.625135000     -3.745485000      2.314025000
C       -2.831774000     -5.942762000      1.144306000
C       -2.653053000     -4.398327000      2.978160000
C       -3.284353000     -5.501103000      2.389282000
H       -1.467327000     -5.641594000     -0.477995000
H       -1.138303000     -2.902097000      2.806889000
H       -3.274211000     -6.815707000      0.662606000
H       -2.982162000     -4.072693000      3.967543000
O       -4.292364000     -6.075693000      3.097119000
C       -4.943932000     -7.186944000      2.549811000
H       -5.425248000     -6.948985000      1.584385000
H       -4.254689000     -8.036657000      2.397640000
H       -5.719164000     -7.486568000      3.266303000

91
(tBuPBP)Pd(CH2-4-CF3C6H4) complex, E=-2494.401036, G=-2493.701398
P       -1.387789000      1.680702000     -0.406184000
P        1.489423000     -1.858757000      0.090564000
N       -2.478502000     -0.718146000     -0.279661000
N       -1.066617000     -2.403075000      0.328004000
B       -1.095160000     -1.019257000     -0.056872000
C        2.400772000      1.433576000     -0.209670000
H        2.718444000      1.431904000      0.846886000
H        3.082205000      0.779298000     -0.772033000
C       -2.892482000      0.587456000     -0.697131000
H       -3.766979000      0.957272000     -0.135131000
H       -3.161441000      0.604227000     -1.765523000
C       -1.761735000      2.479457000      1.268125000
C       -1.535810000      2.909675000     -1.835518000
C       -3.240349000     -1.852311000     -0.045795000
C       -4.610665000     -2.070795000     -0.128879000
H       -5.286658000     -1.268221000     -0.431502000
C       -5.099598000     -3.345704000      0.183546000
H       -6.173389000     -3.535982000      0.124618000
C       -4.236635000     -4.374212000      0.567287000
H       -4.643401000     -5.359084000      0.806564000
C       -2.854345000     -4.163673000      0.651495000
H       -2.180991000     -4.968354000      0.954524000
C       -2.360331000     -2.901982000      0.341335000
C        0.161437000     -3.054253000      0.673337000
H        0.273070000     -4.041887000      0.193915000
H        0.248989000     -3.209755000      1.761317000
C        2.815202000     -2.054016000      1.424329000
C        2.017614000     -2.582971000     -1.577099000
Pd       0.492469000      0.250369000     -0.201668000
C        0.737419000     -2.770354000     -2.411874000
H        0.184193000     -1.825806000     -2.521494000
H        1.020649000     -3.117753000     -3.418283000
H        0.053293000     -3.517497000     -1.984350000
C        2.744721000     -3.927417000     -1.463258000
H        2.906907000     -4.335862000     -2.473844000
H        3.732366000     -3.824918000     -0.992756000
H        2.165711000     -4.673946000     -0.898858000
C        2.910345000     -1.568691000     -2.307900000
H        3.192647000     -1.980595000     -3.290091000
H        2.378653000     -0.620850000     -2.473837000
H        3.836527000     -1.345632000     -1.761738000
C        3.021807000     -3.503819000      1.891420000
H        3.385073000     -4.160476000      1.091721000
H        3.780906000     -3.509830000      2.690499000
H        2.109932000     -3.948443000      2.314013000
C        4.158642000     -1.484472000      0.950541000
H        4.859247000     -1.467231000      1.801026000
H        4.615619000     -2.105298000      0.166493000
H        4.064212000     -0.457267000      0.575234000
C        2.303092000     -1.217597000      2.611378000
H        2.200927000     -0.157374000      2.340978000
H        1.324521000     -1.568657000      2.975017000
H        3.015567000     -1.296565000      3.448153000
C       -2.033720000      1.337198000      2.263824000
H       -1.186764000      0.636634000      2.316310000
H       -2.181275000      1.769617000      3.266445000
H       -2.936579000      0.760280000      2.015670000
C       -0.509003000      3.232592000      1.738536000
H       -0.680390000      3.622801000      2.754976000
H        0.364287000      2.564021000      1.765788000
H       -0.257360000      4.081508000      1.090567000
C       -2.967787000      3.425134000      1.251015000
H       -3.165928000      3.774865000      2.277235000
H       -2.789731000      4.315570000      0.632977000
H       -3.884400000      2.931412000      0.893922000
C       -0.756559000      4.192762000     -1.534790000
H       -0.655446000      4.786658000     -2.456546000
H       -1.271037000      4.822758000     -0.795186000
H        0.253941000      3.982546000     -1.170077000
C       -2.983789000      3.279758000     -2.195175000
H       -3.531355000      3.721065000     -1.352530000
H       -2.959834000      4.031881000     -3.000378000
H       -3.562768000      2.425923000     -2.573338000
C       -0.885633000      2.189474000     -3.029078000
H        0.176551000      1.986234000     -2.833569000
H       -1.382820000      1.232604000     -3.256535000
H       -0.956521000      2.826495000     -3.925537000
C        2.481916000      2.788677000     -0.763109000
C        2.476739000      3.943349000      0.050399000
C        2.584104000      3.006884000     -2.157393000
C        2.508121000      5.223525000     -0.487955000
C        2.619190000      4.280386000     -2.701993000
C        2.564424000      5.406290000     -1.871781000
H        2.442802000      3.823115000      1.135962000
H        2.628019000      2.139107000     -2.821599000
H        2.489260000      6.091779000      0.173944000
H        2.685510000      4.406446000     -3.785154000
C        2.487514000      6.772960000     -2.472313000
F        2.861503000      7.734076000     -1.616925000
F        3.255633000      6.895763000     -3.565822000
F        1.234010000      7.084571000     -2.864636000

94
The TS1_Out for C-CO2 bond formation  with (tBuPBP)Pd(CH2-4-CF3C6H4) complex, E=-2460.4016, G=-2459.664454, IMG. FREQ.=-629.2127
P       -1.351043000      1.936680000     -0.106748000
P        1.667716000     -1.545087000      0.167198000
N       -2.309343000     -0.505325000     -0.173339000
N       -0.861195000     -2.152430000      0.467477000
B       -0.940980000     -0.757527000      0.158394000
C        2.490741000      2.128910000     -0.109227000
H        1.603818000      2.486550000     -0.635707000
H        3.031273000      1.255879000     -0.463951000
C       -2.757958000      0.792429000     -0.583832000
H       -3.696931000      1.094324000     -0.090455000
H       -2.929988000      0.838702000     -1.671434000
C       -1.916719000      2.641683000      1.552148000
C       -1.348703000      3.196143000     -1.514388000
C       -3.020298000     -1.694837000     -0.085383000
C       -4.360565000     -1.979174000     -0.319890000
H       -5.052927000     -1.194830000     -0.632552000
C       -4.796095000     -3.298610000     -0.149848000
H       -5.845057000     -3.542732000     -0.329796000
C       -3.911010000     -4.305164000      0.243238000
H       -4.276706000     -5.326423000      0.368104000
C       -2.560264000     -4.026677000      0.482754000
H       -1.870506000     -4.813717000      0.794490000
C       -2.119888000     -2.718850000      0.316100000
C        0.392788000     -2.787183000      0.752144000
H        0.505534000     -3.749963000      0.226115000
H        0.522267000     -2.983030000      1.828772000
C        3.099499000     -1.805721000      1.363866000
C        2.065694000     -2.110039000     -1.593148000
Pd       0.574612000      0.561611000      0.117568000
C        0.730366000     -2.232808000     -2.350057000
H        0.174368000     -1.283527000     -2.350736000
H        0.946175000     -2.496279000     -3.397410000
H        0.074270000     -3.014985000     -1.941251000
C        2.794090000     -3.458174000     -1.645143000
H        2.903120000     -3.766066000     -2.697282000
H        3.804646000     -3.402387000     -1.218148000
H        2.240675000     -4.256859000     -1.128074000
C        2.905541000     -1.028391000     -2.289832000
H        3.074962000     -1.327457000     -3.336411000
H        2.401231000     -0.051222000     -2.303415000
H        3.891662000     -0.890041000     -1.828542000
C        3.317259000     -3.276982000      1.750870000
H        3.543356000     -3.915608000      0.887699000
H        4.176778000     -3.335352000      2.437951000
H        2.455192000     -3.705002000      2.281259000
C        4.400906000     -1.244853000      0.777587000
H        5.159661000     -1.182142000      1.573829000
H        4.807791000     -1.890603000     -0.012922000
H        4.271958000     -0.237609000      0.361248000
C        2.706987000     -1.007130000      2.619980000
H        2.596391000      0.064861000      2.403118000
H        1.760331000     -1.364998000      3.054483000
H        3.488822000     -1.122351000      3.387701000
C       -2.263506000      1.442881000      2.453787000
H       -1.408029000      0.760844000      2.570108000
H       -2.528236000      1.822793000      3.452981000
H       -3.119116000      0.859314000      2.084806000
C       -0.743693000      3.392115000      2.192974000
H       -1.024020000      3.705702000      3.211110000
H        0.153133000      2.759651000      2.268302000
H       -0.470223000      4.296064000      1.635043000
C       -3.133987000      3.566207000      1.445380000
H       -3.462922000      3.844351000      2.459379000
H       -2.897952000      4.498823000      0.914284000
H       -3.988413000      3.085600000      0.945148000
C       -0.527334000      4.436629000     -1.145256000
H       -0.446624000      5.088088000     -2.029364000
H       -0.996919000      5.025672000     -0.344759000
H        0.497359000      4.186168000     -0.840209000
C       -2.759477000      3.634247000     -1.939339000
H       -3.300967000      4.156115000     -1.141159000
H       -2.668802000      4.333460000     -2.785913000
H       -3.378337000      2.793899000     -2.283754000
C       -0.668946000      2.478793000     -2.696491000
H        0.384938000      2.240071000     -2.491509000
H       -1.181316000      1.542873000     -2.968920000
H       -0.693039000      3.137115000     -3.579125000
C        3.225918000      3.180311000     -1.826321000
O        3.555343000      4.259523000     -1.463516000
O        3.063533000      2.391177000     -2.706345000
C        2.935765000      2.809432000      1.088630000
C        2.415678000      4.069234000      1.459793000
C        3.975754000      2.303447000      1.901315000
C        2.847664000      4.740632000      2.592460000
C        4.414275000      2.970605000      3.035855000
C        3.844352000      4.191993000      3.404745000
H        1.658790000      4.536269000      0.830476000
H        4.455034000      1.362232000      1.632564000
H        2.414032000      5.711261000      2.842571000
H        5.215568000      2.539430000      3.639494000
C        4.254028000      4.876656000      4.670212000
F        4.168330000      6.211844000      4.579214000
F        3.478489000      4.523612000      5.714877000
F        5.513492000      4.584274000      5.025410000

94
The TS1_Inn for C-CO2 bond formation  with (tBuPBP)Pd(CH2-4-CF3C6H4) complex, E=-2682.967661, G=-2682.25734, IMG. FREQ.=-388.2380
P       -2.331475000      0.085869000     -0.041967000
P        2.213103000     -0.683737000      0.404463000
N       -0.763739000      2.001275000     -0.867934000
N        1.397873000      1.756892000     -0.165045000
B        0.177866000      1.037485000     -0.376250000
C       -0.214095000     -3.401631000      0.268550000
H        0.406575000     -2.873756000      1.011036000
H        0.474559000     -4.078756000     -0.257716000
C       -2.160347000      1.691748000     -0.985423000
H       -2.479390000      1.561842000     -2.030858000
H       -2.793614000      2.478237000     -0.540938000
C       -3.765963000     -0.762468000     -0.924292000
C       -2.767354000      0.698604000      1.705497000
C       -0.150668000      3.245728000     -0.913030000
C       -0.642626000      4.493420000     -1.278075000
H       -1.673467000      4.610453000     -1.618774000
C        0.219806000      5.593499000     -1.198849000
H       -0.147646000      6.582389000     -1.480733000
C        1.539922000      5.444877000     -0.767827000
H        2.192144000      6.319089000     -0.715511000
C        2.042353000      4.191296000     -0.398470000
H        3.072733000      4.077854000     -0.055293000
C        1.191073000      3.095200000     -0.473007000
C        2.538840000      1.160687000      0.462535000
H        2.635107000      1.492557000      1.508932000
H        3.483665000      1.411877000     -0.046330000
C        3.350750000     -1.275960000     -0.978603000
C        2.789254000     -1.257431000      2.116458000
Pd      -0.151666000     -0.909400000     -0.015375000
C       -0.776065000     -3.075529000     -1.914067000
O        0.063669000     -2.391046000     -2.406068000
O       -1.727716000     -3.764708000     -2.013809000
C        1.631462000     -0.920827000      3.072802000
H        0.730324000     -1.504901000      2.837973000
H        1.930113000     -1.156988000      4.106422000
H        1.358765000      0.145608000      3.038639000
C        4.058737000     -0.543034000      2.609102000
H        4.332426000     -0.955883000      3.593419000
H        4.916495000     -0.691577000      1.942095000
H        3.912353000      0.537106000      2.746574000
C        3.039727000     -2.771885000      2.138999000
H        3.167917000     -3.095319000      3.184299000
H        2.206771000     -3.349470000      1.714099000
H        3.959084000     -3.040185000      1.599943000
C        4.840302000     -1.057353000     -0.689759000
H        5.205460000     -1.717361000      0.109627000
H        5.416828000     -1.298280000     -1.597291000
H        5.079102000     -0.017477000     -0.420073000
C        3.094555000     -2.763338000     -1.260415000
H        3.699419000     -3.065792000     -2.130350000
H        3.379825000     -3.409619000     -0.421086000
H        2.041915000     -2.940957000     -1.508166000
C        2.938321000     -0.469911000     -2.224381000
H        1.872076000     -0.607030000     -2.454132000
H        3.139612000      0.606626000     -2.120721000
H        3.518346000     -0.832727000     -3.087641000
C       -3.273352000     -0.971749000     -2.373419000
H       -2.201618000     -1.196376000     -2.442160000
H       -3.819888000     -1.811367000     -2.827058000
H       -3.462316000     -0.081677000     -2.991247000
C       -4.036286000     -2.110251000     -0.244501000
H       -4.798327000     -2.660661000     -0.818215000
H       -3.137599000     -2.738416000     -0.200070000
H       -4.424332000     -1.981545000      0.777040000
C       -5.064276000      0.055842000     -1.000460000
H       -5.719218000     -0.409972000     -1.754434000
H       -5.618938000      0.066480000     -0.056163000
H       -4.893208000      1.096377000     -1.316885000
C       -2.600730000     -0.462907000      2.689580000
H       -2.880540000     -0.128073000      3.701425000
H       -3.223672000     -1.330587000      2.435850000
H       -1.553392000     -0.793577000      2.720524000
C       -4.186273000      1.266006000      1.823157000
H       -4.946157000      0.475883000      1.772178000
H       -4.292881000      1.755584000      2.804346000
H       -4.411751000      2.019257000      1.054003000
C       -1.762962000      1.795898000      2.103156000
H       -0.723479000      1.442338000      2.043045000
H       -1.852367000      2.705837000      1.492826000
H       -1.959525000      2.080536000      3.148912000
C       -1.285513000     -4.124438000      0.965392000
C       -1.920530000     -5.261460000      0.424280000
C       -1.739761000     -3.698349000      2.231123000
C       -2.991362000     -5.873311000      1.065048000
C       -2.804918000     -4.302981000      2.879514000
C       -3.457843000     -5.389157000      2.288742000
H       -1.577114000     -5.660958000     -0.529350000
H       -1.231307000     -2.863409000      2.714498000
H       -3.469592000     -6.741387000      0.607077000
H       -3.128660000     -3.933792000      3.855283000
C       -4.665580000     -5.984349000      2.943343000
F       -5.789365000     -5.303698000      2.646367000
F       -4.881290000     -7.251774000      2.567790000
F       -4.572046000     -5.979471000      4.282363000

42
(MePBP)Pd(CH3) complex, E=-1454.422487, G=-1454.129319
P       -1.392421000      1.887090000     -0.306522000
P        1.620821000     -1.418478000      0.083236000
N       -2.435096000     -0.540536000     -0.183759000
N       -0.893491000     -2.233376000     -0.040885000
B       -1.023474000     -0.803728000     -0.114940000
C        2.071119000      2.045192000      0.017087000
H        2.058307000      2.717461000     -0.863178000
H        3.092486000      1.624700000      0.070923000
C       -2.939437000      0.805050000     -0.221193000
H       -3.521711000      1.059923000      0.682524000
H       -3.586592000      0.992153000     -1.096314000
C       -3.118544000     -1.747179000     -0.142532000
C       -4.479318000     -2.030969000     -0.168847000
H       -5.214737000     -1.225949000     -0.232150000
C       -4.882051000     -3.371436000     -0.111042000
H       -5.947373000     -3.611414000     -0.130679000
C       -3.943603000     -4.401814000     -0.028263000
H       -4.282858000     -5.439044000      0.015831000
C       -2.570293000     -4.126960000      0.000323000
H       -1.837285000     -4.933896000      0.066710000
C       -2.159795000     -2.799888000     -0.056146000
C        0.396123000     -2.858996000      0.069113000
H        0.613554000     -3.533000000     -0.778569000
H        0.498506000     -3.449472000      0.997006000
Pd       0.480874000      0.570632000     -0.069857000
C        2.780535000     -1.828004000     -1.270863000
H        3.228427000     -2.823959000     -1.136782000
H        2.242140000     -1.792219000     -2.228275000
H        3.573979000     -1.067575000     -1.293262000
C        2.614412000     -1.715306000      1.590274000
H        1.968862000     -1.607728000      2.473179000
H        3.071941000     -2.715935000      1.587848000
H        3.402068000     -0.950456000      1.644744000
C       -1.727729000      3.213788000      0.906952000
H       -2.683782000      3.720379000      0.707008000
H       -1.743591000      2.783062000      1.917937000
H       -0.907971000      3.944724000      0.858043000
C       -1.561084000      2.739192000     -1.917332000
H       -2.508791000      3.293486000     -1.988272000
H       -0.717798000      3.434081000     -2.037242000
H       -1.509578000      1.993372000     -2.722907000
H        1.956925000      2.699839000      0.903596000

45
The TS1_Out for C-CO2 bond formation  with (MePBP)Pd(CH3) complex, E=-1643.005856, G=-1642.70406, IMG. FREQ.=-674.3139
P       -1.320546000      1.889617000     -0.212680000
P        1.622202000     -1.538591000      0.155349000
N       -2.412549000     -0.511637000     -0.124206000
N       -0.918027000     -2.249916000     -0.004195000
B       -1.013767000     -0.819759000     -0.049411000
C        2.308457000      1.892440000      0.089486000
H        2.633447000      1.388113000     -0.823959000
H        2.460600000      1.469871000      1.086043000
C       -2.886879000      0.844882000     -0.153699000
H       -3.473839000      1.103677000      0.745313000
H       -3.518155000      1.053419000     -1.035037000
C       -3.128694000     -1.701793000     -0.118538000
C       -4.496475000     -1.945528000     -0.167734000
H       -5.208852000     -1.119426000     -0.219687000
C       -4.935272000     -3.274901000     -0.148201000
H       -6.006150000     -3.485414000     -0.186411000
C       -4.025767000     -4.332569000     -0.080356000
H       -4.393678000     -5.360682000     -0.066721000
C       -2.646620000     -4.097132000     -0.028831000
H       -1.936843000     -4.925290000      0.024971000
C       -2.201035000     -2.780272000     -0.047020000
C        0.349405000     -2.923873000      0.084074000
H        0.545148000     -3.569087000     -0.790338000
H        0.427581000     -3.553887000      0.987310000
Pd       0.511067000      0.497097000      0.002825000
C        4.393516000      1.791279000      0.281901000
O        4.824933000      2.897535000      0.266069000
O        4.621853000      0.616729000      0.359680000
C       -1.453109000      2.787390000     -1.799460000
H       -2.385434000      3.368269000     -1.857452000
H       -0.592089000      3.463556000     -1.897347000
H       -1.419072000      2.062556000     -2.624800000
C        2.565392000     -1.835792000      1.688638000
H        1.913525000     -1.683696000      2.559957000
H        2.984715000     -2.852460000      1.711470000
H        3.382582000     -1.099636000      1.712058000
C        2.824412000     -1.923900000     -1.161547000
H        3.228070000     -2.941136000     -1.051289000
H        2.344502000     -1.819917000     -2.144500000
H        3.641514000     -1.192104000     -1.076013000
C       -1.599063000      3.184807000      1.045466000
H       -2.535686000      3.732192000      0.862998000
H       -1.631500000      2.720822000      2.041127000
H       -0.753904000      3.887197000      1.019379000
H        2.087871000      2.957995000      0.024258000

45
The TS1_Inn for C-CO2 bond formation  with (MePBP)Pd(CH3) complex, E=-1643.011022, G=-1642.708497, IMG. FREQ.=-387.3956
P        0.589087000     -2.275583000      0.063384000
P        0.672852000      2.244537000      0.119925000
N       -1.764406000     -1.129409000     -0.031127000
N       -1.721045000      1.165755000     -0.070947000
B       -0.882492000      0.003007000     -0.005518000
C        3.133979000     -0.048354000      1.395062000
H        3.323933000     -1.040709000      1.827830000
H        2.591462000      0.572340000      2.137413000
H        4.105909000      0.460356000      1.289842000
C       -1.272941000     -2.466729000      0.169888000
H       -1.636746000     -3.176929000     -0.592282000
H       -1.548708000     -2.866157000      1.162242000
C        0.983837000     -2.915297000     -1.600802000
C        1.282553000     -3.523672000      1.195997000
C       -3.074245000     -0.669778000     -0.084763000
C       -4.282898000     -1.356237000     -0.103250000
H       -4.304766000     -2.447729000     -0.077544000
C       -5.468093000     -0.612581000     -0.151513000
H       -6.427060000     -1.134803000     -0.166506000
C       -5.441793000      0.783504000     -0.178115000
H       -6.380431000      1.340477000     -0.213942000
C       -4.229338000      1.483356000     -0.157050000
H       -4.210432000      2.575122000     -0.173653000
C       -3.047325000      0.753079000     -0.110958000
C       -1.188262000      2.493039000      0.082379000
H       -1.516884000      2.962686000      1.026665000
H       -1.472857000      3.167363000     -0.743726000
C        1.249983000      2.966725000     -1.452482000
C        1.265341000      3.410701000      1.394167000
Pd       1.105675000     -0.034764000      0.331427000
C        3.539767000     -0.398665000     -0.711887000
O        3.517448000      0.629679000     -1.317214000
O        3.859215000     -1.547107000     -0.699943000
H        2.065571000     -2.813164000     -1.760925000
H        0.684084000     -3.968791000     -1.701454000
H        0.456144000     -2.306963000     -2.348539000
H        1.032880000     -3.262115000      2.233558000
H        0.912777000     -4.533622000      0.965847000
H        2.375820000     -3.497871000      1.081451000
H        1.009439000      4.038023000     -1.515847000
H        2.333726000      2.806765000     -1.527128000
H        0.771946000      2.427771000     -2.282345000
H        0.933983000      4.439611000      1.190839000
H        0.897278000      3.092702000      2.379712000
H        2.364262000      3.378109000      1.407958000

45
(MePBP)Pd(CH2CH3) complex, E=-1493.733547, G=-1493.413495
P       -1.390882000      1.887894000     -0.337726000
P        1.622509000     -1.411200000      0.078439000
N       -2.436536000     -0.541800000     -0.220935000
N       -0.893527000     -2.232157000     -0.053014000
B       -1.025204000     -0.804279000     -0.149389000
C        2.071595000      2.043802000      0.088771000
H        1.855892000      2.953509000     -0.504791000
H        3.029299000      1.661907000     -0.315386000
C       -2.939330000      0.804682000     -0.261209000
H       -3.525889000      1.059361000      0.639789000
H       -3.582022000      0.993102000     -1.139350000
C       -3.119389000     -1.748013000     -0.159270000
C       -4.480033000     -2.032961000     -0.178637000
H       -5.215858000     -1.229360000     -0.254212000
C       -4.882232000     -3.372424000     -0.097795000
H       -5.947496000     -3.613069000     -0.111837000
C       -3.943297000     -4.400941000      0.000600000
H       -4.282062000     -5.437426000      0.062451000
C       -2.570031000     -4.125087000      0.022473000
H       -1.836603000     -4.930531000      0.101302000
C       -2.159857000     -2.799110000     -0.056964000
C        0.396240000     -2.852223000      0.086502000
H        0.624087000     -3.548227000     -0.740384000
H        0.488879000     -3.417760000      1.030887000
Pd       0.477694000      0.572828000     -0.093575000
C        2.286840000      2.454166000      1.551403000
H        1.371809000      2.886385000      1.993504000
H        2.550263000      1.588507000      2.184562000
H        3.090215000      3.204380000      1.693860000
C        2.774210000     -1.838442000     -1.277372000
H        3.221152000     -2.833706000     -1.135299000
H        2.230211000     -1.812116000     -2.231940000
H        3.569092000     -1.079974000     -1.312954000
C        2.625285000     -1.692281000      1.582827000
H        1.988233000     -1.564500000      2.469291000
H        3.075459000     -2.696171000      1.594480000
H        3.419870000     -0.933170000      1.617956000
C       -1.726140000      3.207130000      0.884532000
H       -2.682368000      3.715259000      0.689406000
H       -1.740480000      2.770636000      1.893112000
H       -0.906453000      3.938554000      0.838398000
C       -1.558549000      2.752183000     -1.942107000
H       -2.507658000      3.304397000     -2.010770000
H       -0.717128000      3.450580000     -2.054419000
H       -1.503232000      2.013131000     -2.753631000

48
The TS1_Out for C-CO2 bond formation  with (MePBP)Pd(CH2CH3) complex, E=-1682.322044, G=-1681.992343, IMG. FREQ.=-627.1276
P       -1.334139000      1.896994000     -0.212633000
P        1.627389000     -1.516996000      0.169604000
N       -2.409485000     -0.510086000     -0.140518000
N       -0.910559000     -2.239216000      0.010763000
B       -1.009825000     -0.809680000     -0.039830000
C        2.264734000      1.970307000      0.190146000
H        2.577212000      1.529625000     -0.764009000
H        2.502346000      1.460901000      1.130354000
C       -2.892111000      0.842608000     -0.166154000
H       -3.482567000      1.094005000      0.732777000
H       -3.522348000      1.052319000     -1.047999000
C       -3.120816000     -1.702849000     -0.138730000
C       -4.486771000     -1.952891000     -0.204910000
H       -5.202165000     -1.130456000     -0.271634000
C       -4.919790000     -3.284129000     -0.181930000
H       -5.989103000     -3.499859000     -0.232975000
C       -4.006555000     -4.337163000     -0.093819000
H       -4.370112000     -5.366793000     -0.077218000
C       -2.629338000     -4.095088000     -0.024867000
H       -1.916659000     -4.919449000      0.046064000
C       -2.189697000     -2.776249000     -0.046982000
C        0.355852000     -2.905574000      0.143580000
H        0.562187000     -3.591301000     -0.696732000
H        0.423957000     -3.492028000      1.076710000
Pd       0.509012000      0.520984000      0.055755000
C        4.373464000      1.694553000      0.265173000
O        4.871404000      2.771193000      0.311412000
O        4.526571000      0.505548000      0.241380000
C        1.995625000      3.452909000      0.238631000
H        1.395867000      3.792536000     -0.622077000
H        1.441334000      3.729164000      1.149946000
H        2.931066000      4.042257000      0.237088000
C       -1.431977000      2.738775000     -1.833153000
H       -2.365694000      3.311623000     -1.932949000
H       -0.573936000      3.417861000     -1.935816000
H       -1.374812000      1.985549000     -2.631252000
C        2.638535000     -1.850907000      1.650801000
H        2.029077000     -1.706063000      2.553640000
H        3.041286000     -2.874449000      1.635806000
H        3.466516000     -1.127579000      1.647376000
C        2.749359000     -1.899795000     -1.217264000
H        3.157953000     -2.917343000     -1.129116000
H        2.206499000     -1.799778000     -2.167403000
H        3.568675000     -1.167595000     -1.183777000
C       -1.676122000      3.231143000      0.987723000
H       -2.631767000      3.730656000      0.770165000
H       -1.703311000      2.809353000      2.002096000
H       -0.861699000      3.966766000      0.938641000
