# Supplementary material for: Comparative study of CO2 insertion into pincer supported palladium alkyl and aryl complexes
Source: Chem Sci. 2023 Jul 12;14(30):8164–79. doi: 10.1039/d3sc01459b (PMC10395277; doi:10.1039/d3sc01459b)
Supplement: SC-014-D3SC01459B-s003 [file SC-014-D3SC01459B-s003.cif]

# Electronic Supplementary Material (ESI) for Chemical Science.
# This journal is © The Royal Society of Chemistry 2023

####################################################################### 
# 
# This file contains crystal structure data downloaded from the 
# Cambridge Structural Database (CSD) hosted by the Cambridge 
# Crystallographic Data Centre (CCDC).
# 
# Full information about CCDC data access policies and citation 
# guidelines are available at http://www.ccdc.cam.ac.uk/access/V1 
# 
# Audit and citation data items may have been added by the CCDC. 
# Please retain this information to preserve the provenance of 
# this file and to allow appropriate attribution of the data. 
# 
#######################################################################

data_007b-22021
_database_code_depnum_ccdc_archive 'CCDC 2243696'
loop_
_audit_author_name
_audit_author_address
'Brandon Mercado'
;Yale University
United States of America
;
_audit_update_record             
;
2023-02-21 deposited with the CCDC.	2023-07-03 downloaded from the CCDC.
;

_vrf_PLAT972_007b-22021          
;
PROBLEM: 
RESPONSE: The difference map has peaks around Pd1. These peaks are likely 
from either Fourier truncations or artifacts created by the spherical form 
factor.
;
_audit_creation_date             2023-02-20
_audit_creation_method           
;
Olex2 1.5
(compiled 2021.12.09 svn.r5202d8cf for OlexSys, GUI svn.r6439)
;
_shelx_SHELXL_version_number     2014/7
_chemical_name_common            ?
_chemical_name_systematic        ?
_chemical_formula_moiety         'C26 H49 B N2 P2 Pd'
_chemical_formula_sum            'C26 H49 B N2 P2 Pd'
_chemical_formula_weight         568.82
_chemical_melting_point          ?
loop_
_atom_type_symbol
_atom_type_description
_atom_type_scat_dispersion_real
_atom_type_scat_dispersion_imag
_atom_type_scat_source
C C 0.0181 0.0091 'International Tables Vol C Tables 4.2.6.8 and 6.1.1.4'
H H 0.0000 0.0000 'International Tables Vol C Tables 4.2.6.8 and 6.1.1.4'
B B 0.0090 0.0039 'International Tables Vol C Tables 4.2.6.8 and 6.1.1.4'
N N 0.0311 0.0180 'International Tables Vol C Tables 4.2.6.8 and 6.1.1.4'
P P 0.2955 0.4335 'International Tables Vol C Tables 4.2.6.8 and 6.1.1.4'
Pd Pd 0.1215 3.9337 'International Tables Vol C Tables 4.2.6.8 and 6.1.1.4'

_shelx_space_group_comment       
;
The symmetry employed for this shelxl refinement is uniquely defined 
by the following loop, which should always be used as a source of 
symmetry information in preference to the above space-group names. 
They are only intended as comments. 
;
_space_group_crystal_system      monoclinic
_space_group_IT_number           14
_space_group_name_H-M_alt        'P 1 21/n 1'
_space_group_name_Hall           '-P 2yn'
loop_
_space_group_symop_operation_xyz
'x, y, z'
'-x+1/2, y+1/2, -z+1/2'
'-x, -y, -z'
'x-1/2, -y-1/2, z-1/2'

_cell_length_a                   10.6371(3)
_cell_length_b                   19.9621(5)
_cell_length_c                   14.4091(3)
_cell_angle_alpha                90
_cell_angle_beta                 109.290(3)
_cell_angle_gamma                90
_cell_volume                     2887.84(13)
_cell_formula_units_Z            4
_cell_measurement_reflns_used    40902
_cell_measurement_temperature    93.15
_cell_measurement_theta_max      68.9140
_cell_measurement_theta_min      4.3600
_shelx_estimated_absorpt_T_max   ?
_shelx_estimated_absorpt_T_min   ?
_exptl_absorpt_coefficient_mu    6.332
_exptl_absorpt_correction_T_max  1.00000
_exptl_absorpt_correction_T_min  0.61864
_exptl_absorpt_correction_type   multi-scan
_exptl_absorpt_process_details   
;
CrysAlisPro 1.171.40.67a (Rigaku Oxford Diffraction, 2019) 
Empirical absorption correction using spherical harmonics, 
 implemented in SCALE3 ABSPACK scaling algorithm. 
;
_exptl_absorpt_special_details   ?
_exptl_crystal_colour            colourless
_exptl_crystal_colour_primary    colourless
_exptl_crystal_density_diffrn    1.308
_exptl_crystal_density_meas      ?
_exptl_crystal_density_method    ?
_exptl_crystal_description       plate
_exptl_crystal_F_000             1200
_exptl_crystal_size_max          0.2
_exptl_crystal_size_mid          0.1
_exptl_crystal_size_min          0.01
_exptl_transmission_factor_max   ?
_exptl_transmission_factor_min   ?
_diffrn_reflns_av_R_equivalents  0.0836
_diffrn_reflns_av_unetI/netI     0.0311
_diffrn_reflns_Laue_measured_fraction_full 0.998
_diffrn_reflns_Laue_measured_fraction_max 0.998
_diffrn_reflns_limit_h_max       12
_diffrn_reflns_limit_h_min       -12
_diffrn_reflns_limit_k_max       23
_diffrn_reflns_limit_k_min       -23
_diffrn_reflns_limit_l_max       17
_diffrn_reflns_limit_l_min       -17
_diffrn_reflns_number            69607
_diffrn_reflns_point_group_measured_fraction_full 0.998
_diffrn_reflns_point_group_measured_fraction_max 0.998
_diffrn_reflns_theta_full        66.600
_diffrn_reflns_theta_max         66.600
_diffrn_reflns_theta_min         3.933
_diffrn_ambient_temperature      93.15
_diffrn_detector_area_resol_mean 22.2
_diffrn_measured_fraction_theta_full 0.998
_diffrn_measured_fraction_theta_max 0.998
_diffrn_measurement_device_type  'Rigaku Saturn 944+ CCD'
_diffrn_measurement_method       \w
_diffrn_radiation_type           CuK\a
_diffrn_radiation_wavelength     1.54184
_diffrn_source                   'microfocus rotating anode'
_reflns_Friedel_coverage         0.000
_reflns_Friedel_fraction_full    .
_reflns_Friedel_fraction_max     .
_reflns_number_gt                4439
_reflns_number_total             5101
_reflns_special_details          
;
 Reflections were merged by SHELXL according to the crystal 
 class for the calculation of statistics and refinement. 
  
 _reflns_Friedel_fraction is defined as the number of unique 
 Friedel pairs measured divided by the number that would be 
 possible theoretically, ignoring centric projections and 
 systematic absences. 
;
_reflns_threshold_expression     'I > 2\s(I)'
_computing_cell_refinement       'CrysAlisPro 1.171.40.67a (Rigaku OD, 2019)'
_computing_data_collection       'CrysAlisPro 1.171.40.67a (Rigaku OD, 2019)'
_computing_data_reduction        'CrysAlisPro 1.171.40.67a (Rigaku OD, 2019)'
_computing_molecular_graphics    'Olex2 1.5 (Dolomanov et al., 2009)'
_computing_publication_material  'Olex2 1.5 (Dolomanov et al., 2009)'
_computing_structure_refinement  'SHELXL 2014/7 (Sheldrick, 2015)'
_computing_structure_solution    'SHELXT-2014/5 (Sheldrick, 2014)'
_refine_diff_density_max         0.516
_refine_diff_density_min         -3.130
_refine_diff_density_rms         0.211
_refine_ls_extinction_coef       .
_refine_ls_extinction_method     none
_refine_ls_goodness_of_fit_ref   1.055
_refine_ls_hydrogen_treatment    constr
_refine_ls_matrix_type           full
_refine_ls_number_parameters     302
_refine_ls_number_reflns         5101
_refine_ls_number_restraints     0
_refine_ls_R_factor_all          0.0861
_refine_ls_R_factor_gt           0.0787
_refine_ls_restrained_S_all      1.055
_refine_ls_shift/su_max          0.000
_refine_ls_shift/su_mean         0.000
_refine_ls_structure_factor_coef Fsqd
_refine_ls_weighting_details     
'w=1/[\s^2^(Fo^2^)+(0.1680P)^2^+2.9427P] where P=(Fo^2^+2Fc^2^)/3'
_refine_ls_weighting_scheme      calc
_refine_ls_wR_factor_gt          0.2066
_refine_ls_wR_factor_ref         0.2222
_refine_special_details          
;
 Refinement of F^2^ against ALL reflections.  The weighted R-factor wR and 
 goodness of fit S are based on F^2^, conventional R-factors R are based 
 on F, with F set to zero for negative F^2^. The threshold expression of 
 F^2^ > 2sigma(F^2^) is used only for calculating R-factors(gt) etc. and is 
 not relevant to the choice of reflections for refinement.  R-factors based 
 on F^2^ are statistically about twice as large as those based on F, and R- 
 factors based on ALL data will be even larger. 
  
The hydrogen atoms were generated 
geometrically and refined as riding atoms with C-H distances = 0.95 - 0.99 
angstroms and Uiso(H) = 1.2 times Ueq(C) for CH and CH2 groups and Uiso(H) 
= 1.5 times Ueq(C) for CH3 groups. 
;
_olex2_refinement_description    
;
1.a Secondary CH2 refined with riding coordinates:
 C1(H1A,H1B), C9(H9A,H9B), C10(H10A,H10B)
1.b Aromatic/amide H refined with riding coordinates:
 C4(H4), C5(H5), C6(H6), C7(H7)
1.c Idealised Me refined as rotating group:
 C2(H2A,H2B,H2C), C12(H12A,H12B,H12C), C13(H13A,H13B,H13C), C14(H14A,H14B,
 H14C), C16(H16A,H16B,H16C), C17(H17A,H17B,H17C), C18(H18A,H18B,H18C), C20(H20A,
 H20B,H20C), C21(H21A,H21B,H21C), C22(H22A,H22B,H22C), C24(H24A,H24B,H24C),
 C25(H25A,H25B,H25C), C26(H26A,H26B,H26C)
;
_atom_sites_solution_hydrogens   geom
_atom_sites_solution_primary     SHELXT
_atom_sites_solution_secondary   difmap
loop_
_atom_site_label
_atom_site_type_symbol
_atom_site_fract_x
_atom_site_fract_y
_atom_site_fract_z
_atom_site_U_iso_or_equiv
_atom_site_adp_type
_atom_site_occupancy
_atom_site_site_symmetry_order
_atom_site_calc_flag
_atom_site_refinement_flags_posn
_atom_site_refinement_flags_adp
_atom_site_refinement_flags_occupancy
_atom_site_disorder_assembly
_atom_site_disorder_group
Pd1 Pd 0.61697(4) 0.24378(2) 0.58730(3) 0.0404(2) Uani 1 1 d . . . . .
P1 P 0.72473(13) 0.34214(7) 0.57255(9) 0.0397(4) Uani 1 1 d . . . . .
P2 P 0.45535(13) 0.18198(7) 0.62462(9) 0.0404(4) Uani 1 1 d . . . . .
N1 N 0.5868(4) 0.3791(2) 0.6858(3) 0.0423(10) Uani 1 1 d . . . . .
N2 N 0.4414(4) 0.3004(2) 0.7029(3) 0.0423(10) Uani 1 1 d . . . . .
C1 C 0.7115(6) 0.1677(3) 0.5186(5) 0.0531(15) Uani 1 1 d . . . . .
H1A H 0.6446 0.1327 0.4883 0.064 Uiso 1 1 calc R U . . .
H1B H 0.7353 0.1896 0.4651 0.064 Uiso 1 1 calc R U . . .
C2 C 0.8341(7) 0.1341(4) 0.5867(5) 0.0594(16) Uani 1 1 d . . . . .
H2A H 0.8563 0.0951 0.5538 0.089 Uiso 1 1 calc R U . . .
H2B H 0.8172 0.1196 0.6465 0.089 Uiso 1 1 calc R U . . .
H2C H 0.9087 0.1658 0.6042 0.089 Uiso 1 1 calc R U . . .
C3 C 0.5176(6) 0.4069(3) 0.7436(4) 0.0432(12) Uani 1 1 d . . . . .
C4 C 0.5279(5) 0.4689(3) 0.7881(4) 0.0453(12) Uani 1 1 d . . . . .
H4 H 0.5902 0.5012 0.7821 0.054 Uiso 1 1 calc R U . . .
C5 C 0.4427(6) 0.4825(3) 0.8426(4) 0.0491(13) Uani 1 1 d . . . . .
H5 H 0.4464 0.5250 0.8731 0.059 Uiso 1 1 calc R U . . .
C6 C 0.3530(5) 0.4344(3) 0.8523(4) 0.0497(13) Uani 1 1 d . . . . .
H6 H 0.2969 0.4448 0.8897 0.060 Uiso 1 1 calc R U . . .
C7 C 0.3433(5) 0.3714(3) 0.8086(4) 0.0460(13) Uani 1 1 d . . . . .
H7 H 0.2817 0.3390 0.8156 0.055 Uiso 1 1 calc R U . . .
C8 C 0.4270(5) 0.3576(3) 0.7542(4) 0.0429(12) Uani 1 1 d . . . . .
C9 C 0.6962(5) 0.4061(3) 0.6595(4) 0.0443(12) Uani 1 1 d . . . . .
H9A H 0.7765 0.4113 0.7182 0.053 Uiso 1 1 calc R U . . .
H9B H 0.6726 0.4501 0.6268 0.053 Uiso 1 1 calc R U . . .
C10 C 0.3822(7) 0.2355(3) 0.7016(5) 0.0491(14) Uani 1 1 d . . . . .
H10A H 0.2841 0.2379 0.6718 0.059 Uiso 1 1 calc R U . . .
H10B H 0.4049 0.2172 0.7690 0.059 Uiso 1 1 calc R U . . .
C11 C 0.6465(5) 0.3829(3) 0.4494(4) 0.0465(13) Uani 1 1 d . . . . .
C12 C 0.5022(5) 0.4002(3) 0.4411(4) 0.0527(14) Uani 1 1 d . . . . .
H12A H 0.4580 0.3601 0.4547 0.079 Uiso 1 1 calc R U . . .
H12B H 0.4541 0.4162 0.3745 0.079 Uiso 1 1 calc R U . . .
H12C H 0.5025 0.4353 0.4888 0.079 Uiso 1 1 calc R U . . .
C13 C 0.7153(6) 0.4466(3) 0.4332(4) 0.0529(14) Uani 1 1 d . . . . .
H13A H 0.7255 0.4775 0.4880 0.079 Uiso 1 1 calc R U . . .
H13B H 0.6614 0.4678 0.3716 0.079 Uiso 1 1 calc R U . . .
H13C H 0.8033 0.4354 0.4296 0.079 Uiso 1 1 calc R U . . .
C14 C 0.6396(6) 0.3314(3) 0.3683(4) 0.0557(15) Uani 1 1 d . . . . .
H14A H 0.7300 0.3180 0.3726 0.084 Uiso 1 1 calc R U . . .
H14B H 0.5945 0.3514 0.3037 0.084 Uiso 1 1 calc R U . . .
H14C H 0.5899 0.2919 0.3769 0.084 Uiso 1 1 calc R U . . .
C15 C 0.9110(6) 0.3413(3) 0.6102(4) 0.0495(14) Uani 1 1 d . . . . .
C16 C 0.9796(6) 0.4109(3) 0.6322(5) 0.0578(16) Uani 1 1 d . . . . .
H16A H 0.9532 0.4379 0.5719 0.087 Uiso 1 1 calc R U . . .
H16B H 1.0765 0.4050 0.6557 0.087 Uiso 1 1 calc R U . . .
H16C H 0.9524 0.4337 0.6826 0.087 Uiso 1 1 calc R U . . .
C17 C 0.9549(6) 0.3048(3) 0.5335(5) 0.0555(15) Uani 1 1 d . . . . .
H17A H 0.9038 0.2633 0.5144 0.083 Uiso 1 1 calc R U . . .
H17B H 1.0500 0.2942 0.5610 0.083 Uiso 1 1 calc R U . . .
H17C H 0.9392 0.3335 0.4755 0.083 Uiso 1 1 calc R U . . .
C18 C 0.9555(6) 0.3005(3) 0.7074(4) 0.0571(16) Uani 1 1 d . . . . .
H18A H 0.9365 0.3262 0.7591 0.086 Uiso 1 1 calc R U . . .
H18B H 1.0513 0.2915 0.7269 0.086 Uiso 1 1 calc R U . . .
H18C H 0.9067 0.2580 0.6974 0.086 Uiso 1 1 calc R U . . .
C19 C 0.3072(5) 0.1627(3) 0.5131(4) 0.0480(13) Uani 1 1 d . . . . .
C20 C 0.2598(8) 0.2317(4) 0.4654(6) 0.068(2) Uani 1 1 d . . . . .
H20A H 0.2416 0.2613 0.5138 0.102 Uiso 1 1 calc R U . . .
H20B H 0.1784 0.2260 0.4089 0.102 Uiso 1 1 calc R U . . .
H20C H 0.3295 0.2516 0.4435 0.102 Uiso 1 1 calc R U . . .
C21 C 0.3491(6) 0.1219(4) 0.4396(4) 0.0660(19) Uani 1 1 d . . . . .
H21A H 0.4252 0.1435 0.4279 0.099 Uiso 1 1 calc R U . . .
H21B H 0.2747 0.1190 0.3777 0.099 Uiso 1 1 calc R U . . .
H21C H 0.3745 0.0767 0.4658 0.099 Uiso 1 1 calc R U . . .
C22 C 0.1914(6) 0.1282(3) 0.5347(4) 0.0551(15) Uani 1 1 d . . . . .
H22A H 0.1690 0.1532 0.5856 0.083 Uiso 1 1 calc R U . . .
H22B H 0.2172 0.0824 0.5576 0.083 Uiso 1 1 calc R U . . .
H22C H 0.1137 0.1268 0.4746 0.083 Uiso 1 1 calc R U . . .
C23 C 0.5124(6) 0.1068(3) 0.7054(4) 0.0507(14) Uani 1 1 d . . . . .
C24 C 0.5495(8) 0.0491(3) 0.6467(5) 0.0643(17) Uani 1 1 d . . . . .
H24A H 0.4680 0.0299 0.6005 0.097 Uiso 1 1 calc R U . . .
H24B H 0.5982 0.0143 0.6925 0.097 Uiso 1 1 calc R U . . .
H24C H 0.6055 0.0667 0.6103 0.097 Uiso 1 1 calc R U . . .
C25 C 0.6369(7) 0.1295(4) 0.7873(5) 0.0687(19) Uani 1 1 d . . . . .
H25A H 0.7030 0.1458 0.7587 0.103 Uiso 1 1 calc R U . . .
H25B H 0.6741 0.0917 0.8312 0.103 Uiso 1 1 calc R U . . .
H25C H 0.6137 0.1657 0.8247 0.103 Uiso 1 1 calc R U . . .
C26 C 0.4116(6) 0.0793(3) 0.7523(4) 0.0527(14) Uani 1 1 d . . . . .
H26A H 0.3798 0.1160 0.7840 0.079 Uiso 1 1 calc R U . . .
H26B H 0.4550 0.0453 0.8016 0.079 Uiso 1 1 calc R U . . .
H26C H 0.3360 0.0591 0.7012 0.079 Uiso 1 1 calc R U . . .
B1 B 0.5436(6) 0.3121(4) 0.6603(4) 0.0438(14) Uani 1 1 d . . . . .

loop_
_atom_site_aniso_label
_atom_site_aniso_U_11
_atom_site_aniso_U_22
_atom_site_aniso_U_33
_atom_site_aniso_U_23
_atom_site_aniso_U_13
_atom_site_aniso_U_12
Pd1 0.0370(3) 0.0474(3) 0.0318(3) -0.00173(14) 0.0045(2) -0.00150(14)
P1 0.0356(7) 0.0464(8) 0.0307(7) 0.0009(5) 0.0023(5) -0.0011(5)
P2 0.0362(7) 0.0457(8) 0.0342(7) -0.0012(5) 0.0048(5) -0.0031(6)
N1 0.044(2) 0.044(3) 0.037(2) -0.0041(19) 0.0101(19) -0.001(2)
N2 0.042(2) 0.044(3) 0.037(2) -0.0033(19) 0.0074(19) -0.002(2)
C1 0.051(3) 0.060(4) 0.049(3) -0.008(3) 0.016(3) 0.003(3)
C2 0.057(4) 0.059(4) 0.059(4) -0.003(3) 0.015(3) 0.006(3)
C3 0.044(3) 0.049(3) 0.032(2) 0.000(2) 0.006(2) 0.006(2)
C4 0.043(3) 0.046(3) 0.041(3) 0.003(2) 0.006(2) 0.006(2)
C5 0.049(3) 0.047(3) 0.044(3) -0.005(2) 0.006(2) 0.008(3)
C6 0.043(3) 0.059(4) 0.043(3) -0.006(3) 0.009(2) 0.005(3)
C7 0.035(2) 0.057(3) 0.038(3) 0.002(3) 0.002(2) 0.002(2)
C8 0.042(3) 0.046(3) 0.034(3) 0.001(2) 0.005(2) 0.007(2)
C9 0.045(3) 0.047(3) 0.038(3) 0.005(2) 0.010(2) -0.005(2)
C10 0.045(3) 0.053(3) 0.048(3) -0.004(3) 0.014(3) -0.005(3)
C11 0.042(3) 0.055(3) 0.034(3) 0.004(2) 0.002(2) 0.002(3)
C12 0.039(3) 0.059(4) 0.049(3) 0.013(3) 0.000(2) 0.001(3)
C13 0.049(3) 0.062(4) 0.040(3) 0.012(3) 0.006(2) 0.004(3)
C14 0.060(4) 0.068(4) 0.030(3) -0.001(3) 0.004(2) -0.002(3)
C15 0.043(3) 0.056(4) 0.043(3) 0.006(3) 0.007(2) 0.005(3)
C16 0.041(3) 0.066(4) 0.059(4) 0.004(3) 0.007(3) -0.010(3)
C17 0.043(3) 0.066(4) 0.058(4) 0.004(3) 0.017(3) 0.004(3)
C18 0.046(3) 0.062(4) 0.048(3) 0.011(3) -0.005(3) 0.005(3)
C19 0.038(3) 0.066(4) 0.034(3) 0.000(3) 0.003(2) -0.006(3)
C20 0.047(4) 0.080(5) 0.062(4) 0.020(4) -0.004(3) -0.003(3)
C21 0.049(3) 0.097(6) 0.044(3) -0.021(3) 0.003(3) -0.007(3)
C22 0.043(3) 0.070(4) 0.044(3) -0.004(3) 0.003(2) -0.012(3)
C23 0.051(3) 0.054(4) 0.042(3) 0.007(3) 0.008(3) 0.004(3)
C24 0.080(5) 0.051(4) 0.064(4) 0.014(3) 0.027(3) 0.010(3)
C25 0.053(4) 0.087(5) 0.054(4) 0.017(4) 0.001(3) -0.011(3)
C26 0.057(4) 0.051(4) 0.048(3) 0.002(3) 0.016(3) -0.008(3)
B1 0.038(3) 0.056(4) 0.032(3) 0.003(3) 0.003(2) -0.001(3)

_geom_special_details            
;
 All esds (except the esd in the dihedral angle between two l.s. planes) 
 are estimated using the full covariance matrix.  The cell esds are taken 
 into account individually in the estimation of esds in distances, angles 
 and torsion angles; correlations between esds in cell parameters are only 
 used when they are defined by crystal symmetry.  An approximate (isotropic) 
 treatment of cell esds is used for estimating esds involving l.s. planes. 
;
loop_
_geom_bond_atom_site_label_1
_geom_bond_atom_site_label_2
_geom_bond_distance
_geom_bond_site_symmetry_2
_geom_bond_publ_flag
Pd1 P1 2.3184(15) . ?
Pd1 P2 2.3189(14) . ?
Pd1 C1 2.226(6) . ?
Pd1 B1 2.029(7) . ?
P1 C9 1.881(6) . ?
P1 C11 1.879(5) . ?
P1 C15 1.873(6) . ?
P2 C10 1.883(6) . ?
P2 C19 1.882(5) . ?
P2 C23 1.873(6) . ?
N1 C3 1.396(7) . ?
N1 C9 1.442(7) . ?
N1 B1 1.422(8) . ?
N2 C8 1.396(7) . ?
N2 C10 1.439(7) . ?
N2 B1 1.433(8) . ?
C1 H1A 0.9900 . ?
C1 H1B 0.9900 . ?
C1 C2 1.506(9) . ?
C2 H2A 0.9800 . ?
C2 H2B 0.9800 . ?
C2 H2C 0.9800 . ?
C3 C4 1.382(8) . ?
C3 C8 1.420(8) . ?
C4 H4 0.9500 . ?
C4 C5 1.408(8) . ?
C5 H5 0.9500 . ?
C5 C6 1.392(9) . ?
C6 H6 0.9500 . ?
C6 C7 1.395(8) . ?
C7 H7 0.9500 . ?
C7 C8 1.394(8) . ?
C9 H9A 0.9900 . ?
C9 H9B 0.9900 . ?
C10 H10A 0.9900 . ?
C10 H10B 0.9900 . ?
C11 C12 1.539(8) . ?
C11 C13 1.522(8) . ?
C11 C14 1.541(8) . ?
C12 H12A 0.9800 . ?
C12 H12B 0.9800 . ?
C12 H12C 0.9800 . ?
C13 H13A 0.9800 . ?
C13 H13B 0.9800 . ?
C13 H13C 0.9800 . ?
C14 H14A 0.9800 . ?
C14 H14B 0.9800 . ?
C14 H14C 0.9800 . ?
C15 C16 1.552(9) . ?
C15 C17 1.521(8) . ?
C15 C18 1.552(8) . ?
C16 H16A 0.9800 . ?
C16 H16B 0.9800 . ?
C16 H16C 0.9800 . ?
C17 H17A 0.9800 . ?
C17 H17B 0.9800 . ?
C17 H17C 0.9800 . ?
C18 H18A 0.9800 . ?
C18 H18B 0.9800 . ?
C18 H18C 0.9800 . ?
C19 C20 1.547(9) . ?
C19 C21 1.515(8) . ?
C19 C22 1.531(8) . ?
C20 H20A 0.9800 . ?
C20 H20B 0.9800 . ?
C20 H20C 0.9800 . ?
C21 H21A 0.9800 . ?
C21 H21B 0.9800 . ?
C21 H21C 0.9800 . ?
C22 H22A 0.9800 . ?
C22 H22B 0.9800 . ?
C22 H22C 0.9800 . ?
C23 C24 1.555(9) . ?
C23 C25 1.523(9) . ?
C23 C26 1.546(8) . ?
C24 H24A 0.9800 . ?
C24 H24B 0.9800 . ?
C24 H24C 0.9800 . ?
C25 H25A 0.9800 . ?
C25 H25B 0.9800 . ?
C25 H25C 0.9800 . ?
C26 H26A 0.9800 . ?
C26 H26B 0.9800 . ?
C26 H26C 0.9800 . ?

loop_
_geom_angle_atom_site_label_1
_geom_angle_atom_site_label_2
_geom_angle_atom_site_label_3
_geom_angle
_geom_angle_site_symmetry_1
_geom_angle_site_symmetry_3
_geom_angle_publ_flag
P1 Pd1 P2 153.99(6) . . ?
C1 Pd1 P1 103.15(18) . . ?
C1 Pd1 P2 102.61(18) . . ?
B1 Pd1 P1 76.39(19) . . ?
B1 Pd1 P2 78.23(19) . . ?
B1 Pd1 C1 175.3(2) . . ?
C9 P1 Pd1 108.66(17) . . ?
C11 P1 Pd1 112.06(19) . . ?
C11 P1 C9 102.5(3) . . ?
C15 P1 Pd1 118.3(2) . . ?
C15 P1 C9 101.6(3) . . ?
C15 P1 C11 111.9(3) . . ?
C10 P2 Pd1 108.5(2) . . ?
C19 P2 Pd1 112.74(18) . . ?
C19 P2 C10 103.1(3) . . ?
C23 P2 Pd1 117.2(2) . . ?
C23 P2 C10 101.6(3) . . ?
C23 P2 C19 112.0(3) . . ?
C3 N1 C9 129.7(5) . . ?
C3 N1 B1 109.8(5) . . ?
B1 N1 C9 120.2(5) . . ?
C8 N2 C10 128.3(5) . . ?
C8 N2 B1 108.9(5) . . ?
B1 N2 C10 122.1(5) . . ?
Pd1 C1 H1A 108.3 . . ?
Pd1 C1 H1B 108.3 . . ?
H1A C1 H1B 107.4 . . ?
C2 C1 Pd1 115.8(4) . . ?
C2 C1 H1A 108.3 . . ?
C2 C1 H1B 108.3 . . ?
C1 C2 H2A 109.5 . . ?
C1 C2 H2B 109.5 . . ?
C1 C2 H2C 109.5 . . ?
H2A C2 H2B 109.5 . . ?
H2A C2 H2C 109.5 . . ?
H2B C2 H2C 109.5 . . ?
N1 C3 C8 107.4(5) . . ?
C4 C3 N1 131.0(6) . . ?
C4 C3 C8 121.5(5) . . ?
C3 C4 H4 121.2 . . ?
C3 C4 C5 117.7(6) . . ?
C5 C4 H4 121.2 . . ?
C4 C5 H5 119.6 . . ?
C6 C5 C4 120.8(6) . . ?
C6 C5 H5 119.6 . . ?
C5 C6 H6 119.1 . . ?
C5 C6 C7 121.8(5) . . ?
C7 C6 H6 119.1 . . ?
C6 C7 H7 121.1 . . ?
C8 C7 C6 117.8(6) . . ?
C8 C7 H7 121.1 . . ?
N2 C8 C3 108.2(5) . . ?
C7 C8 N2 131.4(5) . . ?
C7 C8 C3 120.4(5) . . ?
P1 C9 H9A 110.9 . . ?
P1 C9 H9B 110.9 . . ?
N1 C9 P1 104.1(4) . . ?
N1 C9 H9A 110.9 . . ?
N1 C9 H9B 110.9 . . ?
H9A C9 H9B 109.0 . . ?
P2 C10 H10A 110.8 . . ?
P2 C10 H10B 110.8 . . ?
N2 C10 P2 104.8(4) . . ?
N2 C10 H10A 110.8 . . ?
N2 C10 H10B 110.8 . . ?
H10A C10 H10B 108.9 . . ?
C12 C11 P1 106.8(4) . . ?
C12 C11 C14 107.1(5) . . ?
C13 C11 P1 114.9(4) . . ?
C13 C11 C12 108.6(5) . . ?
C13 C11 C14 110.3(5) . . ?
C14 C11 P1 108.8(4) . . ?
C11 C12 H12A 109.5 . . ?
C11 C12 H12B 109.5 . . ?
C11 C12 H12C 109.5 . . ?
H12A C12 H12B 109.5 . . ?
H12A C12 H12C 109.5 . . ?
H12B C12 H12C 109.5 . . ?
C11 C13 H13A 109.5 . . ?
C11 C13 H13B 109.5 . . ?
C11 C13 H13C 109.5 . . ?
H13A C13 H13B 109.5 . . ?
H13A C13 H13C 109.5 . . ?
H13B C13 H13C 109.5 . . ?
C11 C14 H14A 109.5 . . ?
C11 C14 H14B 109.5 . . ?
C11 C14 H14C 109.5 . . ?
H14A C14 H14B 109.5 . . ?
H14A C14 H14C 109.5 . . ?
H14B C14 H14C 109.5 . . ?
C16 C15 P1 115.6(4) . . ?
C17 C15 P1 110.1(4) . . ?
C17 C15 C16 109.9(5) . . ?
C17 C15 C18 109.2(5) . . ?
C18 C15 P1 104.1(4) . . ?
C18 C15 C16 107.6(5) . . ?
C15 C16 H16A 109.5 . . ?
C15 C16 H16B 109.5 . . ?
C15 C16 H16C 109.5 . . ?
H16A C16 H16B 109.5 . . ?
H16A C16 H16C 109.5 . . ?
H16B C16 H16C 109.5 . . ?
C15 C17 H17A 109.5 . . ?
C15 C17 H17B 109.5 . . ?
C15 C17 H17C 109.5 . . ?
H17A C17 H17B 109.5 . . ?
H17A C17 H17C 109.5 . . ?
H17B C17 H17C 109.5 . . ?
C15 C18 H18A 109.5 . . ?
C15 C18 H18B 109.5 . . ?
C15 C18 H18C 109.5 . . ?
H18A C18 H18B 109.5 . . ?
H18A C18 H18C 109.5 . . ?
H18B C18 H18C 109.5 . . ?
C20 C19 P2 104.8(4) . . ?
C21 C19 P2 110.5(4) . . ?
C21 C19 C20 107.3(6) . . ?
C21 C19 C22 110.0(5) . . ?
C22 C19 P2 114.9(4) . . ?
C22 C19 C20 109.0(5) . . ?
C19 C20 H20A 109.5 . . ?
C19 C20 H20B 109.5 . . ?
C19 C20 H20C 109.5 . . ?
H20A C20 H20B 109.5 . . ?
H20A C20 H20C 109.5 . . ?
H20B C20 H20C 109.5 . . ?
C19 C21 H21A 109.5 . . ?
C19 C21 H21B 109.5 . . ?
C19 C21 H21C 109.5 . . ?
H21A C21 H21B 109.5 . . ?
H21A C21 H21C 109.5 . . ?
H21B C21 H21C 109.5 . . ?
C19 C22 H22A 109.5 . . ?
C19 C22 H22B 109.5 . . ?
C19 C22 H22C 109.5 . . ?
H22A C22 H22B 109.5 . . ?
H22A C22 H22C 109.5 . . ?
H22B C22 H22C 109.5 . . ?
C24 C23 P2 110.1(4) . . ?
C25 C23 P2 105.3(5) . . ?
C25 C23 C24 109.3(6) . . ?
C25 C23 C26 108.6(5) . . ?
C26 C23 P2 115.3(4) . . ?
C26 C23 C24 108.1(5) . . ?
C23 C24 H24A 109.5 . . ?
C23 C24 H24B 109.5 . . ?
C23 C24 H24C 109.5 . . ?
H24A C24 H24B 109.5 . . ?
H24A C24 H24C 109.5 . . ?
H24B C24 H24C 109.5 . . ?
C23 C25 H25A 109.5 . . ?
C23 C25 H25B 109.5 . . ?
C23 C25 H25C 109.5 . . ?
H25A C25 H25B 109.5 . . ?
H25A C25 H25C 109.5 . . ?
H25B C25 H25C 109.5 . . ?
C23 C26 H26A 109.5 . . ?
C23 C26 H26B 109.5 . . ?
C23 C26 H26C 109.5 . . ?
H26A C26 H26B 109.5 . . ?
H26A C26 H26C 109.5 . . ?
H26B C26 H26C 109.5 . . ?
N1 B1 Pd1 128.3(4) . . ?
N1 B1 N2 105.6(5) . . ?
N2 B1 Pd1 126.0(5) . . ?

loop_
_geom_torsion_atom_site_label_1
_geom_torsion_atom_site_label_2
_geom_torsion_atom_site_label_3
_geom_torsion_atom_site_label_4
_geom_torsion
_geom_torsion_site_symmetry_1
_geom_torsion_site_symmetry_2
_geom_torsion_site_symmetry_3
_geom_torsion_site_symmetry_4
_geom_torsion_publ_flag
Pd1 P1 C9 N1 -15.7(4) . . . . ?
Pd1 P1 C11 C12 61.5(4) . . . . ?
Pd1 P1 C11 C13 -177.9(4) . . . . ?
Pd1 P1 C11 C14 -53.8(4) . . . . ?
Pd1 P1 C15 C16 -160.3(4) . . . . ?
Pd1 P1 C15 C17 74.5(4) . . . . ?
Pd1 P1 C15 C18 -42.5(5) . . . . ?
Pd1 P2 C10 N2 6.1(5) . . . . ?
Pd1 P2 C19 C20 -54.5(5) . . . . ?
Pd1 P2 C19 C21 60.7(5) . . . . ?
Pd1 P2 C19 C22 -174.1(4) . . . . ?
Pd1 P2 C23 C24 -74.0(5) . . . . ?
Pd1 P2 C23 C25 43.7(5) . . . . ?
Pd1 P2 C23 C26 163.3(4) . . . . ?
N1 C3 C4 C5 179.9(5) . . . . ?
N1 C3 C8 N2 -0.1(6) . . . . ?
N1 C3 C8 C7 -179.8(5) . . . . ?
C3 N1 C9 P1 -175.7(4) . . . . ?
C3 N1 B1 Pd1 -174.6(4) . . . . ?
C3 N1 B1 N2 1.6(6) . . . . ?
C3 C4 C5 C6 1.0(8) . . . . ?
C4 C3 C8 N2 -178.9(5) . . . . ?
C4 C3 C8 C7 1.4(8) . . . . ?
C4 C5 C6 C7 -0.3(8) . . . . ?
C5 C6 C7 C8 0.1(8) . . . . ?
C6 C7 C8 N2 179.7(5) . . . . ?
C6 C7 C8 C3 -0.6(8) . . . . ?
C8 N2 C10 P2 -176.0(4) . . . . ?
C8 N2 B1 Pd1 174.7(4) . . . . ?
C8 N2 B1 N1 -1.6(6) . . . . ?
C8 C3 C4 C5 -1.6(8) . . . . ?
C9 P1 C11 C12 -54.8(4) . . . . ?
C9 P1 C11 C13 65.8(5) . . . . ?
C9 P1 C11 C14 -170.1(4) . . . . ?
C9 P1 C15 C16 -41.6(5) . . . . ?
C9 P1 C15 C17 -166.8(4) . . . . ?
C9 P1 C15 C18 76.3(4) . . . . ?
C9 N1 C3 C4 3.9(9) . . . . ?
C9 N1 C3 C8 -174.8(5) . . . . ?
C9 N1 B1 Pd1 -0.1(7) . . . . ?
C9 N1 B1 N2 176.1(4) . . . . ?
C10 P2 C19 C20 62.2(5) . . . . ?
C10 P2 C19 C21 177.5(5) . . . . ?
C10 P2 C19 C22 -57.3(5) . . . . ?
C10 P2 C23 C24 168.0(5) . . . . ?
C10 P2 C23 C25 -74.3(5) . . . . ?
C10 P2 C23 C26 45.3(5) . . . . ?
C10 N2 C8 C3 172.3(5) . . . . ?
C10 N2 C8 C7 -8.0(9) . . . . ?
C10 N2 B1 Pd1 2.8(8) . . . . ?
C10 N2 B1 N1 -173.5(5) . . . . ?
C11 P1 C9 N1 103.0(4) . . . . ?
C11 P1 C15 C16 67.1(5) . . . . ?
C11 P1 C15 C17 -58.1(5) . . . . ?
C11 P1 C15 C18 -175.0(4) . . . . ?
C15 P1 C9 N1 -141.1(4) . . . . ?
C15 P1 C11 C12 -162.9(4) . . . . ?
C15 P1 C11 C13 -42.4(5) . . . . ?
C15 P1 C11 C14 81.8(5) . . . . ?
C19 P2 C10 N2 -113.6(4) . . . . ?
C19 P2 C23 C24 58.6(5) . . . . ?
C19 P2 C23 C25 176.3(4) . . . . ?
C19 P2 C23 C26 -64.1(5) . . . . ?
C23 P2 C10 N2 130.2(4) . . . . ?
C23 P2 C19 C20 170.7(4) . . . . ?
C23 P2 C19 C21 -74.1(5) . . . . ?
C23 P2 C19 C22 51.1(5) . . . . ?
B1 N1 C3 C4 177.7(5) . . . . ?
B1 N1 C3 C8 -1.0(6) . . . . ?
B1 N1 C9 P1 11.0(6) . . . . ?
B1 N2 C8 C3 1.0(6) . . . . ?
B1 N2 C8 C7 -179.3(5) . . . . ?
B1 N2 C10 P2 -5.8(7) . . . . ?

_shelx_res_file                  
;
    007b-22021.res created by SHELXL-2014/7 
  
TITL 007b-22021_a.res in P2(1)/n 
REM Old TITL 007b-22021_a.res in P2(1)/n 
REM SHELXT solution in P2(1)/n 
REM R1 0.117, Rweak 0.004, Alpha 0.034, Orientation as input 
REM Formula found by SHELXT: C27 N2 P2 Pd 
CELL 1.54184 10.6371 19.9621 14.4091 90 109.29 90 
ZERR 4 0.0003 0.0005 0.0003 0 0.003 0 
LATT 1 
SYMM 0.5-X,0.5+Y,0.5-Z 
SFAC C H B N P Pd 
UNIT 104 196 4 8 8 4 
  
L.S. 10 0 0 
PLAN  12 
TEMP -180 
CONF 
BOND $H 
list 4 
MORE -1 
acta 
REM <olex2.extras> 
REM <HklSrc "%.\\007b-22021.hkl"> 
REM </olex2.extras> 
  
WGHT    0.168000    2.942700 
FVAR       0.43637 
PD1   6    0.616969    0.243783    0.587305    11.00000    0.03701    0.04738 = 
         0.03180   -0.00173    0.00450   -0.00150 
P1    5    0.724733    0.342141    0.572552    11.00000    0.03557    0.04644 = 
         0.03071    0.00092    0.00234   -0.00106 
P2    5    0.455354    0.181981    0.624620    11.00000    0.03617    0.04574 = 
         0.03418   -0.00118    0.00477   -0.00309 
N1    4    0.586824    0.379083    0.685816    11.00000    0.04389    0.04402 = 
         0.03660   -0.00406    0.01010   -0.00139 
N2    4    0.441422    0.300404    0.702923    11.00000    0.04193    0.04428 = 
         0.03654   -0.00332    0.00740   -0.00155 
C1    1    0.711471    0.167693    0.518610    11.00000    0.05113    0.05951 = 
         0.04872   -0.00838    0.01648    0.00345 
AFIX  23 
H1A   2    0.644634    0.132670    0.488250    11.00000   -1.20000 
H1B   2    0.735329    0.189613    0.465081    11.00000   -1.20000 
AFIX   0 
C2    1    0.834131    0.134098    0.586711    11.00000    0.05686    0.05939 = 
         0.05891   -0.00274    0.01512    0.00617 
AFIX 137 
H2A   2    0.856290    0.095104    0.553786    11.00000   -1.50000 
H2B   2    0.817217    0.119552    0.646467    11.00000   -1.50000 
H2C   2    0.908688    0.165780    0.604186    11.00000   -1.50000 
AFIX   0 
C3    1    0.517638    0.406851    0.743618    11.00000    0.04406    0.04880 = 
         0.03196    0.00008    0.00599    0.00551 
C4    1    0.527874    0.468881    0.788067    11.00000    0.04269    0.04630 = 
         0.04098    0.00324    0.00562    0.00581 
AFIX  43 
H4    2    0.590245    0.501227    0.782062    11.00000   -1.20000 
AFIX   0 
C5    1    0.442664    0.482488    0.842569    11.00000    0.04883    0.04743 = 
         0.04394   -0.00538    0.00574    0.00770 
AFIX  43 
H5    2    0.446396    0.524971    0.873077    11.00000   -1.20000 
AFIX   0 
C6    1    0.353036    0.434432    0.852272    11.00000    0.04337    0.05894 = 
         0.04283   -0.00632    0.00885    0.00527 
AFIX  43 
H6    2    0.296924    0.444819    0.889687    11.00000   -1.20000 
AFIX   0 
C7    1    0.343327    0.371428    0.808566    11.00000    0.03487    0.05735 = 
         0.03823    0.00232    0.00199    0.00242 
AFIX  43 
H7    2    0.281716    0.339015    0.815621    11.00000   -1.20000 
AFIX   0 
C8    1    0.427033    0.357605    0.754193    11.00000    0.04235    0.04648 = 
         0.03391    0.00086    0.00475    0.00682 
C9    1    0.696207    0.406059    0.659466    11.00000    0.04529    0.04717 = 
         0.03768    0.00488    0.00990   -0.00529 
AFIX  23 
H9A   2    0.776532    0.411268    0.718247    11.00000   -1.20000 
H9B   2    0.672643    0.450123    0.626805    11.00000   -1.20000 
AFIX   0 
C10   1    0.382216    0.235466    0.701566    11.00000    0.04490    0.05318 = 
         0.04816   -0.00415    0.01393   -0.00532 
AFIX  23 
H10A  2    0.284088    0.237946    0.671816    11.00000   -1.20000 
H10B  2    0.404865    0.217199    0.768986    11.00000   -1.20000 
AFIX   0 
C11   1    0.646494    0.382942    0.449387    11.00000    0.04202    0.05505 = 
         0.03425    0.00444    0.00164    0.00169 
C12   1    0.502177    0.400202    0.441091    11.00000    0.03942    0.05903 = 
         0.04868    0.01278   -0.00037    0.00122 
AFIX 137 
H12A  2    0.458029    0.360113    0.454714    11.00000   -1.50000 
H12B  2    0.454129    0.416231    0.374494    11.00000   -1.50000 
H12C  2    0.502473    0.435254    0.488782    11.00000   -1.50000 
AFIX   0 
C13   1    0.715306    0.446586    0.433203    11.00000    0.04929    0.06232 = 
         0.04029    0.01195    0.00561    0.00411 
AFIX 137 
H13A  2    0.725535    0.477518    0.488029    11.00000   -1.50000 
H13B  2    0.661436    0.467846    0.371596    11.00000   -1.50000 
H13C  2    0.803251    0.435370    0.429565    11.00000   -1.50000 
AFIX   0 
C14   1    0.639589    0.331365    0.368258    11.00000    0.06047    0.06840 = 
         0.03032   -0.00103    0.00437   -0.00194 
AFIX 137 
H14A  2    0.730021    0.318036    0.372581    11.00000   -1.50000 
H14B  2    0.594503    0.351386    0.303695    11.00000   -1.50000 
H14C  2    0.589853    0.291876    0.376909    11.00000   -1.50000 
AFIX   0 
C15   1    0.910971    0.341315    0.610208    11.00000    0.04302    0.05636 = 
         0.04347    0.00614    0.00676    0.00530 
C16   1    0.979593    0.410896    0.632161    11.00000    0.04148    0.06625 = 
         0.05874    0.00371    0.00720   -0.01048 
AFIX 137 
H16A  2    0.953242    0.437860    0.571946    11.00000   -1.50000 
H16B  2    1.076499    0.405011    0.655750    11.00000   -1.50000 
H16C  2    0.952359    0.433746    0.682647    11.00000   -1.50000 
AFIX   0 
C17   1    0.954890    0.304826    0.533451    11.00000    0.04307    0.06604 = 
         0.05793    0.00417    0.01729    0.00433 
AFIX 137 
H17A  2    0.903762    0.263275    0.514426    11.00000   -1.50000 
H17B  2    1.049987    0.294205    0.560968    11.00000   -1.50000 
H17C  2    0.939221    0.333488    0.475502    11.00000   -1.50000 
AFIX   0 
C18   1    0.955473    0.300516    0.707353    11.00000    0.04568    0.06223 = 
         0.04792    0.01129   -0.00533    0.00462 
AFIX 137 
H18A  2    0.936492    0.326242    0.759120    11.00000   -1.50000 
H18B  2    1.051282    0.291544    0.726887    11.00000   -1.50000 
H18C  2    0.906744    0.258001    0.697388    11.00000   -1.50000 
AFIX   0 
C19   1    0.307191    0.162715    0.513072    11.00000    0.03783    0.06579 = 
         0.03358    0.00006    0.00250   -0.00595 
C20   1    0.259835    0.231731    0.465449    11.00000    0.04726    0.07991 = 
         0.06154    0.02049   -0.00376   -0.00260 
AFIX 137 
H20A  2    0.241615    0.261319    0.513773    11.00000   -1.50000 
H20B  2    0.178442    0.225992    0.408910    11.00000   -1.50000 
H20C  2    0.329458    0.251594    0.443503    11.00000   -1.50000 
AFIX   0 
C21   1    0.349094    0.121876    0.439644    11.00000    0.04880    0.09677 = 
         0.04361   -0.02095    0.00338   -0.00695 
AFIX 137 
H21A  2    0.425182    0.143518    0.427935    11.00000   -1.50000 
H21B  2    0.274706    0.118960    0.377653    11.00000   -1.50000 
H21C  2    0.374504    0.076726    0.465838    11.00000   -1.50000 
AFIX   0 
C22   1    0.191350    0.128199    0.534658    11.00000    0.04300    0.06971 = 
         0.04436   -0.00429    0.00346   -0.01236 
AFIX 137 
H22A  2    0.168995    0.153242    0.585592    11.00000   -1.50000 
H22B  2    0.217221    0.082415    0.557628    11.00000   -1.50000 
H22C  2    0.113670    0.126842    0.474573    11.00000   -1.50000 
AFIX   0 
C23   1    0.512438    0.106806    0.705388    11.00000    0.05073    0.05367 = 
         0.04221    0.00650    0.00786    0.00441 
C24   1    0.549455    0.049085    0.646746    11.00000    0.08019    0.05124 = 
         0.06377    0.01392    0.02670    0.01044 
AFIX 137 
H24A  2    0.467973    0.029921    0.600465    11.00000   -1.50000 
H24B  2    0.598232    0.014264    0.692457    11.00000   -1.50000 
H24C  2    0.605496    0.066681    0.610345    11.00000   -1.50000 
AFIX   0 
C25   1    0.636913    0.129528    0.787282    11.00000    0.05326    0.08673 = 
         0.05388    0.01672    0.00140   -0.01059 
AFIX 137 
H25A  2    0.702982    0.145769    0.758670    11.00000   -1.50000 
H25B  2    0.674126    0.091742    0.831186    11.00000   -1.50000 
H25C  2    0.613736    0.165696    0.824691    11.00000   -1.50000 
AFIX   0 
C26   1    0.411589    0.079289    0.752322    11.00000    0.05721    0.05132 = 
         0.04839    0.00195    0.01580   -0.00794 
AFIX 137 
H26A  2    0.379845    0.115998    0.783954    11.00000   -1.50000 
H26B  2    0.455028    0.045309    0.801561    11.00000   -1.50000 
H26C  2    0.335954    0.059116    0.701208    11.00000   -1.50000 
AFIX   0 
B1    3    0.543621    0.312121    0.660309    11.00000    0.03768    0.05588 = 
         0.03161    0.00349    0.00285   -0.00093 
HKLF 4 
  
REM  007b-22021_a.res in P2(1)/n 
REM R1 =  0.0787 for    4439 Fo > 4sig(Fo)  and  0.0861 for all    5101 data 
REM    302 parameters refined using      0 restraints 
  
END 
  
WGHT      0.1680      2.9427 
  
REM Highest difference peak  0.516,  deepest hole -3.130,  1-sigma level  0.211 
Q1    1   0.5631  0.2631  0.5326  11.00000  0.05    0.52 
Q2    1   0.5440  0.2936  0.6136  11.00000  0.05    0.48 
Q3    1   0.5586  0.1775  0.5968  11.00000  0.05    0.45 
Q4    1   0.5735  0.2670  0.4866  11.00000  0.05    0.40 
Q5    1   0.6735  0.2530  0.7605  11.00000  0.05    0.39 
Q6    1   0.4600  0.2400  0.5621  11.00000  0.05    0.38 
Q7    1   0.5193  0.2374  0.4202  11.00000  0.05    0.37 
Q8    1   0.6268  0.1780  0.5328  11.00000  0.05    0.37 
Q9    1   0.6143  0.3062  0.5244  11.00000  0.05    0.37 
Q10   1   0.6734  0.0989  0.8593  11.00000  0.05    0.36 
Q11   1   0.6487  0.2575  0.7392  11.00000  0.05    0.36 
Q12   1   1.0762  0.4016  0.8046  11.00000  0.05    0.35 
;
_shelx_res_checksum              46587
_olex2_submission_special_instructions 'No special instructions were received'
####################################################################### 
# 
# This file contains crystal structure data downloaded from the 
# Cambridge Structural Database (CSD) hosted by the Cambridge 
# Crystallographic Data Centre (CCDC).
# 
# Full information about CCDC data access policies and citation 
# guidelines are available at http://www.ccdc.cam.ac.uk/access/V1 
# 
# Audit and citation data items may have been added by the CCDC. 
# Please retain this information to preserve the provenance of 
# this file and to allow appropriate attribution of the data. 
# 
#######################################################################

data_mini2-22007
_database_code_depnum_ccdc_archive 'CCDC 2243698'
loop_
_audit_author_name
_audit_author_address
'Brandon Mercado'
;Yale University
United States of America
;
_audit_update_record             
;
2023-02-21 deposited with the CCDC.	2023-07-03 downloaded from the CCDC.
;
_audit_creation_date             2023-02-20
_audit_creation_method           
;
Olex2 1.5
(compiled 2021.12.09 svn.r5202d8cf for OlexSys, GUI svn.r6439)
;
_shelx_SHELXL_version_number     2014/7
_chemical_name_common            ?
_chemical_name_systematic        ?
_chemical_formula_moiety         'C31 H51 B N2 P2 Pd'
_chemical_formula_sum            'C31 H51 B N2 P2 Pd'
_chemical_formula_weight         630.88
_chemical_melting_point          ?
_chemical_oxdiff_formula         'C31 H51 N2 B P2 Pd'
loop_
_atom_type_symbol
_atom_type_description
_atom_type_scat_dispersion_real
_atom_type_scat_dispersion_imag
_atom_type_scat_source
C C 0.0033 0.0016 'International Tables Vol C Tables 4.2.6.8 and 6.1.1.4'
H H 0.0000 0.0000 'International Tables Vol C Tables 4.2.6.8 and 6.1.1.4'
B B 0.0013 0.0007 'International Tables Vol C Tables 4.2.6.8 and 6.1.1.4'
N N 0.0061 0.0033 'International Tables Vol C Tables 4.2.6.8 and 6.1.1.4'
P P 0.1023 0.0942 'International Tables Vol C Tables 4.2.6.8 and 6.1.1.4'
Pd Pd -0.9988 1.0072 'International Tables Vol C Tables 4.2.6.8 and 6.1.1.4'

_shelx_space_group_comment       
;
The symmetry employed for this shelxl refinement is uniquely defined
by the following loop, which should always be used as a source of
symmetry information in preference to the above space-group names.
They are only intended as comments.
;
_space_group_crystal_system      monoclinic
_space_group_IT_number           14
_space_group_name_H-M_alt        'P 1 21/n 1'
_space_group_name_Hall           '-P 2yn'
loop_
_space_group_symop_operation_xyz
'x, y, z'
'-x+1/2, y+1/2, -z+1/2'
'-x, -y, -z'
'x-1/2, -y-1/2, z-1/2'

_cell_length_a                   12.9206(9)
_cell_length_b                   17.1954(13)
_cell_length_c                   14.8970(10)
_cell_angle_alpha                90
_cell_angle_beta                 103.790(7)
_cell_angle_gamma                90
_cell_volume                     3214.3(4)
_cell_formula_units_Z            4
_cell_measurement_reflns_used    4823
_cell_measurement_temperature    93.15
_cell_measurement_theta_max      29.3000
_cell_measurement_theta_min      1.8600
_shelx_estimated_absorpt_T_max   0.993
_shelx_estimated_absorpt_T_min   0.845
_exptl_absorpt_coefficient_mu    0.699
_exptl_absorpt_correction_T_max  1.00000
_exptl_absorpt_correction_T_min  0.50572
_exptl_absorpt_correction_type   multi-scan
_exptl_absorpt_process_details   
;
CrysAlisPro 1.171.41.93a (Rigaku Oxford Diffraction, 2020)
Empirical absorption correction using spherical harmonics,
implemented in SCALE3 ABSPACK scaling algorithm.
;
_exptl_absorpt_special_details   ?
_exptl_crystal_colour            colourless
_exptl_crystal_colour_primary    colourless
_exptl_crystal_density_diffrn    1.304
_exptl_crystal_density_meas      ?
_exptl_crystal_density_method    ?
_exptl_crystal_description       plate
_exptl_crystal_F_000             1328
_exptl_crystal_size_max          0.25
_exptl_crystal_size_mid          0.1
_exptl_crystal_size_min          0.01
_exptl_transmission_factor_max   ?
_exptl_transmission_factor_min   ?
_diffrn_reflns_av_R_equivalents  0.0667
_diffrn_reflns_av_unetI/netI     0.1022
_diffrn_reflns_Laue_measured_fraction_full 0.969
_diffrn_reflns_Laue_measured_fraction_max 0.965
_diffrn_reflns_limit_h_max       16
_diffrn_reflns_limit_h_min       -11
_diffrn_reflns_limit_k_max       21
_diffrn_reflns_limit_k_min       -21
_diffrn_reflns_limit_l_max       18
_diffrn_reflns_limit_l_min       -18
_diffrn_reflns_number            18745
_diffrn_reflns_point_group_measured_fraction_full 0.969
_diffrn_reflns_point_group_measured_fraction_max 0.965
_diffrn_reflns_theta_full        25.242
_diffrn_reflns_theta_max         26.371
_diffrn_reflns_theta_min         1.840
_diffrn_ambient_temperature      93.15
_diffrn_detector                 'Hybrid Pixel Array Detector'
_diffrn_detector_area_resol_mean 10.0000
_diffrn_measured_fraction_theta_full 0.969
_diffrn_measured_fraction_theta_max 0.965
_diffrn_measurement_details      
;
List of Runs (angles in degrees, time in seconds):

  # Type    Start    End  Width  t~exp~   \w     \q     \k     \f   Frames
#--------------------------------------------------------------------------
  1  \w     15.00  64.00   0.50  116.75    --   20.00  54.00-180.00   98
  2  \w    -74.00 108.00   0.50  116.75    --   20.00  54.00-120.00  364
  3  \w    -74.00 -21.00   0.50  116.75    --   20.00  54.00  90.00  106
  4  \w      2.00  27.00   0.50  116.75    --   20.00  54.00  90.00   50
  5  \w    -55.00 -30.00   0.50  116.75    --   20.00  54.00-150.00   50
  6  \w     13.00  61.00   0.50  116.75    --   20.00  54.00-150.00   96
  7  \w     27.00  52.00   0.50  116.75    --   20.00  54.00  60.00   50
  8  \w    -66.00 -11.00   0.50  116.75    --   20.00  54.00 150.00  110
  9  \w    -15.00  10.00   0.50  116.75    --   20.00  54.00-180.00   50
;
_diffrn_measurement_device       'two-circle diffractometer'
_diffrn_measurement_device_type  'XtaLAB Mini II'
_diffrn_measurement_method       '\w scans'
_diffrn_orient_matrix_type       
'CrysAlisPro convention (1999,Acta A55,543-557)'
_diffrn_orient_matrix_UB_11      0.0247692000
_diffrn_orient_matrix_UB_12      0.0274050000
_diffrn_orient_matrix_UB_13      -0.0237236000
_diffrn_orient_matrix_UB_21      -0.0441573000
_diffrn_orient_matrix_UB_22      -0.0020861000
_diffrn_orient_matrix_UB_23      -0.0387870000
_diffrn_orient_matrix_UB_31      -0.0250927000
_diffrn_orient_matrix_UB_32      0.0307615000
_diffrn_orient_matrix_UB_33      0.0184097000
_diffrn_radiation_monochromator  graphite
_diffrn_radiation_probe          x-ray
_diffrn_radiation_type           'Mo K\a'
_diffrn_radiation_wavelength     0.71073
_diffrn_source                   'fine-focus sealed X-ray tube'
_diffrn_source_type              'Rigaku (Mo) X-ray Source'
_reflns_Friedel_coverage         0.000
_reflns_Friedel_fraction_full    .
_reflns_Friedel_fraction_max     .
_reflns_number_gt                4297
_reflns_number_total             6351
_reflns_special_details          
;
 Reflections were merged by SHELXL according to the crystal
 class for the calculation of statistics and refinement.
 
 _reflns_Friedel_fraction is defined as the number of unique
 Friedel pairs measured divided by the number that would be
 possible theoretically, ignoring centric projections and
 systematic absences.
;
_reflns_threshold_expression     'I > 2\s(I)'
_computing_cell_refinement       'CrysAlisPro 1.171.41.93a (Rigaku OD, 2020)'
_computing_data_collection       'CrysAlisPro 1.171.41.93a (Rigaku OD, 2020)'
_computing_data_reduction        'CrysAlisPro 1.171.41.93a (Rigaku OD, 2020)'
_computing_molecular_graphics    'Olex2 1.5 (Dolomanov et al., 2009)'
_computing_publication_material  'Olex2 1.5 (Dolomanov et al., 2009)'
_computing_structure_refinement  'SHELXL 2014/7 (Sheldrick, 2015)'
_computing_structure_solution    'SHELXT 2014/5 (Sheldrick, 2014)'
_refine_diff_density_max         0.713
_refine_diff_density_min         -0.637
_refine_diff_density_rms         0.112
_refine_ls_extinction_coef       .
_refine_ls_extinction_method     none
_refine_ls_goodness_of_fit_ref   0.998
_refine_ls_hydrogen_treatment    constr
_refine_ls_matrix_type           full
_refine_ls_number_parameters     346
_refine_ls_number_reflns         6351
_refine_ls_number_restraints     0
_refine_ls_R_factor_all          0.0882
_refine_ls_R_factor_gt           0.0466
_refine_ls_restrained_S_all      0.998
_refine_ls_shift/su_max          0.001
_refine_ls_shift/su_mean         0.000
_refine_ls_structure_factor_coef Fsqd
_refine_ls_weighting_details     
'w=1/[\s^2^(Fo^2^)+(0.0277P)^2^] where P=(Fo^2^+2Fc^2^)/3'
_refine_ls_weighting_scheme      calc
_refine_ls_wR_factor_gt          0.0777
_refine_ls_wR_factor_ref         0.0871
_refine_special_details          
;
 Refinement of F^2^ against ALL reflections.  The weighted R-factor wR and 
 goodness of fit S are based on F^2^, conventional R-factors R are based 
 on F, with F set to zero for negative F^2^. The threshold expression of 
 F^2^ > 2sigma(F^2^) is used only for calculating R-factors(gt) etc. and is 
 not relevant to the choice of reflections for refinement.  R-factors based 
 on F^2^ are statistically about twice as large as those based on F, and R- 
 factors based on ALL data will be even larger. 
  
The hydrogen atoms were generated 
geometrically and refined as riding atoms with C-H distances = 0.95 - 0.99 
angstroms and Uiso(H) = 1.2 times Ueq(C) for CH and CH2 groups and Uiso(H) 
= 1.5 times Ueq(C) for CH3 groups. 
;
_olex2_refinement_description    
;
1.a Secondary CH2 refined with riding coordinates:
 C1(H1A,H1B), C16(H16A,H16B), C23(H23A,H23B)
1.b Aromatic/amide H refined with riding coordinates:
 C3(H3), C4(H4), C5(H5), C6(H6), C7(H7), C18(H18), C19(H19), C20(H20), C21(H21)
1.c Idealised Me refined as rotating group:
 C9(H9A,H9B,H9C), C10(H10A,H10B,H10C), C11(H11A,H11B,H11C), C13(H13A,H13B,
 H13C), C14(H14A,H14B,H14C), C15(H15A,H15B,H15C), C25(H25A,H25B,H25C), C26(H26A,
 H26B,H26C), C27(H27A,H27B,H27C), C29(H29A,H29B,H29C), C30(H30A,H30B,H30C),
 C31(H31A,H31B,H31C)
;
_atom_sites_solution_hydrogens   geom
_atom_sites_solution_primary     SHELXT
_atom_sites_solution_secondary   difmap
loop_
_atom_site_label
_atom_site_type_symbol
_atom_site_fract_x
_atom_site_fract_y
_atom_site_fract_z
_atom_site_U_iso_or_equiv
_atom_site_adp_type
_atom_site_occupancy
_atom_site_site_symmetry_order
_atom_site_calc_flag
_atom_site_refinement_flags_posn
_atom_site_refinement_flags_adp
_atom_site_refinement_flags_occupancy
_atom_site_disorder_assembly
_atom_site_disorder_group
Pd1 Pd 0.56813(2) 0.76832(2) 0.50420(2) 0.01289(9) Uani 1 1 d . . . . .
P1 P 0.38406(8) 0.78826(6) 0.47903(6) 0.0130(2) Uani 1 1 d . . . . .
P2 P 0.73577(8) 0.78931(6) 0.47434(6) 0.0141(2) Uani 1 1 d . . . . .
N1 N 0.4315(2) 0.86500(17) 0.34020(19) 0.0132(7) Uani 1 1 d . . . . .
N2 N 0.6103(2) 0.87338(18) 0.34640(19) 0.0145(7) Uani 1 1 d . . . . .
C1 C 0.6231(3) 0.6939(2) 0.6317(2) 0.0152(9) Uani 1 1 d . . . . .
H1A H 0.6896 0.6687 0.6247 0.018 Uiso 1 1 calc R U . . .
H1B H 0.6446 0.7310 0.6837 0.018 Uiso 1 1 calc R U . . .
C2 C 0.5628(3) 0.6322(2) 0.6660(2) 0.0179(9) Uani 1 1 d . . . . .
C3 C 0.5206(3) 0.6420(2) 0.7450(2) 0.0197(9) Uani 1 1 d . . . . .
H3 H 0.5309 0.6902 0.7771 0.024 Uiso 1 1 calc R U . . .
C4 C 0.4647(3) 0.5830(2) 0.7767(3) 0.0222(10) Uani 1 1 d . . . . .
H4 H 0.4396 0.5913 0.8309 0.027 Uiso 1 1 calc R U . . .
C5 C 0.4451(3) 0.5126(2) 0.7310(3) 0.0234(10) Uani 1 1 d . . . . .
H5 H 0.4049 0.4732 0.7520 0.028 Uiso 1 1 calc R U . . .
C6 C 0.4858(3) 0.5008(2) 0.6532(3) 0.0263(11) Uani 1 1 d . . . . .
H6 H 0.4738 0.4526 0.6210 0.032 Uiso 1 1 calc R U . . .
C7 C 0.5437(3) 0.5587(2) 0.6225(3) 0.0212(10) Uani 1 1 d . . . . .
H7 H 0.5716 0.5487 0.5701 0.025 Uiso 1 1 calc R U . . .
C8 C 0.2915(3) 0.7018(2) 0.4676(2) 0.0161(9) Uani 1 1 d . . . . .
C9 C 0.3445(3) 0.6407(2) 0.4165(3) 0.0218(10) Uani 1 1 d . . . . .
H9A H 0.3489 0.6614 0.3562 0.033 Uiso 1 1 calc R U . . .
H9B H 0.3016 0.5930 0.4075 0.033 Uiso 1 1 calc R U . . .
H9C H 0.4163 0.6290 0.4534 0.033 Uiso 1 1 calc R U . . .
C10 C 0.2868(3) 0.6689(2) 0.5631(2) 0.0211(9) Uani 1 1 d . . . . .
H10A H 0.3593 0.6614 0.6008 0.032 Uiso 1 1 calc R U . . .
H10B H 0.2493 0.6189 0.5549 0.032 Uiso 1 1 calc R U . . .
H10C H 0.2487 0.7055 0.5941 0.032 Uiso 1 1 calc R U . . .
C11 C 0.1784(3) 0.7175(2) 0.4115(2) 0.0226(10) Uani 1 1 d . . . . .
H11A H 0.1475 0.7604 0.4398 0.034 Uiso 1 1 calc R U . . .
H11B H 0.1350 0.6707 0.4105 0.034 Uiso 1 1 calc R U . . .
H11C H 0.1801 0.7316 0.3481 0.034 Uiso 1 1 calc R U . . .
C12 C 0.3562(3) 0.8640(2) 0.5620(2) 0.0176(9) Uani 1 1 d . . . . .
C13 C 0.4131(3) 0.9387(2) 0.5433(2) 0.0207(10) Uani 1 1 d . . . . .
H13A H 0.4893 0.9281 0.5509 0.031 Uiso 1 1 calc R U . . .
H13B H 0.4039 0.9792 0.5870 0.031 Uiso 1 1 calc R U . . .
H13C H 0.3825 0.9564 0.4800 0.031 Uiso 1 1 calc R U . . .
C14 C 0.4086(3) 0.8381(2) 0.6616(2) 0.0235(10) Uani 1 1 d . . . . .
H14A H 0.4027 0.8799 0.7047 0.035 Uiso 1 1 calc R U . . .
H14B H 0.4840 0.8264 0.6665 0.035 Uiso 1 1 calc R U . . .
H14C H 0.3726 0.7915 0.6767 0.035 Uiso 1 1 calc R U . . .
C15 C 0.2376(3) 0.8814(2) 0.5529(3) 0.0256(10) Uani 1 1 d . . . . .
H15A H 0.2042 0.8957 0.4888 0.038 Uiso 1 1 calc R U . . .
H15B H 0.2303 0.9244 0.5941 0.038 Uiso 1 1 calc R U . . .
H15C H 0.2024 0.8350 0.5699 0.038 Uiso 1 1 calc R U . . .
C16 C 0.3354(3) 0.8379(2) 0.3633(2) 0.0165(9) Uani 1 1 d . . . . .
H16A H 0.2967 0.8008 0.3162 0.020 Uiso 1 1 calc R U . . .
H16B H 0.2876 0.8819 0.3681 0.020 Uiso 1 1 calc R U . . .
C17 C 0.4437(3) 0.9135(2) 0.2671(2) 0.0140(9) Uani 1 1 d . . . . .
C18 C 0.3700(3) 0.9527(2) 0.1998(2) 0.0174(9) Uani 1 1 d . . . . .
H18 H 0.2961 0.9509 0.1982 0.021 Uiso 1 1 calc R U . . .
C19 C 0.4077(3) 0.9951(2) 0.1341(2) 0.0201(10) Uani 1 1 d . . . . .
H19 H 0.3587 1.0228 0.0874 0.024 Uiso 1 1 calc R U . . .
C20 C 0.5165(3) 0.9976(2) 0.1359(2) 0.0204(10) Uani 1 1 d . . . . .
H20 H 0.5393 1.0256 0.0891 0.025 Uiso 1 1 calc R U . . .
C21 C 0.5923(3) 0.9601(2) 0.2043(2) 0.0179(9) Uani 1 1 d . . . . .
H21 H 0.6663 0.9632 0.2063 0.021 Uiso 1 1 calc R U . . .
C22 C 0.5546(3) 0.9176(2) 0.2703(2) 0.0146(9) Uani 1 1 d . . . . .
C23 C 0.7232(3) 0.8687(2) 0.3857(2) 0.0163(9) Uani 1 1 d . . . . .
H23A H 0.7511 0.9185 0.4150 0.020 Uiso 1 1 calc R U . . .
H23B H 0.7620 0.8551 0.3381 0.020 Uiso 1 1 calc R U . . .
C24 C 0.8455(3) 0.8277(2) 0.5724(2) 0.0180(9) Uani 1 1 d . . . . .
C25 C 0.7889(3) 0.8875(2) 0.6226(3) 0.0283(11) Uani 1 1 d . . . . .
H25A H 0.7548 0.9276 0.5787 0.042 Uiso 1 1 calc R U . . .
H25B H 0.8414 0.9117 0.6734 0.042 Uiso 1 1 calc R U . . .
H25C H 0.7347 0.8608 0.6474 0.042 Uiso 1 1 calc R U . . .
C26 C 0.9374(3) 0.8702(2) 0.5417(3) 0.0246(10) Uani 1 1 d . . . . .
H26A H 0.9715 0.8343 0.5066 0.037 Uiso 1 1 calc R U . . .
H26B H 0.9902 0.8883 0.5964 0.037 Uiso 1 1 calc R U . . .
H26C H 0.9086 0.9148 0.5028 0.037 Uiso 1 1 calc R U . . .
C27 C 0.8941(3) 0.7621(2) 0.6409(2) 0.0268(10) Uani 1 1 d . . . . .
H27A H 0.8369 0.7340 0.6599 0.040 Uiso 1 1 calc R U . . .
H27B H 0.9425 0.7848 0.6954 0.040 Uiso 1 1 calc R U . . .
H27C H 0.9338 0.7260 0.6107 0.040 Uiso 1 1 calc R U . . .
C28 C 0.7793(3) 0.7045(2) 0.4119(2) 0.0167(9) Uani 1 1 d . . . . .
C29 C 0.6997(3) 0.6975(2) 0.3162(2) 0.0220(10) Uani 1 1 d . . . . .
H29A H 0.6271 0.6923 0.3247 0.033 Uiso 1 1 calc R U . . .
H29B H 0.7173 0.6516 0.2838 0.033 Uiso 1 1 calc R U . . .
H29C H 0.7043 0.7441 0.2795 0.033 Uiso 1 1 calc R U . . .
C30 C 0.7709(3) 0.6284(2) 0.4645(3) 0.0261(10) Uani 1 1 d . . . . .
H30A H 0.8227 0.6294 0.5244 0.039 Uiso 1 1 calc R U . . .
H30B H 0.7858 0.5841 0.4283 0.039 Uiso 1 1 calc R U . . .
H30C H 0.6988 0.6236 0.4743 0.039 Uiso 1 1 calc R U . . .
C31 C 0.8926(3) 0.7125(2) 0.3980(2) 0.0219(10) Uani 1 1 d . . . . .
H31A H 0.8982 0.7609 0.3647 0.033 Uiso 1 1 calc R U . . .
H31B H 0.9084 0.6683 0.3620 0.033 Uiso 1 1 calc R U . . .
H31C H 0.9436 0.7136 0.4583 0.033 Uiso 1 1 calc R U . . .
B1 B 0.5340(3) 0.8388(3) 0.3915(3) 0.0148(10) Uani 1 1 d . . . . .

loop_
_atom_site_aniso_label
_atom_site_aniso_U_11
_atom_site_aniso_U_22
_atom_site_aniso_U_33
_atom_site_aniso_U_23
_atom_site_aniso_U_13
_atom_site_aniso_U_12
Pd1 0.00960(15) 0.01759(17) 0.01171(14) 0.00120(15) 0.00304(10) 0.00027(15)
P1 0.0098(5) 0.0156(6) 0.0138(5) -0.0007(4) 0.0036(4) 0.0002(4)
P2 0.0097(5) 0.0195(6) 0.0136(5) 0.0014(4) 0.0036(4) -0.0002(4)
N1 0.0125(18) 0.0132(18) 0.0142(16) 0.0015(14) 0.0038(13) -0.0004(14)
N2 0.0110(18) 0.0186(19) 0.0136(16) -0.0009(14) 0.0026(13) 0.0024(15)
C1 0.008(2) 0.026(2) 0.0108(19) 0.0057(17) 0.0010(15) -0.0008(18)
C2 0.009(2) 0.027(3) 0.015(2) 0.0003(19) -0.0023(16) 0.0039(19)
C3 0.020(2) 0.023(3) 0.016(2) -0.0020(18) 0.0039(17) 0.0010(19)
C4 0.021(2) 0.029(3) 0.018(2) 0.006(2) 0.0076(18) -0.001(2)
C5 0.020(3) 0.021(3) 0.031(3) 0.005(2) 0.009(2) 0.001(2)
C6 0.030(3) 0.019(3) 0.030(3) -0.003(2) 0.008(2) 0.002(2)
C7 0.018(2) 0.027(3) 0.020(2) 0.000(2) 0.0071(18) 0.004(2)
C8 0.010(2) 0.019(2) 0.019(2) 0.0017(18) 0.0014(16) 0.0005(18)
C9 0.014(2) 0.022(3) 0.028(2) -0.0031(19) 0.0031(18) 0.0009(19)
C10 0.019(2) 0.016(2) 0.029(2) 0.0054(19) 0.0071(18) -0.0017(19)
C11 0.016(2) 0.022(3) 0.029(2) 0.0030(19) 0.0039(17) -0.0029(19)
C12 0.016(2) 0.020(2) 0.018(2) -0.0025(18) 0.0071(17) -0.0039(19)
C13 0.027(3) 0.014(2) 0.023(2) -0.0060(18) 0.0102(19) -0.0027(19)
C14 0.027(3) 0.027(3) 0.018(2) -0.008(2) 0.0087(18) -0.001(2)
C15 0.025(3) 0.024(3) 0.034(3) -0.002(2) 0.019(2) 0.008(2)
C16 0.014(2) 0.020(2) 0.016(2) 0.0032(18) 0.0039(16) 0.0025(18)
C17 0.017(2) 0.015(2) 0.0106(19) -0.0035(17) 0.0044(16) -0.0017(18)
C18 0.015(2) 0.015(2) 0.020(2) 0.0020(18) 0.0010(17) -0.0022(18)
C19 0.028(3) 0.012(2) 0.016(2) 0.0007(17) -0.0032(18) 0.001(2)
C20 0.032(3) 0.016(2) 0.014(2) -0.0002(18) 0.0069(19) -0.006(2)
C21 0.020(2) 0.013(2) 0.021(2) -0.0007(18) 0.0058(18) -0.0028(19)
C22 0.017(2) 0.015(2) 0.0101(19) -0.0002(17) 0.0000(16) 0.0003(18)
C23 0.018(2) 0.017(2) 0.014(2) 0.0010(17) 0.0054(17) 0.0006(18)
C24 0.007(2) 0.027(3) 0.018(2) 0.0009(19) -0.0002(16) -0.0040(19)
C25 0.028(3) 0.036(3) 0.022(2) -0.005(2) 0.0080(19) -0.007(2)
C26 0.015(2) 0.035(3) 0.023(2) -0.005(2) 0.0034(17) -0.008(2)
C27 0.017(2) 0.043(3) 0.017(2) 0.005(2) -0.0023(16) -0.004(2)
C28 0.017(2) 0.018(2) 0.015(2) 0.0026(17) 0.0047(16) 0.0021(18)
C29 0.017(2) 0.026(3) 0.022(2) -0.0050(19) 0.0054(17) -0.002(2)
C30 0.028(3) 0.023(3) 0.031(2) 0.004(2) 0.015(2) 0.003(2)
C31 0.017(2) 0.029(3) 0.021(2) 0.0030(19) 0.0074(17) 0.0024(19)
B1 0.016(3) 0.017(3) 0.012(2) -0.005(2) 0.0027(18) -0.005(2)

_geom_special_details            
;
 All esds (except the esd in the dihedral angle between two l.s. planes)
 are estimated using the full covariance matrix.  The cell esds are taken
 into account individually in the estimation of esds in distances, angles
 and torsion angles; correlations between esds in cell parameters are only
 used when they are defined by crystal symmetry.  An approximate (isotropic)
 treatment of cell esds is used for estimating esds involving l.s. planes.
;
loop_
_geom_bond_atom_site_label_1
_geom_bond_atom_site_label_2
_geom_bond_distance
_geom_bond_site_symmetry_2
_geom_bond_publ_flag
Pd1 P1 2.3429(10) . ?
Pd1 P2 2.3407(10) . ?
Pd1 C1 2.260(3) . ?
Pd1 B1 2.032(4) . ?
P1 C8 1.889(4) . ?
P1 C12 1.889(4) . ?
P1 C16 1.892(3) . ?
P2 C23 1.878(4) . ?
P2 C24 1.896(4) . ?
P2 C28 1.887(4) . ?
N1 C16 1.443(4) . ?
N1 C17 1.411(4) . ?
N1 B1 1.434(5) . ?
N2 C22 1.411(4) . ?
N2 C23 1.439(4) . ?
N2 B1 1.446(5) . ?
C1 H1A 0.9900 . ?
C1 H1B 0.9900 . ?
C1 C2 1.477(5) . ?
C2 C3 1.419(4) . ?
C2 C7 1.415(5) . ?
C3 H3 0.9500 . ?
C3 C4 1.392(5) . ?
C4 H4 0.9500 . ?
C4 C5 1.383(5) . ?
C5 H5 0.9500 . ?
C5 C6 1.398(5) . ?
C6 H6 0.9500 . ?
C6 C7 1.387(5) . ?
C7 H7 0.9500 . ?
C8 C9 1.549(5) . ?
C8 C10 1.547(4) . ?
C8 C11 1.525(5) . ?
C9 H9A 0.9800 . ?
C9 H9B 0.9800 . ?
C9 H9C 0.9800 . ?
C10 H10A 0.9800 . ?
C10 H10B 0.9800 . ?
C10 H10C 0.9800 . ?
C11 H11A 0.9800 . ?
C11 H11B 0.9800 . ?
C11 H11C 0.9800 . ?
C12 C13 1.539(5) . ?
C12 C14 1.542(5) . ?
C12 C15 1.535(5) . ?
C13 H13A 0.9800 . ?
C13 H13B 0.9800 . ?
C13 H13C 0.9800 . ?
C14 H14A 0.9800 . ?
C14 H14B 0.9800 . ?
C14 H14C 0.9800 . ?
C15 H15A 0.9800 . ?
C15 H15B 0.9800 . ?
C15 H15C 0.9800 . ?
C16 H16A 0.9900 . ?
C16 H16B 0.9900 . ?
C17 C18 1.382(5) . ?
C17 C22 1.424(5) . ?
C18 H18 0.9500 . ?
C18 C19 1.398(5) . ?
C19 H19 0.9500 . ?
C19 C20 1.400(5) . ?
C20 H20 0.9500 . ?
C20 C21 1.392(5) . ?
C21 H21 0.9500 . ?
C21 C22 1.403(5) . ?
C23 H23A 0.9900 . ?
C23 H23B 0.9900 . ?
C24 C25 1.553(5) . ?
C24 C26 1.553(5) . ?
C24 C27 1.550(5) . ?
C25 H25A 0.9800 . ?
C25 H25B 0.9800 . ?
C25 H25C 0.9800 . ?
C26 H26A 0.9800 . ?
C26 H26B 0.9800 . ?
C26 H26C 0.9800 . ?
C27 H27A 0.9800 . ?
C27 H27B 0.9800 . ?
C27 H27C 0.9800 . ?
C28 C29 1.551(5) . ?
C28 C30 1.542(5) . ?
C28 C31 1.532(5) . ?
C29 H29A 0.9800 . ?
C29 H29B 0.9800 . ?
C29 H29C 0.9800 . ?
C30 H30A 0.9800 . ?
C30 H30B 0.9800 . ?
C30 H30C 0.9800 . ?
C31 H31A 0.9800 . ?
C31 H31B 0.9800 . ?
C31 H31C 0.9800 . ?

loop_
_geom_angle_atom_site_label_1
_geom_angle_atom_site_label_2
_geom_angle_atom_site_label_3
_geom_angle
_geom_angle_site_symmetry_1
_geom_angle_site_symmetry_3
_geom_angle_publ_flag
P2 Pd1 P1 153.77(4) . . ?
C1 Pd1 P1 108.72(9) . . ?
C1 Pd1 P2 97.33(9) . . ?
B1 Pd1 P1 76.60(12) . . ?
B1 Pd1 P2 77.27(12) . . ?
B1 Pd1 C1 174.32(15) . . ?
C8 P1 Pd1 119.72(12) . . ?
C8 P1 C16 101.93(17) . . ?
C12 P1 Pd1 109.93(13) . . ?
C12 P1 C8 112.71(16) . . ?
C12 P1 C16 102.22(17) . . ?
C16 P1 Pd1 108.43(11) . . ?
C23 P2 Pd1 108.44(12) . . ?
C23 P2 C24 102.24(17) . . ?
C23 P2 C28 101.60(16) . . ?
C24 P2 Pd1 117.60(11) . . ?
C28 P2 Pd1 111.89(12) . . ?
C28 P2 C24 113.15(17) . . ?
C17 N1 C16 129.5(3) . . ?
C17 N1 B1 109.8(3) . . ?
B1 N1 C16 120.6(3) . . ?
C22 N2 C23 129.1(3) . . ?
C22 N2 B1 108.7(3) . . ?
C23 N2 B1 121.7(3) . . ?
Pd1 C1 H1A 105.4 . . ?
Pd1 C1 H1B 105.4 . . ?
H1A C1 H1B 106.0 . . ?
C2 C1 Pd1 127.7(2) . . ?
C2 C1 H1A 105.4 . . ?
C2 C1 H1B 105.4 . . ?
C3 C2 C1 122.7(4) . . ?
C7 C2 C1 122.1(3) . . ?
C7 C2 C3 115.2(4) . . ?
C2 C3 H3 119.1 . . ?
C4 C3 C2 121.9(4) . . ?
C4 C3 H3 119.1 . . ?
C3 C4 H4 119.3 . . ?
C5 C4 C3 121.4(4) . . ?
C5 C4 H4 119.3 . . ?
C4 C5 H5 120.8 . . ?
C4 C5 C6 118.3(4) . . ?
C6 C5 H5 120.8 . . ?
C5 C6 H6 119.7 . . ?
C7 C6 C5 120.5(4) . . ?
C7 C6 H6 119.7 . . ?
C2 C7 H7 118.7 . . ?
C6 C7 C2 122.7(4) . . ?
C6 C7 H7 118.7 . . ?
C9 C8 P1 103.5(2) . . ?
C10 C8 P1 111.6(2) . . ?
C10 C8 C9 108.8(3) . . ?
C11 C8 P1 114.4(3) . . ?
C11 C8 C9 109.2(3) . . ?
C11 C8 C10 109.0(3) . . ?
C8 C9 H9A 109.5 . . ?
C8 C9 H9B 109.5 . . ?
C8 C9 H9C 109.5 . . ?
H9A C9 H9B 109.5 . . ?
H9A C9 H9C 109.5 . . ?
H9B C9 H9C 109.5 . . ?
C8 C10 H10A 109.5 . . ?
C8 C10 H10B 109.5 . . ?
C8 C10 H10C 109.5 . . ?
H10A C10 H10B 109.5 . . ?
H10A C10 H10C 109.5 . . ?
H10B C10 H10C 109.5 . . ?
C8 C11 H11A 109.5 . . ?
C8 C11 H11B 109.5 . . ?
C8 C11 H11C 109.5 . . ?
H11A C11 H11B 109.5 . . ?
H11A C11 H11C 109.5 . . ?
H11B C11 H11C 109.5 . . ?
C13 C12 P1 106.4(2) . . ?
C13 C12 C14 107.2(3) . . ?
C14 C12 P1 108.7(3) . . ?
C15 C12 P1 114.7(3) . . ?
C15 C12 C13 109.4(3) . . ?
C15 C12 C14 110.0(3) . . ?
C12 C13 H13A 109.5 . . ?
C12 C13 H13B 109.5 . . ?
C12 C13 H13C 109.5 . . ?
H13A C13 H13B 109.5 . . ?
H13A C13 H13C 109.5 . . ?
H13B C13 H13C 109.5 . . ?
C12 C14 H14A 109.5 . . ?
C12 C14 H14B 109.5 . . ?
C12 C14 H14C 109.5 . . ?
H14A C14 H14B 109.5 . . ?
H14A C14 H14C 109.5 . . ?
H14B C14 H14C 109.5 . . ?
C12 C15 H15A 109.5 . . ?
C12 C15 H15B 109.5 . . ?
C12 C15 H15C 109.5 . . ?
H15A C15 H15B 109.5 . . ?
H15A C15 H15C 109.5 . . ?
H15B C15 H15C 109.5 . . ?
P1 C16 H16A 110.9 . . ?
P1 C16 H16B 110.9 . . ?
N1 C16 P1 104.2(2) . . ?
N1 C16 H16A 110.9 . . ?
N1 C16 H16B 110.9 . . ?
H16A C16 H16B 108.9 . . ?
N1 C17 C22 107.4(3) . . ?
C18 C17 N1 131.7(3) . . ?
C18 C17 C22 120.9(3) . . ?
C17 C18 H18 121.1 . . ?
C17 C18 C19 117.9(4) . . ?
C19 C18 H18 121.1 . . ?
C18 C19 H19 119.4 . . ?
C18 C19 C20 121.2(4) . . ?
C20 C19 H19 119.4 . . ?
C19 C20 H20 119.1 . . ?
C21 C20 C19 121.9(4) . . ?
C21 C20 H20 119.1 . . ?
C20 C21 H21 121.5 . . ?
C20 C21 C22 116.9(4) . . ?
C22 C21 H21 121.5 . . ?
N2 C22 C17 108.5(3) . . ?
C21 C22 N2 130.4(4) . . ?
C21 C22 C17 121.1(3) . . ?
P2 C23 H23A 111.0 . . ?
P2 C23 H23B 111.0 . . ?
N2 C23 P2 103.7(2) . . ?
N2 C23 H23A 111.0 . . ?
N2 C23 H23B 111.0 . . ?
H23A C23 H23B 109.0 . . ?
C25 C24 P2 104.5(3) . . ?
C26 C24 P2 114.9(2) . . ?
C26 C24 C25 108.2(3) . . ?
C27 C24 P2 111.4(3) . . ?
C27 C24 C25 109.2(3) . . ?
C27 C24 C26 108.5(3) . . ?
C24 C25 H25A 109.5 . . ?
C24 C25 H25B 109.5 . . ?
C24 C25 H25C 109.5 . . ?
H25A C25 H25B 109.5 . . ?
H25A C25 H25C 109.5 . . ?
H25B C25 H25C 109.5 . . ?
C24 C26 H26A 109.5 . . ?
C24 C26 H26B 109.5 . . ?
C24 C26 H26C 109.5 . . ?
H26A C26 H26B 109.5 . . ?
H26A C26 H26C 109.5 . . ?
H26B C26 H26C 109.5 . . ?
C24 C27 H27A 109.5 . . ?
C24 C27 H27B 109.5 . . ?
C24 C27 H27C 109.5 . . ?
H27A C27 H27B 109.5 . . ?
H27A C27 H27C 109.5 . . ?
H27B C27 H27C 109.5 . . ?
C29 C28 P2 107.6(2) . . ?
C30 C28 P2 109.8(2) . . ?
C30 C28 C29 106.8(3) . . ?
C31 C28 P2 113.8(3) . . ?
C31 C28 C29 109.2(3) . . ?
C31 C28 C30 109.3(3) . . ?
C28 C29 H29A 109.5 . . ?
C28 C29 H29B 109.5 . . ?
C28 C29 H29C 109.5 . . ?
H29A C29 H29B 109.5 . . ?
H29A C29 H29C 109.5 . . ?
H29B C29 H29C 109.5 . . ?
C28 C30 H30A 109.5 . . ?
C28 C30 H30B 109.5 . . ?
C28 C30 H30C 109.5 . . ?
H30A C30 H30B 109.5 . . ?
H30A C30 H30C 109.5 . . ?
H30B C30 H30C 109.5 . . ?
C28 C31 H31A 109.5 . . ?
C28 C31 H31B 109.5 . . ?
C28 C31 H31C 109.5 . . ?
H31A C31 H31B 109.5 . . ?
H31A C31 H31C 109.5 . . ?
H31B C31 H31C 109.5 . . ?
N1 B1 Pd1 128.2(3) . . ?
N1 B1 N2 105.6(3) . . ?
N2 B1 Pd1 126.2(3) . . ?

loop_
_geom_torsion_atom_site_label_1
_geom_torsion_atom_site_label_2
_geom_torsion_atom_site_label_3
_geom_torsion_atom_site_label_4
_geom_torsion
_geom_torsion_site_symmetry_1
_geom_torsion_site_symmetry_2
_geom_torsion_site_symmetry_3
_geom_torsion_site_symmetry_4
_geom_torsion_publ_flag
Pd1 P1 C8 C9 -35.6(3) . . . . ?
Pd1 P1 C8 C10 81.3(3) . . . . ?
Pd1 P1 C8 C11 -154.3(2) . . . . ?
Pd1 P1 C12 C13 59.6(3) . . . . ?
Pd1 P1 C12 C14 -55.6(3) . . . . ?
Pd1 P1 C12 C15 -179.3(2) . . . . ?
Pd1 P1 C16 N1 -14.5(3) . . . . ?
Pd1 P2 C23 N2 -16.6(2) . . . . ?
Pd1 P2 C24 C25 -38.8(3) . . . . ?
Pd1 P2 C24 C26 -157.1(2) . . . . ?
Pd1 P2 C24 C27 78.9(3) . . . . ?
Pd1 P2 C28 C29 63.7(2) . . . . ?
Pd1 P2 C28 C30 -52.2(3) . . . . ?
Pd1 P2 C28 C31 -175.1(2) . . . . ?
Pd1 C1 C2 C3 -106.9(4) . . . . ?
Pd1 C1 C2 C7 73.5(5) . . . . ?
N1 C17 C18 C19 -178.2(3) . . . . ?
N1 C17 C22 N2 -1.5(4) . . . . ?
N1 C17 C22 C21 178.2(3) . . . . ?
C1 C2 C3 C4 -179.5(4) . . . . ?
C1 C2 C7 C6 -179.0(4) . . . . ?
C2 C3 C4 C5 -1.8(6) . . . . ?
C3 C2 C7 C6 1.4(6) . . . . ?
C3 C4 C5 C6 2.0(6) . . . . ?
C4 C5 C6 C7 -0.5(6) . . . . ?
C5 C6 C7 C2 -1.2(6) . . . . ?
C7 C2 C3 C4 0.1(6) . . . . ?
C8 P1 C12 C13 -164.1(2) . . . . ?
C8 P1 C12 C14 80.7(3) . . . . ?
C8 P1 C12 C15 -42.9(3) . . . . ?
C8 P1 C16 N1 -141.7(2) . . . . ?
C12 P1 C8 C9 -167.2(2) . . . . ?
C12 P1 C8 C10 -50.3(3) . . . . ?
C12 P1 C8 C11 74.1(3) . . . . ?
C12 P1 C16 N1 101.6(2) . . . . ?
C16 P1 C8 C9 83.9(3) . . . . ?
C16 P1 C8 C10 -159.2(3) . . . . ?
C16 P1 C8 C11 -34.8(3) . . . . ?
C16 P1 C12 C13 -55.4(3) . . . . ?
C16 P1 C12 C14 -170.6(2) . . . . ?
C16 P1 C12 C15 65.7(3) . . . . ?
C16 N1 C17 C18 4.1(6) . . . . ?
C16 N1 C17 C22 -175.3(3) . . . . ?
C16 N1 B1 Pd1 -3.7(5) . . . . ?
C16 N1 B1 N2 176.6(3) . . . . ?
C17 N1 C16 P1 -172.0(3) . . . . ?
C17 N1 B1 Pd1 179.7(3) . . . . ?
C17 N1 B1 N2 -0.1(4) . . . . ?
C17 C18 C19 C20 0.4(6) . . . . ?
C18 C17 C22 N2 179.0(3) . . . . ?
C18 C17 C22 C21 -1.3(6) . . . . ?
C18 C19 C20 C21 -2.0(6) . . . . ?
C19 C20 C21 C22 1.8(6) . . . . ?
C20 C21 C22 N2 179.3(4) . . . . ?
C20 C21 C22 C17 -0.2(5) . . . . ?
C22 N2 C23 P2 -173.2(3) . . . . ?
C22 N2 B1 Pd1 179.4(3) . . . . ?
C22 N2 B1 N1 -0.8(4) . . . . ?
C22 C17 C18 C19 1.2(6) . . . . ?
C23 P2 C24 C25 79.8(3) . . . . ?
C23 P2 C24 C26 -38.5(3) . . . . ?
C23 P2 C24 C27 -162.4(2) . . . . ?
C23 P2 C28 C29 -51.8(3) . . . . ?
C23 P2 C28 C30 -167.7(3) . . . . ?
C23 P2 C28 C31 69.3(3) . . . . ?
C23 N2 C22 C17 -170.3(3) . . . . ?
C23 N2 C22 C21 10.1(6) . . . . ?
C23 N2 B1 Pd1 -8.1(5) . . . . ?
C23 N2 B1 N1 171.6(3) . . . . ?
C24 P2 C23 N2 -141.5(2) . . . . ?
C24 P2 C28 C29 -160.6(2) . . . . ?
C24 P2 C28 C30 83.4(3) . . . . ?
C24 P2 C28 C31 -39.5(3) . . . . ?
C28 P2 C23 N2 101.4(2) . . . . ?
C28 P2 C24 C25 -171.7(2) . . . . ?
C28 P2 C24 C26 69.9(3) . . . . ?
C28 P2 C24 C27 -54.0(3) . . . . ?
B1 N1 C16 P1 12.1(4) . . . . ?
B1 N1 C17 C18 -179.6(4) . . . . ?
B1 N1 C17 C22 0.9(4) . . . . ?
B1 N2 C22 C17 1.4(4) . . . . ?
B1 N2 C22 C21 -178.2(4) . . . . ?
B1 N2 C23 P2 16.1(4) . . . . ?

_shelx_res_file                  
;
    mini2-22007.res created by SHELXL-2014/7

TITL mini2-22007_a.res in P2(1)/n
REM Old TITL mini2-22007 in P2(1)/n
REM SHELXT solution in P2(1)/n
REM R1 0.112, Rweak 0.008, Alpha 0.082, Orientation as input
REM Formula found by SHELXT: C32 N2 P2 Pd
CELL 0.71073 12.9206 17.1954 14.897 90 103.79 90
ZERR 4 0.0009 0.0013 0.001 0 0.007 0
LATT 1
SYMM 0.5-X,0.5+Y,0.5-Z
SFAC C H B N P Pd
UNIT 124 204 4 8 8 4

L.S. 10
PLAN  20
SIZE 0.01 0.1 0.25
TEMP -180
CONF
BOND $H
list 4
MORE -1
acta
REM <olex2.extras>
REM <HklSrc "%.\\mini2-22007.hkl">
REM </olex2.extras>

WGHT    0.027700
FVAR       0.28703
PD1   6    0.568131    0.768323    0.504200    11.00000    0.00960    0.01759 =
         0.01171    0.00120    0.00304    0.00027
P1    5    0.384065    0.788258    0.479028    11.00000    0.00982    0.01563 =
         0.01380   -0.00070    0.00355    0.00016
P2    5    0.735765    0.789314    0.474341    11.00000    0.00973    0.01953 =
         0.01358    0.00137    0.00357   -0.00016
N1    4    0.431531    0.864997    0.340201    11.00000    0.01252    0.01316 =
         0.01417    0.00147    0.00382   -0.00039
N2    4    0.610251    0.873380    0.346401    11.00000    0.01096    0.01861 =
         0.01363   -0.00093    0.00264    0.00243
C1    1    0.623080    0.693901    0.631739    11.00000    0.00833    0.02581 =
         0.01077    0.00574    0.00097   -0.00079
AFIX  23
H1A   2    0.689596    0.668718    0.624697    11.00000   -1.20000
H1B   2    0.644568    0.731007    0.683662    11.00000   -1.20000
AFIX   0
C2    1    0.562789    0.632221    0.666040    11.00000    0.00941    0.02698 =
         0.01483    0.00032   -0.00229    0.00391
C3    1    0.520649    0.641995    0.744970    11.00000    0.01953    0.02344 =
         0.01595   -0.00198    0.00389    0.00100
AFIX  43
H3    2    0.530870    0.690178    0.777074    11.00000   -1.20000
AFIX   0
C4    1    0.464746    0.582986    0.776715    11.00000    0.02107    0.02906 =
         0.01801    0.00626    0.00755   -0.00085
AFIX  43
H4    2    0.439590    0.591269    0.830897    11.00000   -1.20000
AFIX   0
C5    1    0.445071    0.512558    0.731011    11.00000    0.01974    0.02070 =
         0.03120    0.00466    0.00868    0.00064
AFIX  43
H5    2    0.404889    0.473200    0.751983    11.00000   -1.20000
AFIX   0
C6    1    0.485807    0.500751    0.653172    11.00000    0.02991    0.01897 =
         0.03041   -0.00292    0.00775    0.00184
AFIX  43
H6    2    0.473771    0.452640    0.621019    11.00000   -1.20000
AFIX   0
C7    1    0.543681    0.558735    0.622492    11.00000    0.01791    0.02669 =
         0.02037    0.00030    0.00709    0.00360
AFIX  43
H7    2    0.571605    0.548694    0.570135    11.00000   -1.20000
AFIX   0
C8    1    0.291533    0.701845    0.467569    11.00000    0.00980    0.01877 =
         0.01878    0.00168    0.00141    0.00051
C9    1    0.344459    0.640697    0.416468    11.00000    0.01449    0.02225 =
         0.02784   -0.00307    0.00314    0.00094
AFIX 137
H9A   2    0.348925    0.661361    0.356197    11.00000   -1.50000
H9B   2    0.301643    0.593033    0.407528    11.00000   -1.50000
H9C   2    0.416285    0.629024    0.453357    11.00000   -1.50000
AFIX   0
C10   1    0.286769    0.668894    0.563123    11.00000    0.01866    0.01572 =
         0.02949    0.00543    0.00715   -0.00167
AFIX 137
H10A  2    0.359339    0.661407    0.600849    11.00000   -1.50000
H10B  2    0.249271    0.618903    0.554910    11.00000   -1.50000
H10C  2    0.248678    0.705497    0.594146    11.00000   -1.50000
AFIX   0
C11   1    0.178398    0.717546    0.411481    11.00000    0.01607    0.02237 =
         0.02859    0.00303    0.00395   -0.00291
AFIX 137
H11A  2    0.147475    0.760397    0.439766    11.00000   -1.50000
H11B  2    0.134951    0.670701    0.410536    11.00000   -1.50000
H11C  2    0.180063    0.731629    0.348095    11.00000   -1.50000
AFIX   0
C12   1    0.356168    0.864013    0.562046    11.00000    0.01633    0.01963 =
         0.01840   -0.00246    0.00711   -0.00389
C13   1    0.413133    0.938723    0.543298    11.00000    0.02684    0.01434 =
         0.02320   -0.00598    0.01024   -0.00269
AFIX 137
H13A  2    0.489251    0.928083    0.550917    11.00000   -1.50000
H13B  2    0.403912    0.979217    0.587026    11.00000   -1.50000
H13C  2    0.382514    0.956446    0.480012    11.00000   -1.50000
AFIX   0
C14   1    0.408628    0.838073    0.661565    11.00000    0.02698    0.02696 =
         0.01832   -0.00829    0.00869   -0.00097
AFIX 137
H14A  2    0.402656    0.879897    0.704734    11.00000   -1.50000
H14B  2    0.484019    0.826374    0.666540    11.00000   -1.50000
H14C  2    0.372554    0.791460    0.676676    11.00000   -1.50000
AFIX   0
C15   1    0.237559    0.881359    0.552872    11.00000    0.02484    0.02365 =
         0.03424   -0.00208    0.01855    0.00753
AFIX 137
H15A  2    0.204239    0.895743    0.488850    11.00000   -1.50000
H15B  2    0.230314    0.924402    0.594059    11.00000   -1.50000
H15C  2    0.202401    0.835006    0.569852    11.00000   -1.50000
AFIX   0
C16   1    0.335392    0.837888    0.363287    11.00000    0.01350    0.02012 =
         0.01611    0.00321    0.00392    0.00246
AFIX  23
H16A  2    0.296712    0.800837    0.316228    11.00000   -1.20000
H16B  2    0.287607    0.881909    0.368050    11.00000   -1.20000
AFIX   0
C17   1    0.443674    0.913536    0.267073    11.00000    0.01735    0.01471 =
         0.01059   -0.00350    0.00435   -0.00166
C18   1    0.370020    0.952731    0.199754    11.00000    0.01530    0.01508 =
         0.02026    0.00201    0.00101   -0.00217
AFIX  43
H18   2    0.296119    0.950900    0.198166    11.00000   -1.20000
AFIX   0
C19   1    0.407740    0.995141    0.134103    11.00000    0.02779    0.01201 =
         0.01609    0.00071   -0.00323    0.00127
AFIX  43
H19   2    0.358658    1.022820    0.087395    11.00000   -1.20000
AFIX   0
C20   1    0.516539    0.997590    0.135893    11.00000    0.03185    0.01591 =
         0.01421   -0.00018    0.00689   -0.00618
AFIX  43
H20   2    0.539272    1.025627    0.089088    11.00000   -1.20000
AFIX   0
C21   1    0.592345    0.960090    0.204342    11.00000    0.02026    0.01298 =
         0.02079   -0.00075    0.00579   -0.00277
AFIX  43
H21   2    0.666255    0.963152    0.206265    11.00000   -1.20000
AFIX   0
C22   1    0.554569    0.917590    0.270321    11.00000    0.01721    0.01483 =
         0.01012   -0.00019    0.00002    0.00033
C23   1    0.723160    0.868665    0.385743    11.00000    0.01777    0.01736 =
         0.01450    0.00097    0.00537    0.00060
AFIX  23
H23A  2    0.751132    0.918522    0.414965    11.00000   -1.20000
H23B  2    0.761959    0.855072    0.338067    11.00000   -1.20000
AFIX   0
C24   1    0.845549    0.827742    0.572442    11.00000    0.00720    0.02722 =
         0.01809    0.00091   -0.00021   -0.00397
C25   1    0.788890    0.887487    0.622624    11.00000    0.02791    0.03594 =
         0.02211   -0.00508    0.00800   -0.00686
AFIX 137
H25A  2    0.754821    0.927635    0.578748    11.00000   -1.50000
H25B  2    0.841391    0.911705    0.673359    11.00000   -1.50000
H25C  2    0.734697    0.860829    0.647435    11.00000   -1.50000
AFIX   0
C26   1    0.937435    0.870211    0.541746    11.00000    0.01519    0.03487 =
         0.02311   -0.00479    0.00335   -0.00767
AFIX 137
H26A  2    0.971509    0.834267    0.506571    11.00000   -1.50000
H26B  2    0.990151    0.888330    0.596446    11.00000   -1.50000
H26C  2    0.908643    0.914842    0.502848    11.00000   -1.50000
AFIX   0
C27   1    0.894136    0.762110    0.640902    11.00000    0.01722    0.04275 =
         0.01722    0.00460   -0.00226   -0.00399
AFIX 137
H27A  2    0.836867    0.734032    0.659888    11.00000   -1.50000
H27B  2    0.942499    0.784817    0.695411    11.00000   -1.50000
H27C  2    0.933762    0.725985    0.610691    11.00000   -1.50000
AFIX   0
C28   1    0.779325    0.704496    0.411877    11.00000    0.01662    0.01850 =
         0.01549    0.00264    0.00473    0.00206
C29   1    0.699663    0.697485    0.316181    11.00000    0.01747    0.02646 =
         0.02229   -0.00504    0.00537   -0.00196
AFIX 137
H29A  2    0.627088    0.692328    0.324738    11.00000   -1.50000
H29B  2    0.717327    0.651565    0.283821    11.00000   -1.50000
H29C  2    0.704251    0.744132    0.279533    11.00000   -1.50000
AFIX   0
C30   1    0.770891    0.628450    0.464502    11.00000    0.02800    0.02342 =
         0.03082    0.00395    0.01490    0.00271
AFIX 137
H30A  2    0.822728    0.629386    0.524412    11.00000   -1.50000
H30B  2    0.785772    0.584071    0.428254    11.00000   -1.50000
H30C  2    0.698812    0.623556    0.474290    11.00000   -1.50000
AFIX   0
C31   1    0.892575    0.712545    0.397983    11.00000    0.01701    0.02931 =
         0.02082    0.00296    0.00738    0.00244
AFIX 137
H31A  2    0.898197    0.760932    0.364710    11.00000   -1.50000
H31B  2    0.908351    0.668252    0.362039    11.00000   -1.50000
H31C  2    0.943614    0.713599    0.458314    11.00000   -1.50000
AFIX   0
B1    3    0.533953    0.838770    0.391457    11.00000    0.01568    0.01681 =
         0.01164   -0.00453    0.00273   -0.00494
HKLF 4

REM  mini2-22007_a.res in P2(1)/n
REM R1 =  0.0466 for    4297 Fo > 4sig(Fo)  and  0.0882 for all    6351 data
REM    346 parameters refined using      0 restraints

END

WGHT      0.0277      0.0000

REM Highest difference peak  0.713,  deepest hole -0.637,  1-sigma level  0.112
Q1    1   0.5674  0.8197  0.5050  11.00000  0.05    0.71
Q2    1   0.4639  0.7670  0.4162  11.00000  0.05    0.70
Q3    1   0.5645  0.7113  0.5073  11.00000  0.05    0.65
Q4    1   0.3593  0.7393  0.4635  11.00000  0.05    0.57
Q5    1   0.4951  0.7130  0.4543  11.00000  0.05    0.50
Q6    1   0.6019  0.7054  0.5748  11.00000  0.05    0.50
Q7    1   0.4440  0.7691  0.5004  11.00000  0.05    0.49
Q8    1   0.4160  0.9991  0.1808  11.00000  0.05    0.49
Q9    1   0.6756  0.7639  0.5992  11.00000  0.05    0.49
Q10   1   0.5675  0.7649  0.5423  11.00000  0.05    0.48
Q11   1   0.5556  0.7682  0.4488  11.00000  0.05    0.48
Q12   1   0.5256  0.8216  0.4469  11.00000  0.05    0.45
Q13   1   0.7276  0.7358  0.4692  11.00000  0.05    0.45
Q14   1   0.7577  0.7377  0.4562  11.00000  0.05    0.45
Q15   1   1.0207  0.6161  0.5030  11.00000  0.05    0.42
Q16   1   0.6782  0.7738  0.4993  11.00000  0.05    0.42
Q17   1   0.6272  0.7243  0.4600  11.00000  0.05    0.41
Q18   1   0.6967  0.6341  0.4411  11.00000  0.05    0.40
Q19   1   0.3575  0.6025  0.3026  11.00000  0.05    0.39
Q20   1   0.5000  0.5000  0.5000  10.50000  0.05    0.39
;
_shelx_res_checksum              17327
_olex2_submission_special_instructions 'No special instructions were received'
_oxdiff_exptl_absorpt_empirical_details 
;
Empirical correction (ABSPACK) includes:
- Absorption correction using spherical harmonics
- Frame scaling
;
_oxdiff_exptl_absorpt_empirical_full_max 1.465
_oxdiff_exptl_absorpt_empirical_full_min 0.835
####################################################################### 
# 
# This file contains crystal structure data downloaded from the 
# Cambridge Structural Database (CSD) hosted by the Cambridge 
# Crystallographic Data Centre (CCDC).
# 
# Full information about CCDC data access policies and citation 
# guidelines are available at http://www.ccdc.cam.ac.uk/access/V1 
# 
# Audit and citation data items may have been added by the CCDC. 
# Please retain this information to preserve the provenance of 
# this file and to allow appropriate attribution of the data. 
# 
#######################################################################

data_syn-23013_auto
_database_code_depnum_ccdc_archive 'CCDC 2243697'
loop_
_audit_author_name
_audit_author_address
'Brandon Mercado'
;Yale University
United States of America
;
_audit_update_record             
;
2023-02-21 deposited with the CCDC.	2023-07-03 downloaded from the CCDC.
;
_audit_creation_date             2023-02-20
_audit_creation_method           
;
Olex2 1.5
(compiled 2021.12.09 svn.r5202d8cf for OlexSys, GUI svn.r6439)
;
_shelx_SHELXL_version_number     2014/7
_chemical_name_common            ?
_chemical_name_systematic        ?
_chemical_formula_moiety         'C27 H51 B N2 P2 Pd'
_chemical_formula_sum            'C27 H51 B N2 P2 Pd'
_chemical_formula_weight         582.84
_chemical_melting_point          ?
_chemical_oxdiff_formula         'C H N B P Pd'
loop_
_atom_type_symbol
_atom_type_description
_atom_type_scat_dispersion_real
_atom_type_scat_dispersion_imag
_atom_type_scat_source
C C 0.0181 0.0091 'International Tables Vol C Tables 4.2.6.8 and 6.1.1.4'
H H 0.0000 0.0000 'International Tables Vol C Tables 4.2.6.8 and 6.1.1.4'
B B 0.0090 0.0039 'International Tables Vol C Tables 4.2.6.8 and 6.1.1.4'
N N 0.0311 0.0180 'International Tables Vol C Tables 4.2.6.8 and 6.1.1.4'
P P 0.2955 0.4335 'International Tables Vol C Tables 4.2.6.8 and 6.1.1.4'
Pd Pd 0.1215 3.9337 'International Tables Vol C Tables 4.2.6.8 and 6.1.1.4'

_shelx_space_group_comment       
;
The symmetry employed for this shelxl refinement is uniquely defined
by the following loop, which should always be used as a source of
symmetry information in preference to the above space-group names.
They are only intended as comments.
;
_space_group_crystal_system      triclinic
_space_group_IT_number           2
_space_group_name_H-M_alt        'P -1'
_space_group_name_Hall           '-P 1'
loop_
_space_group_symop_operation_xyz
'x, y, z'
'-x, -y, -z'

_cell_length_a                   7.85480(10)
_cell_length_b                   11.08790(10)
_cell_length_c                   17.8239(2)
_cell_angle_alpha                104.2180(10)
_cell_angle_beta                 94.7470(10)
_cell_angle_gamma                100.4430(10)
_cell_volume                     1466.62(3)
_cell_formula_units_Z            2
_cell_measurement_reflns_used    10726
_cell_measurement_temperature    93.15
_cell_measurement_theta_max      77.7390
_cell_measurement_theta_min      2.5770
_shelx_estimated_absorpt_T_max   0.885
_shelx_estimated_absorpt_T_min   0.574
_exptl_absorpt_coefficient_mu    6.247
_exptl_absorpt_correction_T_max  1.00000
_exptl_absorpt_correction_T_min  0.78450
_exptl_absorpt_correction_type   multi-scan
_exptl_absorpt_process_details   
;
CrysAlisPro 1.171.41.93a (Rigaku Oxford Diffraction, 2020)
Empirical absorption correction using spherical harmonics,
implemented in SCALE3 ABSPACK scaling algorithm.
;
_exptl_absorpt_special_details   ?
_exptl_crystal_colour            colourless
_exptl_crystal_colour_primary    colourless
_exptl_crystal_density_diffrn    1.320
_exptl_crystal_density_meas      ?
_exptl_crystal_density_method    ?
_exptl_crystal_description       block
_exptl_crystal_F_000             616
_exptl_crystal_size_max          0.1
_exptl_crystal_size_mid          0.05
_exptl_crystal_size_min          0.02
_exptl_transmission_factor_max   ?
_exptl_transmission_factor_min   ?
_diffrn_reflns_av_R_equivalents  0.0389
_diffrn_reflns_av_unetI/netI     0.0404
_diffrn_reflns_Laue_measured_fraction_full 0.999
_diffrn_reflns_Laue_measured_fraction_max 0.999
_diffrn_reflns_limit_h_max       9
_diffrn_reflns_limit_h_min       -7
_diffrn_reflns_limit_k_max       13
_diffrn_reflns_limit_k_min       -13
_diffrn_reflns_limit_l_max       21
_diffrn_reflns_limit_l_min       -21
_diffrn_reflns_number            15470
_diffrn_reflns_point_group_measured_fraction_full 0.999
_diffrn_reflns_point_group_measured_fraction_max 0.999
_diffrn_reflns_theta_full        66.589
_diffrn_reflns_theta_max         66.589
_diffrn_reflns_theta_min         2.580
_diffrn_ambient_temperature      93.15
_diffrn_detector                 'Hybrid Pixel Array Detector'
_diffrn_detector_area_resol_mean 10.0000
_diffrn_detector_type            'HyPix-Arc 100'
_diffrn_measured_fraction_theta_full 0.999
_diffrn_measured_fraction_theta_max 0.999
_diffrn_measurement_details      
;
List of Runs (angles in degrees, time in seconds):

  # Type    Start    End  Width  t~exp~   \w     \q     \k     \f   Frames
#--------------------------------------------------------------------------
  1  \w     38.00 109.00   0.50    0.21    --   99.22-125.00  30.00  142
  2  \w     49.00 105.00   0.50    0.21    --   99.22-125.00-150.00  112
  3  \w    -26.00  35.00   0.50    0.21    --  -47.25  19.00 -60.00  122
  4  \w    -26.00  33.00   0.50    0.21    --  -47.25  19.00   0.00  118
  5  \w    -26.00  36.00   0.50    0.21    --  -47.25  19.00  60.00  124
  6  \w     32.00  57.00   0.50    0.21    --   46.75-106.00  58.00   50
  7  \w     85.00 111.00   0.50    0.21    --  109.90-125.00 -30.00   52
  8  \w     47.00  97.00   0.50    0.21    --  109.90 -95.00-150.00  100
  9  \w     45.00 104.00   0.50    0.21    --   99.22-106.00  58.00  118
 10  \w     46.00  72.00   0.50    0.21    --  109.90-106.00  58.00   52
 11  \w     81.00 107.00   0.50    0.21    --   88.00-104.00 176.22   52
 12  \w     23.00  48.00   0.50    0.21    --   88.00-104.00 176.22   50
 13  \w     43.00  98.00   0.50    0.21    --  109.90 -77.00  90.00  110
 14  \w     36.00  67.00   0.50    0.21    --  109.90 -61.00  30.00   62
 15  \w     45.00  70.00   0.50    0.21    --  109.90 -61.00 -30.00   50
 16  \w     28.00  64.00   0.50    0.21    --   99.22 -61.00 -90.00   72
 17  \w     18.00  43.00   0.50    0.21    --   99.22 -45.00-150.00   50
 18  \w     19.00  51.00   0.50    0.21    --   99.22 -45.00-180.00   64
 19  \w     42.00  85.00   0.50    0.21    --  109.90 -77.00-120.00   86
 20  \w     33.00  58.00   0.50    0.21    --  109.90 -61.00 -60.00   50
 21  \w     24.00  50.00   0.50    0.21    --   99.22 -45.00  60.00   52
 22  \w     18.00  46.00   0.50    0.21    --   99.22 -45.00  90.00   56
 23  \w    125.00 174.00   0.50    0.21    --  109.90  45.00 -60.00   98
 24  \w    123.00 177.00   0.50    0.21    --  109.90  30.00-180.00  108
 25  \w     85.00 111.00   0.50    0.21    --  109.90  30.00-180.00   52
 26  \w    128.00 178.00   0.50    0.21    --  109.90  30.00  60.00  100
 27  \w     80.00 106.00   0.50    0.21    --  109.90  30.00  60.00   52
 28  \w    122.00 147.00   0.50    0.21    --  109.90 106.00 156.00   50
 29  \w    115.00 140.00   0.50    0.21    --   99.22 106.00 156.00   50
 30  \w     95.00 120.00   0.50    0.21    --   99.22 125.00  60.00   50
 31  \w    141.00 167.00   0.50    0.21    --   99.22 125.00  60.00   52
 32  \w    -69.00  -7.00   0.50    0.21    --  -84.11  61.00 150.00  124
 33  \w    -33.00  -2.00   0.50    0.21    --  -84.11  30.00  90.00   62
 34  \w    -34.00  -3.00   0.50    0.21    --  -84.11  30.00  60.00   62
 35  \w    -35.00 -10.00   0.50    0.21    --  -84.11  30.00 120.00   50
 36  \w    -35.00 -10.00   0.50    0.21    --  -84.11  30.00  30.00   50
 37  \w    -35.00  -1.00   0.50    0.21    --  -84.11  30.00   0.00   68
 38  \w    -32.00  -1.00   0.50    0.21    --  -84.11  30.00 -30.00   62
 39  \w    -35.00 -10.00   0.50    0.21    --  -84.11  30.00 -90.00   50
 40  \w    -33.00  -1.00   0.50    0.21    --  -84.11  30.00-150.00   64
 41  \w    -82.00 -20.00   0.50    0.21    --  -84.11 125.00-150.00  124
 42  \w    -57.00   0.00   0.50    0.21    --  -47.25 106.00 156.00  114
 43  \w    -69.00 -44.00   0.50    0.21    --  -84.11 106.00 156.00   50
 44  \w   -145.00-120.00   0.50    0.21    --  -84.11-106.00  58.00   50
 45  \w   -111.00 -85.00   0.50    0.21    --  -47.25-125.00  30.00   52
;
_diffrn_measurement_device       'four-circle diffractometer'
_diffrn_measurement_device_type  'XtaLAB Synergy, Dualflex, HyPix-Arc 100'
_diffrn_measurement_method       '\w scans'
_diffrn_orient_matrix_type       
'CrysAlisPro convention (1999,Acta A55,543-557)'
_diffrn_orient_matrix_UB_11      0.0260947000
_diffrn_orient_matrix_UB_12      -0.1185684000
_diffrn_orient_matrix_UB_13      0.0262532000
_diffrn_orient_matrix_UB_21      0.0324578000
_diffrn_orient_matrix_UB_22      -0.0641058000
_diffrn_orient_matrix_UB_23      -0.0830621000
_diffrn_orient_matrix_UB_31      0.1968786000
_diffrn_orient_matrix_UB_32      0.0575423000
_diffrn_orient_matrix_UB_33      0.0224912000
_diffrn_radiation_monochromator  mirror
_diffrn_radiation_probe          x-ray
_diffrn_radiation_type           'Cu K\a'
_diffrn_radiation_wavelength     1.54184
_diffrn_source                   'micro-focus sealed X-ray tube'
_diffrn_source_type              'PhotonJet (Cu) X-ray Source'
_reflns_Friedel_coverage         0.000
_reflns_Friedel_fraction_full    .
_reflns_Friedel_fraction_max     .
_reflns_number_gt                4831
_reflns_number_total             5183
_reflns_special_details          
;
 Reflections were merged by SHELXL according to the crystal
 class for the calculation of statistics and refinement.
 
 _reflns_Friedel_fraction is defined as the number of unique
 Friedel pairs measured divided by the number that would be
 possible theoretically, ignoring centric projections and
 systematic absences.
;
_reflns_threshold_expression     'I > 2\s(I)'
_computing_cell_refinement       'CrysAlisPro 1.171.41.93a (Rigaku OD, 2020)'
_computing_data_collection       'CrysAlisPro 1.171.41.93a (Rigaku OD, 2020)'
_computing_data_reduction        'CrysAlisPro 1.171.41.93a (Rigaku OD, 2020)'
_computing_molecular_graphics    'Olex2 1.5 (Dolomanov et al., 2009)'
_computing_publication_material  'Olex2 1.5 (Dolomanov et al., 2009)'
_computing_structure_refinement  'SHELXL 2014/7 (Sheldrick, 2015)'
_computing_structure_solution    'SHELXT  (Sheldrick, 2015)'
_refine_diff_density_max         0.441
_refine_diff_density_min         -0.635
_refine_diff_density_rms         0.068
_refine_ls_extinction_coef       .
_refine_ls_extinction_method     none
_refine_ls_goodness_of_fit_ref   1.064
_refine_ls_hydrogen_treatment    constr
_refine_ls_matrix_type           full
_refine_ls_number_parameters     311
_refine_ls_number_reflns         5183
_refine_ls_number_restraints     0
_refine_ls_R_factor_all          0.0273
_refine_ls_R_factor_gt           0.0249
_refine_ls_restrained_S_all      1.064
_refine_ls_shift/su_max          0.001
_refine_ls_shift/su_mean         0.000
_refine_ls_structure_factor_coef Fsqd
_refine_ls_weighting_details     
'w=1/[\s^2^(Fo^2^)+(0.0229P)^2^+0.5164P] where P=(Fo^2^+2Fc^2^)/3'
_refine_ls_weighting_scheme      calc
_refine_ls_wR_factor_gt          0.0594
_refine_ls_wR_factor_ref         0.0605
_refine_special_details          
;
 Refinement of F^2^ against ALL reflections.  The weighted R-factor wR and 
 goodness of fit S are based on F^2^, conventional R-factors R are based 
 on F, with F set to zero for negative F^2^. The threshold expression of 
 F^2^ > 2sigma(F^2^) is used only for calculating R-factors(gt) etc. and is 
 not relevant to the choice of reflections for refinement.  R-factors based 
 on F^2^ are statistically about twice as large as those based on F, and R- 
 factors based on ALL data will be even larger. 
  
The hydrogen atoms were generated 
geometrically and refined as riding atoms with C-H distances = 0.95 - 0.99 
angstroms and Uiso(H) = 1.2 times Ueq(C) for CH and CH2 groups and Uiso(H) 
= 1.5 times Ueq(C) for CH3 groups. 
;
_olex2_refinement_description    
;
1.a Secondary CH2 refined with riding coordinates:
 C1(H1A,H1B), C2(H2A,H2B), C12(H12A,H12B), C19(H19A,H19B)
1.b Aromatic/amide H refined with riding coordinates:
 C14(H14), C15(H15), C16(H16), C17(H17)
1.c Idealised Me refined as rotating group:
 C3(H3A,H3B,H3C), C5(H5A,H5B,H5C), C6(H6A,H6B,H6C), C7(H7A,H7B,H7C), C9(H9A,
 H9B,H9C), C10(H10A,H10B,H10C), C11(H11A,H11B,H11C), C21(H21A,H21B,H21C),
 C22(H22A,H22B,H22C), C23(H23A,H23B,H23C), C25(H25A,H25B,H25C), C26(H26A,H26B,
 H26C), C27(H27A,H27B,H27C)
;
_atom_sites_solution_hydrogens   geom
_atom_sites_solution_primary     SHELXT
_atom_sites_solution_secondary   difmap
loop_
_atom_site_label
_atom_site_type_symbol
_atom_site_fract_x
_atom_site_fract_y
_atom_site_fract_z
_atom_site_U_iso_or_equiv
_atom_site_adp_type
_atom_site_occupancy
_atom_site_site_symmetry_order
_atom_site_calc_flag
_atom_site_refinement_flags_posn
_atom_site_refinement_flags_adp
_atom_site_refinement_flags_occupancy
_atom_site_disorder_assembly
_atom_site_disorder_group
Pd1 Pd 0.39254(2) 0.21852(2) 0.73387(2) 0.01049(6) Uani 1 1 d . . . . .
P1 P 0.52764(7) 0.20603(5) 0.85132(3) 0.01188(12) Uani 1 1 d . . . . .
P2 P 0.32804(7) 0.32252(5) 0.64077(3) 0.01161(12) Uani 1 1 d . . . . .
N1 N 0.6963(2) 0.42775(17) 0.83818(11) 0.0143(4) Uani 1 1 d . . . . .
N2 N 0.5978(2) 0.48442(17) 0.73087(10) 0.0130(4) Uani 1 1 d . . . . .
C1 C 0.2120(3) 0.0311(2) 0.69306(13) 0.0158(5) Uani 1 1 d . . . . .
H1A H 0.1834 0.0003 0.7391 0.019 Uiso 1 1 calc R U . . .
H1B H 0.1020 0.0418 0.6666 0.019 Uiso 1 1 calc R U . . .
C2 C 0.2830(3) -0.0705(2) 0.63708(13) 0.0181(5) Uani 1 1 d . . . . .
H2A H 0.2739 -0.0544 0.5848 0.022 Uiso 1 1 calc R U . . .
H2B H 0.4086 -0.0608 0.6552 0.022 Uiso 1 1 calc R U . . .
C3 C 0.1914(4) -0.2078(2) 0.62889(15) 0.0258(6) Uani 1 1 d . . . . .
H3A H 0.2096 -0.2280 0.6791 0.039 Uiso 1 1 calc R U . . .
H3B H 0.2399 -0.2654 0.5893 0.039 Uiso 1 1 calc R U . . .
H3C H 0.0660 -0.2182 0.6130 0.039 Uiso 1 1 calc R U . . .
C4 C 0.6359(3) 0.0673(2) 0.84837(13) 0.0168(5) Uani 1 1 d . . . . .
C5 C 0.7542(3) 0.0774(2) 0.92363(14) 0.0209(5) Uani 1 1 d . . . . .
H5A H 0.8362 0.1598 0.9391 0.031 Uiso 1 1 calc R U . . .
H5B H 0.8195 0.0089 0.9145 0.031 Uiso 1 1 calc R U . . .
H5C H 0.6824 0.0698 0.9653 0.031 Uiso 1 1 calc R U . . .
C6 C 0.7483(3) 0.0658(2) 0.78122(15) 0.0231(5) Uani 1 1 d . . . . .
H6A H 0.6741 0.0613 0.7332 0.035 Uiso 1 1 calc R U . . .
H6B H 0.8026 -0.0085 0.7732 0.035 Uiso 1 1 calc R U . . .
H6C H 0.8394 0.1436 0.7946 0.035 Uiso 1 1 calc R U . . .
C7 C 0.5007(3) -0.0579(2) 0.82796(15) 0.0224(5) Uani 1 1 d . . . . .
H7A H 0.4372 -0.0627 0.8726 0.034 Uiso 1 1 calc R U . . .
H7B H 0.5600 -0.1295 0.8156 0.034 Uiso 1 1 calc R U . . .
H7C H 0.4182 -0.0617 0.7827 0.034 Uiso 1 1 calc R U . . .
C8 C 0.3857(3) 0.2328(2) 0.93138(13) 0.0158(5) Uani 1 1 d . . . . .
C9 C 0.2219(3) 0.1266(2) 0.91376(15) 0.0239(5) Uani 1 1 d . . . . .
H9A H 0.1637 0.1164 0.8611 0.036 Uiso 1 1 calc R U . . .
H9B H 0.1421 0.1487 0.9519 0.036 Uiso 1 1 calc R U . . .
H9C H 0.2550 0.0468 0.9169 0.036 Uiso 1 1 calc R U . . .
C10 C 0.3248(3) 0.3563(2) 0.92864(14) 0.0239(5) Uani 1 1 d . . . . .
H10A H 0.2519 0.3774 0.9700 0.036 Uiso 1 1 calc R U . . .
H10B H 0.2568 0.3442 0.8777 0.036 Uiso 1 1 calc R U . . .
H10C H 0.4268 0.4257 0.9364 0.036 Uiso 1 1 calc R U . . .
C11 C 0.4746(3) 0.2476(3) 1.01403(14) 0.0234(5) Uani 1 1 d . . . . .
H11A H 0.4977 0.1655 1.0184 0.035 Uiso 1 1 calc R U . . .
H11B H 0.3978 0.2766 1.0522 0.035 Uiso 1 1 calc R U . . .
H11C H 0.5850 0.3102 1.0243 0.035 Uiso 1 1 calc R U . . .
C12 C 0.7172(3) 0.3464(2) 0.88896(13) 0.0156(5) Uani 1 1 d . . . . .
H12A H 0.7120 0.3909 0.9439 0.019 Uiso 1 1 calc R U . . .
H12B H 0.8300 0.3189 0.8856 0.019 Uiso 1 1 calc R U . . .
C13 C 0.7984(3) 0.5452(2) 0.83967(13) 0.0136(4) Uani 1 1 d . . . . .
C14 C 0.9404(3) 0.6224(2) 0.89176(13) 0.0159(5) Uani 1 1 d . . . . .
H14 H 0.9828 0.5989 0.9364 0.019 Uiso 1 1 calc R U . . .
C15 C 1.0188(3) 0.7355(2) 0.87648(13) 0.0187(5) Uani 1 1 d . . . . .
H15 H 1.1157 0.7899 0.9115 0.022 Uiso 1 1 calc R U . . .
C16 C 0.9584(3) 0.7708(2) 0.81095(14) 0.0187(5) Uani 1 1 d . . . . .
H16 H 1.0144 0.8487 0.8022 0.022 Uiso 1 1 calc R U . . .
C17 C 0.8170(3) 0.6934(2) 0.75795(13) 0.0165(5) Uani 1 1 d . . . . .
H17 H 0.7765 0.7172 0.7131 0.020 Uiso 1 1 calc R U . . .
C18 C 0.7369(3) 0.5806(2) 0.77253(13) 0.0135(4) Uani 1 1 d . . . . .
C19 C 0.5049(3) 0.4687(2) 0.65421(13) 0.0147(4) Uani 1 1 d . . . . .
H19A H 0.5832 0.4556 0.6135 0.018 Uiso 1 1 calc R U . . .
H19B H 0.4544 0.5437 0.6524 0.018 Uiso 1 1 calc R U . . .
C20 C 0.1272(3) 0.3900(2) 0.65739(14) 0.0190(5) Uani 1 1 d . . . . .
C21 C 0.1744(3) 0.4952(3) 0.73482(15) 0.0263(6) Uani 1 1 d . . . . .
H21A H 0.0715 0.5305 0.7476 0.039 Uiso 1 1 calc R U . . .
H21B H 0.2683 0.5628 0.7295 0.039 Uiso 1 1 calc R U . . .
H21C H 0.2136 0.4593 0.7766 0.039 Uiso 1 1 calc R U . . .
C22 C 0.0636(3) 0.4473(2) 0.59288(15) 0.0254(6) Uani 1 1 d . . . . .
H22A H 0.0163 0.3790 0.5453 0.038 Uiso 1 1 calc R U . . .
H22B H 0.1616 0.5062 0.5821 0.038 Uiso 1 1 calc R U . . .
H22C H -0.0278 0.4932 0.6100 0.038 Uiso 1 1 calc R U . . .
C23 C -0.0198(3) 0.2864(3) 0.66803(18) 0.0310(6) Uani 1 1 d . . . . .
H23A H -0.1205 0.3235 0.6824 0.047 Uiso 1 1 calc R U . . .
H23B H 0.0215 0.2504 0.7094 0.047 Uiso 1 1 calc R U . . .
H23C H -0.0542 0.2191 0.6190 0.047 Uiso 1 1 calc R U . . .
C24 C 0.3284(3) 0.2367(2) 0.53613(13) 0.0181(5) Uani 1 1 d . . . . .
C25 C 0.3448(4) 0.3207(2) 0.47867(14) 0.0255(6) Uani 1 1 d . . . . .
H25A H 0.2447 0.3621 0.4784 0.038 Uiso 1 1 calc R U . . .
H25B H 0.3471 0.2677 0.4261 0.038 Uiso 1 1 calc R U . . .
H25C H 0.4530 0.3857 0.4951 0.038 Uiso 1 1 calc R U . . .
C26 C 0.1636(3) 0.1319(2) 0.50871(14) 0.0253(6) Uani 1 1 d . . . . .
H26A H 0.1761 0.0742 0.4591 0.038 Uiso 1 1 calc R U . . .
H26B H 0.0624 0.1701 0.5014 0.038 Uiso 1 1 calc R U . . .
H26C H 0.1466 0.0842 0.5480 0.038 Uiso 1 1 calc R U . . .
C27 C 0.4904(3) 0.1768(2) 0.53722(15) 0.0246(5) Uani 1 1 d . . . . .
H27A H 0.5958 0.2442 0.5548 0.037 Uiso 1 1 calc R U . . .
H27B H 0.4965 0.1258 0.4845 0.037 Uiso 1 1 calc R U . . .
H27C H 0.4820 0.1222 0.5730 0.037 Uiso 1 1 calc R U . . .
B1 B 0.5680(3) 0.3854(2) 0.76972(15) 0.0138(5) Uani 1 1 d . . . . .

loop_
_atom_site_aniso_label
_atom_site_aniso_U_11
_atom_site_aniso_U_22
_atom_site_aniso_U_33
_atom_site_aniso_U_23
_atom_site_aniso_U_13
_atom_site_aniso_U_12
Pd1 0.01242(9) 0.00954(9) 0.00984(9) 0.00395(6) 0.00066(6) 0.00159(6)
P1 0.0128(3) 0.0129(3) 0.0109(3) 0.0057(2) 0.0007(2) 0.0019(2)
P2 0.0138(3) 0.0105(3) 0.0107(3) 0.0042(2) 0.0004(2) 0.0018(2)
N1 0.0148(9) 0.0137(9) 0.0143(9) 0.0072(8) -0.0009(7) -0.0008(7)
N2 0.0145(9) 0.0115(9) 0.0121(9) 0.0045(7) -0.0018(7) -0.0002(7)
C1 0.0180(11) 0.0143(11) 0.0143(11) 0.0044(9) -0.0007(9) 0.0019(9)
C2 0.0260(13) 0.0118(11) 0.0152(11) 0.0036(9) 0.0012(9) 0.0011(9)
C3 0.0398(15) 0.0146(12) 0.0200(13) 0.0042(10) -0.0003(11) 0.0006(11)
C4 0.0172(11) 0.0195(12) 0.0170(12) 0.0092(9) 0.0025(9) 0.0063(9)
C5 0.0190(12) 0.0250(13) 0.0220(13) 0.0124(10) -0.0010(10) 0.0059(10)
C6 0.0234(13) 0.0263(14) 0.0240(13) 0.0100(11) 0.0060(10) 0.0108(10)
C7 0.0237(13) 0.0171(12) 0.0274(13) 0.0092(10) -0.0009(10) 0.0046(10)
C8 0.0164(11) 0.0191(12) 0.0129(11) 0.0059(9) 0.0026(9) 0.0037(9)
C9 0.0189(12) 0.0304(14) 0.0210(13) 0.0056(11) 0.0077(10) 0.0006(10)
C10 0.0310(14) 0.0272(14) 0.0186(12) 0.0067(10) 0.0100(10) 0.0148(11)
C11 0.0248(13) 0.0335(14) 0.0138(12) 0.0091(10) 0.0037(10) 0.0066(11)
C12 0.0170(11) 0.0169(12) 0.0127(11) 0.0064(9) -0.0012(9) 0.0008(9)
C13 0.0154(11) 0.0127(11) 0.0133(11) 0.0041(9) 0.0046(9) 0.0024(9)
C14 0.0166(11) 0.0182(12) 0.0119(11) 0.0029(9) 0.0021(9) 0.0025(9)
C15 0.0160(11) 0.0185(12) 0.0156(11) -0.0012(9) 0.0002(9) -0.0027(9)
C16 0.0210(12) 0.0124(11) 0.0219(12) 0.0049(9) 0.0042(10) 0.0005(9)
C17 0.0183(12) 0.0151(11) 0.0170(12) 0.0054(9) 0.0033(9) 0.0041(9)
C18 0.0145(11) 0.0122(11) 0.0127(11) 0.0010(9) 0.0023(8) 0.0030(8)
C19 0.0183(11) 0.0145(11) 0.0115(11) 0.0053(9) 0.0008(9) 0.0020(9)
C20 0.0166(12) 0.0205(12) 0.0234(12) 0.0095(10) 0.0037(10) 0.0076(9)
C21 0.0322(14) 0.0302(14) 0.0229(13) 0.0082(11) 0.0108(11) 0.0184(11)
C22 0.0273(13) 0.0222(13) 0.0280(14) 0.0091(11) -0.0042(11) 0.0085(10)
C23 0.0191(13) 0.0308(15) 0.0524(18) 0.0225(13) 0.0118(12) 0.0098(11)
C24 0.0293(13) 0.0141(11) 0.0096(11) 0.0037(9) 0.0017(9) 0.0006(9)
C25 0.0403(15) 0.0222(13) 0.0123(12) 0.0081(10) 0.0005(10) -0.0015(11)
C26 0.0375(15) 0.0172(12) 0.0170(12) 0.0058(10) -0.0044(11) -0.0034(11)
C27 0.0360(15) 0.0187(13) 0.0202(13) 0.0032(10) 0.0133(11) 0.0070(11)
B1 0.0152(12) 0.0131(12) 0.0136(12) 0.0043(10) 0.0031(10) 0.0030(10)

_geom_special_details            
;
 All esds (except the esd in the dihedral angle between two l.s. planes)
 are estimated using the full covariance matrix.  The cell esds are taken
 into account individually in the estimation of esds in distances, angles
 and torsion angles; correlations between esds in cell parameters are only
 used when they are defined by crystal symmetry.  An approximate (isotropic)
 treatment of cell esds is used for estimating esds involving l.s. planes.
;
loop_
_geom_bond_atom_site_label_1
_geom_bond_atom_site_label_2
_geom_bond_distance
_geom_bond_site_symmetry_2
_geom_bond_publ_flag
Pd1 P1 2.3143(5) . ?
Pd1 P2 2.3135(5) . ?
Pd1 C1 2.209(2) . ?
Pd1 B1 2.020(3) . ?
P1 C4 1.880(2) . ?
P1 C8 1.882(2) . ?
P1 C12 1.890(2) . ?
P2 C19 1.885(2) . ?
P2 C20 1.880(2) . ?
P2 C24 1.874(2) . ?
N1 C12 1.445(3) . ?
N1 C13 1.393(3) . ?
N1 B1 1.438(3) . ?
N2 C18 1.392(3) . ?
N2 C19 1.449(3) . ?
N2 B1 1.431(3) . ?
C1 H1A 0.9900 . ?
C1 H1B 0.9900 . ?
C1 C2 1.531(3) . ?
C2 H2A 0.9900 . ?
C2 H2B 0.9900 . ?
C2 C3 1.528(3) . ?
C3 H3A 0.9800 . ?
C3 H3B 0.9800 . ?
C3 H3C 0.9800 . ?
C4 C5 1.536(3) . ?
C4 C6 1.544(3) . ?
C4 C7 1.530(3) . ?
C5 H5A 0.9800 . ?
C5 H5B 0.9800 . ?
C5 H5C 0.9800 . ?
C6 H6A 0.9800 . ?
C6 H6B 0.9800 . ?
C6 H6C 0.9800 . ?
C7 H7A 0.9800 . ?
C7 H7B 0.9800 . ?
C7 H7C 0.9800 . ?
C8 C9 1.531(3) . ?
C8 C10 1.540(3) . ?
C8 C11 1.534(3) . ?
C9 H9A 0.9800 . ?
C9 H9B 0.9800 . ?
C9 H9C 0.9800 . ?
C10 H10A 0.9800 . ?
C10 H10B 0.9800 . ?
C10 H10C 0.9800 . ?
C11 H11A 0.9800 . ?
C11 H11B 0.9800 . ?
C11 H11C 0.9800 . ?
C12 H12A 0.9900 . ?
C12 H12B 0.9900 . ?
C13 C14 1.390(3) . ?
C13 C18 1.423(3) . ?
C14 H14 0.9500 . ?
C14 C15 1.394(3) . ?
C15 H15 0.9500 . ?
C15 C16 1.393(3) . ?
C16 H16 0.9500 . ?
C16 C17 1.395(3) . ?
C17 H17 0.9500 . ?
C17 C18 1.388(3) . ?
C19 H19A 0.9900 . ?
C19 H19B 0.9900 . ?
C20 C21 1.540(4) . ?
C20 C22 1.534(3) . ?
C20 C23 1.533(3) . ?
C21 H21A 0.9800 . ?
C21 H21B 0.9800 . ?
C21 H21C 0.9800 . ?
C22 H22A 0.9800 . ?
C22 H22B 0.9800 . ?
C22 H22C 0.9800 . ?
C23 H23A 0.9800 . ?
C23 H23B 0.9800 . ?
C23 H23C 0.9800 . ?
C24 C25 1.543(3) . ?
C24 C26 1.529(3) . ?
C24 C27 1.540(3) . ?
C25 H25A 0.9800 . ?
C25 H25B 0.9800 . ?
C25 H25C 0.9800 . ?
C26 H26A 0.9800 . ?
C26 H26B 0.9800 . ?
C26 H26C 0.9800 . ?
C27 H27A 0.9800 . ?
C27 H27B 0.9800 . ?
C27 H27C 0.9800 . ?

loop_
_geom_angle_atom_site_label_1
_geom_angle_atom_site_label_2
_geom_angle_atom_site_label_3
_geom_angle
_geom_angle_site_symmetry_1
_geom_angle_site_symmetry_3
_geom_angle_publ_flag
P2 Pd1 P1 154.23(2) . . ?
C1 Pd1 P1 101.54(6) . . ?
C1 Pd1 P2 103.95(6) . . ?
B1 Pd1 P1 77.67(7) . . ?
B1 Pd1 P2 77.07(7) . . ?
B1 Pd1 C1 177.01(9) . . ?
C4 P1 Pd1 116.91(7) . . ?
C4 P1 C8 113.29(10) . . ?
C4 P1 C12 102.28(10) . . ?
C8 P1 Pd1 112.14(7) . . ?
C8 P1 C12 101.57(10) . . ?
C12 P1 Pd1 108.84(7) . . ?
C19 P2 Pd1 108.99(7) . . ?
C20 P2 Pd1 111.39(8) . . ?
C20 P2 C19 103.02(11) . . ?
C24 P2 Pd1 117.05(7) . . ?
C24 P2 C19 101.97(10) . . ?
C24 P2 C20 112.92(11) . . ?
C13 N1 C12 129.08(18) . . ?
C13 N1 B1 109.55(18) . . ?
B1 N1 C12 121.01(18) . . ?
C18 N2 C19 128.78(18) . . ?
C18 N2 B1 109.95(18) . . ?
B1 N2 C19 120.74(18) . . ?
Pd1 C1 H1A 108.6 . . ?
Pd1 C1 H1B 108.6 . . ?
H1A C1 H1B 107.6 . . ?
C2 C1 Pd1 114.49(15) . . ?
C2 C1 H1A 108.6 . . ?
C2 C1 H1B 108.6 . . ?
C1 C2 H2A 108.4 . . ?
C1 C2 H2B 108.4 . . ?
H2A C2 H2B 107.5 . . ?
C3 C2 C1 115.3(2) . . ?
C3 C2 H2A 108.4 . . ?
C3 C2 H2B 108.4 . . ?
C2 C3 H3A 109.5 . . ?
C2 C3 H3B 109.5 . . ?
C2 C3 H3C 109.5 . . ?
H3A C3 H3B 109.5 . . ?
H3A C3 H3C 109.5 . . ?
H3B C3 H3C 109.5 . . ?
C5 C4 P1 114.73(17) . . ?
C5 C4 C6 108.95(19) . . ?
C6 C4 P1 104.43(15) . . ?
C7 C4 P1 111.10(15) . . ?
C7 C4 C5 108.92(19) . . ?
C7 C4 C6 108.5(2) . . ?
C4 C5 H5A 109.5 . . ?
C4 C5 H5B 109.5 . . ?
C4 C5 H5C 109.5 . . ?
H5A C5 H5B 109.5 . . ?
H5A C5 H5C 109.5 . . ?
H5B C5 H5C 109.5 . . ?
C4 C6 H6A 109.5 . . ?
C4 C6 H6B 109.5 . . ?
C4 C6 H6C 109.5 . . ?
H6A C6 H6B 109.5 . . ?
H6A C6 H6C 109.5 . . ?
H6B C6 H6C 109.5 . . ?
C4 C7 H7A 109.5 . . ?
C4 C7 H7B 109.5 . . ?
C4 C7 H7C 109.5 . . ?
H7A C7 H7B 109.5 . . ?
H7A C7 H7C 109.5 . . ?
H7B C7 H7C 109.5 . . ?
C9 C8 P1 110.86(16) . . ?
C9 C8 C10 107.01(19) . . ?
C9 C8 C11 108.69(19) . . ?
C10 C8 P1 104.98(15) . . ?
C11 C8 P1 115.81(16) . . ?
C11 C8 C10 109.1(2) . . ?
C8 C9 H9A 109.5 . . ?
C8 C9 H9B 109.5 . . ?
C8 C9 H9C 109.5 . . ?
H9A C9 H9B 109.5 . . ?
H9A C9 H9C 109.5 . . ?
H9B C9 H9C 109.5 . . ?
C8 C10 H10A 109.5 . . ?
C8 C10 H10B 109.5 . . ?
C8 C10 H10C 109.5 . . ?
H10A C10 H10B 109.5 . . ?
H10A C10 H10C 109.5 . . ?
H10B C10 H10C 109.5 . . ?
C8 C11 H11A 109.5 . . ?
C8 C11 H11B 109.5 . . ?
C8 C11 H11C 109.5 . . ?
H11A C11 H11B 109.5 . . ?
H11A C11 H11C 109.5 . . ?
H11B C11 H11C 109.5 . . ?
P1 C12 H12A 110.9 . . ?
P1 C12 H12B 110.9 . . ?
N1 C12 P1 104.25(14) . . ?
N1 C12 H12A 110.9 . . ?
N1 C12 H12B 110.9 . . ?
H12A C12 H12B 108.9 . . ?
N1 C13 C18 107.92(18) . . ?
C14 C13 N1 131.4(2) . . ?
C14 C13 C18 120.6(2) . . ?
C13 C14 H14 121.0 . . ?
C13 C14 C15 118.0(2) . . ?
C15 C14 H14 121.0 . . ?
C14 C15 H15 119.2 . . ?
C16 C15 C14 121.5(2) . . ?
C16 C15 H15 119.2 . . ?
C15 C16 H16 119.5 . . ?
C15 C16 C17 120.9(2) . . ?
C17 C16 H16 119.5 . . ?
C16 C17 H17 120.9 . . ?
C18 C17 C16 118.2(2) . . ?
C18 C17 H17 120.9 . . ?
N2 C18 C13 107.68(18) . . ?
C17 C18 N2 131.6(2) . . ?
C17 C18 C13 120.7(2) . . ?
P2 C19 H19A 111.1 . . ?
P2 C19 H19B 111.1 . . ?
N2 C19 P2 103.53(14) . . ?
N2 C19 H19A 111.1 . . ?
N2 C19 H19B 111.1 . . ?
H19A C19 H19B 109.0 . . ?
C21 C20 P2 106.30(16) . . ?
C22 C20 P2 114.58(17) . . ?
C22 C20 C21 108.8(2) . . ?
C23 C20 P2 109.18(16) . . ?
C23 C20 C21 107.9(2) . . ?
C23 C20 C22 109.8(2) . . ?
C20 C21 H21A 109.5 . . ?
C20 C21 H21B 109.5 . . ?
C20 C21 H21C 109.5 . . ?
H21A C21 H21B 109.5 . . ?
H21A C21 H21C 109.5 . . ?
H21B C21 H21C 109.5 . . ?
C20 C22 H22A 109.5 . . ?
C20 C22 H22B 109.5 . . ?
C20 C22 H22C 109.5 . . ?
H22A C22 H22B 109.5 . . ?
H22A C22 H22C 109.5 . . ?
H22B C22 H22C 109.5 . . ?
C20 C23 H23A 109.5 . . ?
C20 C23 H23B 109.5 . . ?
C20 C23 H23C 109.5 . . ?
H23A C23 H23B 109.5 . . ?
H23A C23 H23C 109.5 . . ?
H23B C23 H23C 109.5 . . ?
C25 C24 P2 115.70(16) . . ?
C26 C24 P2 109.26(16) . . ?
C26 C24 C25 109.54(19) . . ?
C26 C24 C27 109.7(2) . . ?
C27 C24 P2 104.34(15) . . ?
C27 C24 C25 108.1(2) . . ?
C24 C25 H25A 109.5 . . ?
C24 C25 H25B 109.5 . . ?
C24 C25 H25C 109.5 . . ?
H25A C25 H25B 109.5 . . ?
H25A C25 H25C 109.5 . . ?
H25B C25 H25C 109.5 . . ?
C24 C26 H26A 109.5 . . ?
C24 C26 H26B 109.5 . . ?
C24 C26 H26C 109.5 . . ?
H26A C26 H26B 109.5 . . ?
H26A C26 H26C 109.5 . . ?
H26B C26 H26C 109.5 . . ?
C24 C27 H27A 109.5 . . ?
C24 C27 H27B 109.5 . . ?
C24 C27 H27C 109.5 . . ?
H27A C27 H27B 109.5 . . ?
H27A C27 H27C 109.5 . . ?
H27B C27 H27C 109.5 . . ?
N1 B1 Pd1 127.34(17) . . ?
N2 B1 Pd1 127.70(17) . . ?
N2 B1 N1 104.90(19) . . ?

loop_
_geom_torsion_atom_site_label_1
_geom_torsion_atom_site_label_2
_geom_torsion_atom_site_label_3
_geom_torsion_atom_site_label_4
_geom_torsion
_geom_torsion_site_symmetry_1
_geom_torsion_site_symmetry_2
_geom_torsion_site_symmetry_3
_geom_torsion_site_symmetry_4
_geom_torsion_publ_flag
Pd1 P1 C4 C5 168.18(14) . . . . ?
Pd1 P1 C4 C6 48.99(17) . . . . ?
Pd1 P1 C4 C7 -67.75(17) . . . . ?
Pd1 P1 C8 C9 65.00(17) . . . . ?
Pd1 P1 C8 C10 -50.21(16) . . . . ?
Pd1 P1 C8 C11 -170.58(15) . . . . ?
Pd1 P1 C12 N1 9.74(16) . . . . ?
Pd1 P2 C19 N2 -14.42(16) . . . . ?
Pd1 P2 C20 C21 66.39(17) . . . . ?
Pd1 P2 C20 C22 -173.38(15) . . . . ?
Pd1 P2 C20 C23 -49.72(19) . . . . ?
Pd1 P2 C24 C25 -160.95(15) . . . . ?
Pd1 P2 C24 C26 74.91(17) . . . . ?
Pd1 P2 C24 C27 -42.31(17) . . . . ?
Pd1 C1 C2 C3 160.95(16) . . . . ?
N1 C13 C14 C15 178.8(2) . . . . ?
N1 C13 C18 N2 0.0(2) . . . . ?
N1 C13 C18 C17 -178.9(2) . . . . ?
C4 P1 C8 C9 -70.01(18) . . . . ?
C4 P1 C8 C10 174.78(15) . . . . ?
C4 P1 C8 C11 54.4(2) . . . . ?
C4 P1 C12 N1 134.05(15) . . . . ?
C8 P1 C4 C5 -59.08(19) . . . . ?
C8 P1 C4 C6 -178.27(15) . . . . ?
C8 P1 C4 C7 65.00(19) . . . . ?
C8 P1 C12 N1 -108.71(15) . . . . ?
C12 P1 C4 C5 49.42(18) . . . . ?
C12 P1 C4 C6 -69.77(17) . . . . ?
C12 P1 C4 C7 173.49(16) . . . . ?
C12 P1 C8 C9 -178.95(16) . . . . ?
C12 P1 C8 C10 65.84(17) . . . . ?
C12 P1 C8 C11 -54.53(19) . . . . ?
C12 N1 C13 C14 -5.0(4) . . . . ?
C12 N1 C13 C18 173.4(2) . . . . ?
C12 N1 B1 Pd1 3.0(3) . . . . ?
C12 N1 B1 N2 -174.32(18) . . . . ?
C13 N1 C12 P1 179.31(19) . . . . ?
C13 N1 B1 Pd1 176.66(17) . . . . ?
C13 N1 B1 N2 -0.7(2) . . . . ?
C13 C14 C15 C16 -0.3(3) . . . . ?
C14 C13 C18 N2 178.6(2) . . . . ?
C14 C13 C18 C17 -0.3(3) . . . . ?
C14 C15 C16 C17 -0.2(4) . . . . ?
C15 C16 C17 C18 0.5(3) . . . . ?
C16 C17 C18 N2 -178.8(2) . . . . ?
C16 C17 C18 C13 -0.3(3) . . . . ?
C18 N2 C19 P2 -176.95(18) . . . . ?
C18 N2 B1 Pd1 -176.63(17) . . . . ?
C18 N2 B1 N1 0.7(2) . . . . ?
C18 C13 C14 C15 0.6(3) . . . . ?
C19 P2 C20 C21 -50.31(18) . . . . ?
C19 P2 C20 C22 69.92(19) . . . . ?
C19 P2 C20 C23 -166.42(18) . . . . ?
C19 P2 C24 C25 -42.1(2) . . . . ?
C19 P2 C24 C26 -166.29(16) . . . . ?
C19 P2 C24 C27 76.50(16) . . . . ?
C19 N2 C18 C13 -172.0(2) . . . . ?
C19 N2 C18 C17 6.7(4) . . . . ?
C19 N2 B1 Pd1 -4.3(3) . . . . ?
C19 N2 B1 N1 173.01(18) . . . . ?
C20 P2 C19 N2 103.98(15) . . . . ?
C20 P2 C24 C25 67.7(2) . . . . ?
C20 P2 C24 C26 -56.43(19) . . . . ?
C20 P2 C24 C27 -173.65(15) . . . . ?
C24 P2 C19 N2 -138.79(15) . . . . ?
C24 P2 C20 C21 -159.51(15) . . . . ?
C24 P2 C20 C22 -39.3(2) . . . . ?
C24 P2 C20 C23 84.37(19) . . . . ?
B1 N1 C12 P1 -8.4(2) . . . . ?
B1 N1 C13 C14 -178.0(2) . . . . ?
B1 N1 C13 C18 0.4(2) . . . . ?
B1 N2 C18 C13 -0.4(2) . . . . ?
B1 N2 C18 C17 178.3(2) . . . . ?
B1 N2 C19 P2 12.3(2) . . . . ?

_shelx_res_file                  
;
    syn-23013_auto.res created by SHELXL-2014/7

TITL syn-23013_auto_a.res in P-1
REM Old TITL syn-23013_auto in P1
REM SHELXT solution in P-1
REM R1 0.059, Rweak 0.008, Alpha 0.025, Orientation as input
REM Formula found by SHELXT: C28 N2 P2 Pd
CELL 1.54184 7.8548 11.0879 17.8239 104.218 94.747 100.443
ZERR 2 0.0001 0.0001 0.0002 0.001 0.001 0.001
LATT 1
SFAC C H B N P Pd
UNIT 54 102 2 4 4 2

L.S. 10
PLAN  12
SIZE 0.1 0.05 0.02
TEMP -180
CONF
BOND $H
list 4
MORE -1
acta
REM <olex2.extras>
REM <HklSrc "%.\\syn-23013_auto.hkl">
REM </olex2.extras>

WGHT    0.022900    0.516400
FVAR       3.11196
PD1   6    0.392536    0.218520    0.733865    11.00000    0.01242    0.00954 =
         0.00984    0.00395    0.00066    0.00159
P1    5    0.527638    0.206025    0.851316    11.00000    0.01281    0.01287 =
         0.01085    0.00567    0.00068    0.00190
P2    5    0.328036    0.322521    0.640772    11.00000    0.01381    0.01054 =
         0.01071    0.00421    0.00043    0.00177
N1    4    0.696258    0.427754    0.838179    11.00000    0.01482    0.01374 =
         0.01429    0.00719   -0.00086   -0.00079
N2    4    0.597753    0.484423    0.730870    11.00000    0.01447    0.01149 =
         0.01214    0.00449   -0.00177   -0.00020
C1    1    0.211984    0.031086    0.693061    11.00000    0.01801    0.01432 =
         0.01426    0.00441   -0.00069    0.00192
AFIX  23
H1A   2    0.183414    0.000327    0.739095    11.00000   -1.20000
H1B   2    0.102034    0.041828    0.666590    11.00000   -1.20000
AFIX   0
C2    1    0.283005   -0.070463    0.637081    11.00000    0.02602    0.01176 =
         0.01522    0.00357    0.00122    0.00109
AFIX  23
H2A   2    0.273853   -0.054401    0.584806    11.00000   -1.20000
H2B   2    0.408558   -0.060752    0.655190    11.00000   -1.20000
AFIX   0
C3    1    0.191411   -0.207824    0.628889    11.00000    0.03984    0.01462 =
         0.01998    0.00424   -0.00029    0.00057
AFIX 137
H3A   2    0.209605   -0.227987    0.679110    11.00000   -1.50000
H3B   2    0.239855   -0.265388    0.589345    11.00000   -1.50000
H3C   2    0.066030   -0.218196    0.612958    11.00000   -1.50000
AFIX   0
C4    1    0.635888    0.067286    0.848373    11.00000    0.01723    0.01954 =
         0.01704    0.00923    0.00249    0.00633
C5    1    0.754212    0.077377    0.923634    11.00000    0.01896    0.02500 =
         0.02200    0.01243   -0.00103    0.00588
AFIX 137
H5A   2    0.836242    0.159841    0.939071    11.00000   -1.50000
H5B   2    0.819499    0.008889    0.914526    11.00000   -1.50000
H5C   2    0.682409    0.069841    0.965337    11.00000   -1.50000
AFIX   0
C6    1    0.748274    0.065791    0.781216    11.00000    0.02343    0.02628 =
         0.02395    0.00997    0.00597    0.01079
AFIX 137
H6A   2    0.674136    0.061320    0.733195    11.00000   -1.50000
H6B   2    0.802602   -0.008481    0.773209    11.00000   -1.50000
H6C   2    0.839436    0.143584    0.794610    11.00000   -1.50000
AFIX   0
C7    1    0.500694   -0.057917    0.827959    11.00000    0.02371    0.01710 =
         0.02735    0.00915   -0.00091    0.00456
AFIX 137
H7A   2    0.437246   -0.062749    0.872573    11.00000   -1.50000
H7B   2    0.560031   -0.129468    0.815578    11.00000   -1.50000
H7C   2    0.418208   -0.061732    0.782652    11.00000   -1.50000
AFIX   0
C8    1    0.385743    0.232849    0.931385    11.00000    0.01636    0.01905 =
         0.01288    0.00591    0.00256    0.00369
C9    1    0.221899    0.126626    0.913762    11.00000    0.01887    0.03044 =
         0.02097    0.00561    0.00773    0.00058
AFIX 137
H9A   2    0.163713    0.116432    0.861115    11.00000   -1.50000
H9B   2    0.142097    0.148675    0.951950    11.00000   -1.50000
H9C   2    0.255011    0.046776    0.916941    11.00000   -1.50000
AFIX   0
C10   1    0.324789    0.356268    0.928638    11.00000    0.03097    0.02716 =
         0.01863    0.00667    0.01004    0.01485
AFIX 137
H10A  2    0.251888    0.377405    0.970016    11.00000   -1.50000
H10B  2    0.256848    0.344210    0.877730    11.00000   -1.50000
H10C  2    0.426837    0.425741    0.936421    11.00000   -1.50000
AFIX   0
C11   1    0.474591    0.247626    1.014033    11.00000    0.02475    0.03353 =
         0.01383    0.00915    0.00374    0.00656
AFIX 137
H11A  2    0.497741    0.165507    1.018374    11.00000   -1.50000
H11B  2    0.397777    0.276594    1.052181    11.00000   -1.50000
H11C  2    0.585009    0.310215    1.024337    11.00000   -1.50000
AFIX   0
C12   1    0.717217    0.346439    0.888964    11.00000    0.01699    0.01691 =
         0.01271    0.00641   -0.00120    0.00083
AFIX  23
H12A  2    0.711982    0.390890    0.943892    11.00000   -1.20000
H12B  2    0.830036    0.318888    0.885628    11.00000   -1.20000
AFIX   0
C13   1    0.798450    0.545151    0.839667    11.00000    0.01542    0.01268 =
         0.01330    0.00407    0.00462    0.00244
C14   1    0.940440    0.622427    0.891756    11.00000    0.01662    0.01820 =
         0.01194    0.00289    0.00214    0.00255
AFIX  43
H14   2    0.982779    0.598853    0.936417    11.00000   -1.20000
AFIX   0
C15   1    1.018817    0.735546    0.876477    11.00000    0.01605    0.01852 =
         0.01563   -0.00124    0.00022   -0.00270
AFIX  43
H15   2    1.115655    0.789887    0.911548    11.00000   -1.20000
AFIX   0
C16   1    0.958430    0.770795    0.810947    11.00000    0.02096    0.01243 =
         0.02192    0.00493    0.00422    0.00049
AFIX  43
H16   2    1.014402    0.848670    0.802237    11.00000   -1.20000
AFIX   0
C17   1    0.816975    0.693377    0.757953    11.00000    0.01833    0.01511 =
         0.01701    0.00537    0.00330    0.00410
AFIX  43
H17   2    0.776512    0.717171    0.713073    11.00000   -1.20000
AFIX   0
C18   1    0.736896    0.580649    0.772528    11.00000    0.01448    0.01218 =
         0.01273    0.00103    0.00231    0.00297
C19   1    0.504941    0.468681    0.654209    11.00000    0.01832    0.01446 =
         0.01148    0.00526    0.00084    0.00197
AFIX  23
H19A  2    0.583183    0.455633    0.613481    11.00000   -1.20000
H19B  2    0.454396    0.543654    0.652442    11.00000   -1.20000
AFIX   0
C20   1    0.127181    0.390024    0.657389    11.00000    0.01660    0.02049 =
         0.02342    0.00946    0.00374    0.00757
C21   1    0.174420    0.495222    0.734821    11.00000    0.03220    0.03020 =
         0.02291    0.00817    0.01082    0.01838
AFIX 137
H21A  2    0.071465    0.530508    0.747609    11.00000   -1.50000
H21B  2    0.268300    0.562823    0.729526    11.00000   -1.50000
H21C  2    0.213563    0.459295    0.776615    11.00000   -1.50000
AFIX   0
C22   1    0.063569    0.447290    0.592880    11.00000    0.02725    0.02224 =
         0.02803    0.00914   -0.00417    0.00852
AFIX 137
H22A  2    0.016283    0.378983    0.545334    11.00000   -1.50000
H22B  2    0.161603    0.506220    0.582113    11.00000   -1.50000
H22C  2   -0.027817    0.493249    0.609985    11.00000   -1.50000
AFIX   0
C23   1   -0.019771    0.286382    0.668027    11.00000    0.01910    0.03083 =
         0.05236    0.02253    0.01177    0.00977
AFIX 137
H23A  2   -0.120474    0.323461    0.682445    11.00000   -1.50000
H23B  2    0.021469    0.250369    0.709408    11.00000   -1.50000
H23C  2   -0.054224    0.219078    0.619028    11.00000   -1.50000
AFIX   0
C24   1    0.328351    0.236750    0.536126    11.00000    0.02929    0.01411 =
         0.00961    0.00372    0.00174    0.00063
C25   1    0.344761    0.320737    0.478670    11.00000    0.04035    0.02217 =
         0.01234    0.00811    0.00053   -0.00150
AFIX 137
H25A  2    0.244654    0.362135    0.478361    11.00000   -1.50000
H25B  2    0.347063    0.267741    0.426078    11.00000   -1.50000
H25C  2    0.452992    0.385695    0.495069    11.00000   -1.50000
AFIX   0
C26   1    0.163576    0.131899    0.508707    11.00000    0.03746    0.01718 =
         0.01704    0.00577   -0.00437   -0.00336
AFIX 137
H26A  2    0.176111    0.074178    0.459099    11.00000   -1.50000
H26B  2    0.062368    0.170117    0.501436    11.00000   -1.50000
H26C  2    0.146603    0.084175    0.548007    11.00000   -1.50000
AFIX   0
C27   1    0.490387    0.176779    0.537221    11.00000    0.03598    0.01872 =
         0.02024    0.00321    0.01332    0.00703
AFIX 137
H27A  2    0.595790    0.244227    0.554790    11.00000   -1.50000
H27B  2    0.496461    0.125752    0.484537    11.00000   -1.50000
H27C  2    0.482024    0.122193    0.573034    11.00000   -1.50000
AFIX   0
B1    3    0.568020    0.385365    0.769715    11.00000    0.01518    0.01308 =
         0.01364    0.00433    0.00313    0.00297
HKLF 4

REM  syn-23013_auto_a.res in P-1
REM R1 =  0.0249 for    4831 Fo > 4sig(Fo)  and  0.0273 for all    5183 data
REM    311 parameters refined using      0 restraints

END

WGHT      0.0229      0.5164

REM Highest difference peak  0.441,  deepest hole -0.635,  1-sigma level  0.068
Q1    1   0.2638  0.1915  0.7311  11.00000  0.05    0.44
Q2    1   0.5213  0.2434  0.7342  11.00000  0.05    0.40
Q3    1   0.6670  0.5382  0.7496  11.00000  0.05    0.39
Q4    1   0.7680  0.4794  0.8381  11.00000  0.05    0.34
Q5    1   0.8925  0.5693  0.8473  11.00000  0.05    0.34
Q6    1   0.3970  0.2392  0.7916  11.00000  0.05    0.34
Q7    1   0.6583  0.3989  0.8038  11.00000  0.05    0.33
Q8    1   0.5012  0.2037  0.8021  11.00000  0.05    0.33
Q9    1   0.7774  0.5557  0.8006  11.00000  0.05    0.32
Q10   1   0.2189  0.3240  0.6507  11.00000  0.05    0.30
Q11   1   0.7216  0.3920  0.8587  11.00000  0.05    0.30
Q12   1   0.3850  0.2041  0.6728  11.00000  0.05    0.29
;
_shelx_res_checksum              99807
_olex2_submission_special_instructions 'No special instructions were received'
_oxdiff_exptl_absorpt_empirical_details 
;
Empirical correction (ABSPACK) includes:
- Absorption correction using spherical harmonics
- Frame scaling
;
_oxdiff_exptl_absorpt_empirical_full_max 1.485
_oxdiff_exptl_absorpt_empirical_full_min 0.710
####################################################################### 
# 
# This file contains crystal structure data downloaded from the 
# Cambridge Structural Database (CSD) hosted by the Cambridge 
# Crystallographic Data Centre (CCDC).
# 
# Full information about CCDC data access policies and citation 
# guidelines are available at http://www.ccdc.cam.ac.uk/access/V1 
# 
# Audit and citation data items may have been added by the CCDC. 
# Please retain this information to preserve the provenance of 
# this file and to allow appropriate attribution of the data. 
# 
#######################################################################

data_syn-23079
_database_code_depnum_ccdc_archive 'CCDC 2264960'
loop_
_audit_author_name
_audit_author_address
'Brandon Mercado'
;Yale University
United States of America
;
_audit_update_record             
;
2023-05-23 deposited with the CCDC.	2023-07-03 downloaded from the CCDC.
;
_audit_creation_date             2023-05-23
_audit_creation_method           
;
Olex2 1.5
(compiled 2023.03.06 svn.rbb2c1857 for OlexSys, GUI svn.r6748)
;
_shelx_SHELXL_version_number     2014/7
_chemical_name_common            ?
_chemical_name_systematic        ?
_chemical_formula_moiety         'C54 H98 B2 N4 P4 Pd2, 4(C6 H6)'
_chemical_formula_sum            'C78 H122 B2 N4 P4 Pd2'
_chemical_formula_weight         1474.09
_chemical_melting_point          ?
loop_
_atom_type_symbol
_atom_type_description
_atom_type_scat_dispersion_real
_atom_type_scat_dispersion_imag
_atom_type_scat_source
C C 0.0181 0.0091 'International Tables Vol C Tables 4.2.6.8 and 6.1.1.4'
H H 0.0000 0.0000 'International Tables Vol C Tables 4.2.6.8 and 6.1.1.4'
B B 0.0090 0.0039 'International Tables Vol C Tables 4.2.6.8 and 6.1.1.4'
N N 0.0311 0.0180 'International Tables Vol C Tables 4.2.6.8 and 6.1.1.4'
P P 0.2955 0.4335 'International Tables Vol C Tables 4.2.6.8 and 6.1.1.4'
Pd Pd 0.1215 3.9337 'International Tables Vol C Tables 4.2.6.8 and 6.1.1.4'

_shelx_space_group_comment       
;
The symmetry employed for this shelxl refinement is uniquely defined
by the following loop, which should always be used as a source of
symmetry information in preference to the above space-group names.
They are only intended as comments.
;
_space_group_crystal_system      triclinic
_space_group_IT_number           2
_space_group_name_H-M_alt        'P -1'
_space_group_name_Hall           '-P 1'
loop_
_space_group_symop_operation_xyz
'x, y, z'
'-x, -y, -z'

_cell_length_a                   9.9648(3)
_cell_length_b                   13.3134(4)
_cell_length_c                   14.9073(4)
_cell_angle_alpha                85.337(2)
_cell_angle_beta                 79.407(3)
_cell_angle_gamma                89.959(2)
_cell_volume                     1937.34(10)
_cell_formula_units_Z            1
_cell_measurement_reflns_used    16009
_cell_measurement_temperature    100.00(10)
_cell_measurement_theta_max      74.5810
_cell_measurement_theta_min      3.1030
_shelx_estimated_absorpt_T_max   0.643
_shelx_estimated_absorpt_T_min   0.219
_exptl_absorpt_coefficient_mu    4.841
_exptl_absorpt_correction_T_max  1.00000
_exptl_absorpt_correction_T_min  0.87240
_exptl_absorpt_correction_type   multi-scan
_exptl_absorpt_process_details   
;
CrysAlisPro 1.171.42.90a (Rigaku Oxford Diffraction, 2023)
Empirical absorption correction using spherical harmonics,
implemented in SCALE3 ABSPACK scaling algorithm.
;
_exptl_absorpt_special_details   ?
_exptl_crystal_colour            colourless
_exptl_crystal_colour_primary    colourless
_exptl_crystal_density_diffrn    1.263
_exptl_crystal_density_meas      ?
_exptl_crystal_density_method    ?
_exptl_crystal_description       block
_exptl_crystal_F_000             780
_exptl_crystal_size_max          0.45
_exptl_crystal_size_mid          0.2
_exptl_crystal_size_min          0.1
_exptl_transmission_factor_max   ?
_exptl_transmission_factor_min   ?
_diffrn_reflns_av_R_equivalents  ?
_diffrn_reflns_av_unetI/netI     0.0396
_diffrn_reflns_Laue_measured_fraction_full 0.995
_diffrn_reflns_Laue_measured_fraction_max 0.988
_diffrn_reflns_limit_h_max       12
_diffrn_reflns_limit_h_min       -12
_diffrn_reflns_limit_k_max       16
_diffrn_reflns_limit_k_min       -16
_diffrn_reflns_limit_l_max       18
_diffrn_reflns_limit_l_min       -18
_diffrn_reflns_number            17232
_diffrn_reflns_point_group_measured_fraction_full 0.995
_diffrn_reflns_point_group_measured_fraction_max 0.988
_diffrn_reflns_theta_full        67.684
_diffrn_reflns_theta_max         74.604
_diffrn_reflns_theta_min         3.026
_diffrn_ambient_environment      N~2~
_diffrn_ambient_temperature      100.00(10)
_diffrn_detector                 'Hybrid Pixel Array Detector'
_diffrn_detector_area_resol_mean 10.0000
_diffrn_detector_type            'HyPix-Arc 100'
_diffrn_measured_fraction_theta_full 0.995
_diffrn_measured_fraction_theta_max 0.988
_diffrn_measurement_details      
;
List of Runs (angles in degrees, time in seconds):

  # Type    Start    End  Width  t~exp~   \w     \q     \k     \f   Frames
#--------------------------------------------------------------------------
  1  \w     88.00 118.00   0.50    0.54    --  110.65  61.00 150.00   60
  2  \w    101.00 165.00   0.50    0.54    --  110.65  61.00  90.00  128
  3  \w     98.00 177.00   0.50    0.54    --  110.65  30.00  60.00  158
  4  \w     34.00  92.00   0.50    0.54    --  110.65   0.00 -90.00  116
  5  \w     96.00 133.00   0.50    0.54    --  110.65   0.00 -90.00   74
  6  \w    146.00 172.00   0.50    0.54    --  110.65   0.00 -90.00   52
  7  \w     91.00 134.00   0.50    0.54    --  110.65  45.00   0.00   86
  8  \w    106.00 136.00   0.50    0.54    --  110.65  96.00 100.00   60
  9  \w     34.00  74.00   0.50    0.54    --  110.65 -61.00 150.00   80
 10  \w     34.00  72.00   0.50    0.54    --  110.65 -61.00   0.00   76
 11  \w     36.00  63.00   0.50    0.54    --  110.65 -61.00-150.00   54
 12  \w     41.00  68.00   0.50    0.54    --  110.65 -77.00-150.00   54
 13  \w     67.00 105.00   0.50    0.54    --  110.65 -95.00-150.00   76
 14  \w     37.00  67.00   0.50    0.54    --  110.65-125.00-120.00   60
 15  \w     40.00 110.00   0.50    0.54    --  110.65-125.00 -60.00  140
 16  \w     42.00 105.00   0.50    0.54    --  110.65-125.00 -30.00  126
 17  \w     51.00  76.00   0.50    0.54    --  113.75-107.00  78.14   50
 18  \w     80.00 108.00   0.50    0.54    --  113.75-107.00  78.14   56
 19  \w     82.00 107.00   0.50    0.54    --  113.75-105.00 139.78   50
 20  \w     44.00  69.00   0.50    0.54    --  113.75-105.00 139.78   50
 21  \w     39.00 105.00   0.50    0.54    --  110.65 -95.00 150.00  132
 22  \w      6.00  33.00   0.50    0.14    --   46.49 -96.00  -8.00   54
 23  \w     47.00  72.00   0.50    0.54    --  110.65 -96.00  -8.00   50
 24  \w     38.00 105.00   0.50    0.54    --  110.65 -95.00 -30.00  134
 25  \w     79.00 106.00   0.50    0.54    --  113.75 -95.00   7.35   54
 26  \w     48.00  73.00   0.50    0.54    --  113.75 -95.00   7.35   50
 27  \w     37.00 102.00   0.50    0.54    --  110.65 -95.00  90.00  130
 28  \w    -19.00  35.00   0.50    0.14    --  -47.24  19.00-150.00  108
 29  \w    -48.00  -7.00   0.50    0.54    --  -84.13  45.00-150.00   82
 30  \w    -68.00 -43.00   0.50    0.54    --  -84.13  61.00-150.00   50
 31  \w    -72.00 -33.00   0.50    0.54    --  -84.13  77.00-120.00   78
 32  \w    -33.00  -8.00   0.50    0.54    --  -84.13  45.00 -90.00   50
 33  \w   -101.00 -61.00   0.50    0.54    --  -84.13  77.00   0.00   80
 34  \w   -101.00 -31.00   0.50    0.54    --  -84.13  77.00  60.00  140
 35  \w    -33.00  -1.00   0.50    0.54    --  -84.13  30.00 120.00   64
 36  \w    -32.00  -4.00   0.50    0.54    --  -84.13  30.00  90.00   56
 37  \w    -31.00  -2.00   0.50    0.54    --  -84.13  30.00  60.00   58
 38  \w    -33.00  -1.00   0.50    0.54    --  -84.13  30.00  30.00   64
 39  \w    -33.00  -1.00   0.50    0.54    --  -84.13  30.00   0.00   64
 40  \w    -33.00  -2.00   0.50    0.54    --  -84.13  30.00 -30.00   62
 41  \w    -20.00  36.00   0.50    0.14    --  -47.24  19.00 -30.00  112
 42  \w    -33.00  -8.00   0.50    0.54    --  -84.13  30.00 -60.00   50
 43  \w    -33.00  -8.00   0.50    0.54    --  -84.13  30.00 -90.00   50
 44  \w    -28.00  -1.00   0.50    0.54    --  -84.13  30.00-120.00   54
 45  \w   -150.00-108.00   0.50    0.54    --  -84.13 -96.00  -8.00   84
 46  \w   -122.00 -73.00   0.50    0.14    --  -47.24-125.00 -60.00   98
 47  \w   -100.00 -75.00   0.50    0.14    --  -47.24-125.00 150.00   50
 48  \w   -113.00 -77.00   0.50    0.14    --  -47.24-125.00 120.00   72
 49  \w    -80.00  -5.00   0.50    0.14    --  -47.24  96.00 100.00  150
 50  \w    -69.00 -41.00   0.50    0.54    --  -84.13  96.00 100.00   56
;
_diffrn_measurement_device       'four-circle diffractometer'
_diffrn_measurement_device_type  'XtaLAB Synergy, Dualflex, HyPix-Arc 100'
_diffrn_measurement_method       '\w scans'
_diffrn_orient_matrix_type       
'CrysAlisPro convention (1999,Acta A55,543-557)'
_diffrn_orient_matrix_UB_11      0.0477240000
_diffrn_orient_matrix_UB_12      -0.0788218000
_diffrn_orient_matrix_UB_13      -0.0687551000
_diffrn_orient_matrix_UB_21      0.0662983000
_diffrn_orient_matrix_UB_22      0.0844502000
_diffrn_orient_matrix_UB_23      -0.0711010000
_diffrn_orient_matrix_UB_31      0.1344241000
_diffrn_orient_matrix_UB_32      -0.0116924000
_diffrn_orient_matrix_UB_33      0.0367092000
_diffrn_radiation_monochromator  mirror
_diffrn_radiation_probe          x-ray
_diffrn_radiation_type           'Cu K\a'
_diffrn_radiation_wavelength     1.54184
_diffrn_source                   'micro-focus sealed X-ray tube'
_diffrn_source_type              'PhotonJet (Cu) X-ray Source'
_reflns_Friedel_coverage         0.000
_reflns_Friedel_fraction_full    .
_reflns_Friedel_fraction_max     .
_reflns_number_gt                15357
_reflns_number_total             17232
_reflns_special_details          
;
 _reflns_Friedel_fraction is defined as the number of unique
 Friedel pairs measured divided by the number that would be
 possible theoretically, ignoring centric projections and
 systematic absences.
;
_reflns_threshold_expression     'I > 2\s(I)'
_computing_cell_refinement       'CrysAlisPro 1.171.42.90a (Rigaku OD, 2023)'
_computing_data_collection       'CrysAlisPro 1.171.42.90a (Rigaku OD, 2023)'
_computing_data_reduction        'CrysAlisPro 1.171.42.90a (Rigaku OD, 2023)'
_computing_molecular_graphics    'Olex2 1.5 (Dolomanov et al., 2009)'
_computing_publication_material  'Olex2 1.5 (Dolomanov et al., 2009)'
_computing_structure_refinement  'SHELXL 2014/7 (Sheldrick, 2015)'
_computing_structure_solution    'SHELXT  (Sheldrick, 2015)'
_refine_diff_density_max         0.961
_refine_diff_density_min         -1.051
_refine_diff_density_rms         0.079
_refine_ls_extinction_coef       .
_refine_ls_extinction_method     none
_refine_ls_goodness_of_fit_ref   1.048
_refine_ls_hydrogen_treatment    constr
_refine_ls_matrix_type           full
_refine_ls_number_parameters     419
_refine_ls_number_reflns         17232
_refine_ls_number_restraints     0
_refine_ls_R_factor_all          0.0482
_refine_ls_R_factor_gt           0.0428
_refine_ls_restrained_S_all      1.048
_refine_ls_shift/su_max          0.001
_refine_ls_shift/su_mean         0.000
_refine_ls_structure_factor_coef Fsqd
_refine_ls_weighting_details     
'w=1/[\s^2^(Fo^2^)+(0.0806P)^2^+0.1100P] where P=(Fo^2^+2Fc^2^)/3'
_refine_ls_weighting_scheme      calc
_refine_ls_wR_factor_gt          0.1124
_refine_ls_wR_factor_ref         0.1160
_refine_special_details          
;
The data was refined as a 2-component twin. The fractional volume of the
second component was refined to 0.4284(7). The twin law found was a ~180 
degree rotation about the b-axis. Two reflections were omitted due to 
detector artifacts.
 
Refinement of F^2^ against ALL reflections.  The weighted R-factor wR and 
goodness of fit S are based on F^2^, conventional R-factors R are based 
on F, with F set to zero for negative F^2^. The threshold expression of 
F^2^ > 2sigma(F^2^) is used only for calculating R-factors(gt) etc. and is 
not relevant to the choice of reflections for refinement.  R-factors based 
on F^2^ are statistically about twice as large as those based on F, and R- 
factors based on ALL data will be even larger. 

The hydrogen atoms were generated 
geometrically and refined as riding atoms with C-H distances = 0.95 - 0.99 
angstroms and Uiso(H) = 1.2 times Ueq(C) for CH and CH2 groups and Uiso(H) 
= 1.5 times Ueq(C) for CH3 groups. 
;
_olex2_refinement_description    
;
1. Twinned data refinement
 Scales: 0.5716(7)
 0.4284(7)
2. Fixed Uiso
 At 1.2 times of:
  All C(H) groups, All C(H,H) groups
 At 1.5 times of:
  All C(H,H,H) groups
3.a Secondary CH2 refined with riding coordinates:
 C1(H1A,H1B), C10(H10A,H10B), C11(H11A,H11B)
3.b Aromatic/amide H refined with riding coordinates:
 C2(H2), C5(H5), C6(H6), C7(H7), C8(H8), C28(H28), C29(H29), C30(H30),
 C31(H31), C32(H32), C33(H33), C34(H34), C35(H35), C36(H36), C37(H37), C38(H38),
  C39(H39)
3.c X=CH2 refined with riding coordinates:
 C3(H3A,H3B)
3.d Idealised Me refined as rotating group:
 C13(H13A,H13B,H13C), C14(H14A,H14B,H14C), C15(H15A,H15B,H15C), C17(H17A,H17B,
 H17C), C18(H18A,H18B,H18C), C19(H19A,H19B,H19C), C21(H21A,H21B,H21C), C22(H22A,
 H22B,H22C), C23(H23A,H23B,H23C), C25(H25A,H25B,H25C), C26(H26A,H26B,H26C),
 C27(H27A,H27B,H27C)
;
_atom_sites_solution_hydrogens   geom
_atom_sites_solution_primary     SHELXT
_atom_sites_solution_secondary   difmap
loop_
_atom_site_label
_atom_site_type_symbol
_atom_site_fract_x
_atom_site_fract_y
_atom_site_fract_z
_atom_site_U_iso_or_equiv
_atom_site_adp_type
_atom_site_occupancy
_atom_site_site_symmetry_order
_atom_site_calc_flag
_atom_site_refinement_flags_posn
_atom_site_refinement_flags_adp
_atom_site_refinement_flags_occupancy
_atom_site_disorder_assembly
_atom_site_disorder_group
Pd1 Pd 0.42569(2) 0.31985(2) 0.38693(2) 0.02058(9) Uani 1 1 d . . . . .
P1 P 0.60081(8) 0.34421(5) 0.26461(5) 0.01829(16) Uani 1 1 d . . . . .
P2 P 0.76563(8) 0.74330(5) 0.51631(5) 0.01871(16) Uani 1 1 d . . . . .
N1 N 0.7973(3) 0.43821(19) 0.34953(17) 0.0187(5) Uani 1 1 d . . . . .
N2 N 0.8544(3) 0.56626(19) 0.43040(19) 0.0204(5) Uani 1 1 d . . . . .
C1 C 0.9454(3) 0.5918(2) 0.2485(2) 0.0254(7) Uani 1 1 d . . . . .
H1A H 0.8805 0.6096 0.2070 0.031 Uiso 1 1 calc R U . . .
H1B H 0.9844 0.6554 0.2634 0.031 Uiso 1 1 calc R U . . .
C2 C 1.0583(3) 0.5309(3) 0.1996(2) 0.0265(7) Uani 1 1 d . . . . .
H2 H 1.1235 0.5050 0.2342 0.032 Uiso 1 1 calc R U . . .
C3 C 1.0762(4) 0.5098(3) 0.1143(2) 0.0334(8) Uani 1 1 d . . . . .
H3A H 1.0138 0.5339 0.0766 0.040 Uiso 1 1 calc R U . . .
H3B H 1.1516 0.4704 0.0898 0.040 Uiso 1 1 calc R U . . .
C4 C 0.7593(3) 0.4091(2) 0.4430(2) 0.0208(6) Uani 1 1 d . . . . .
C5 C 0.7047(3) 0.3184(2) 0.4879(2) 0.0224(6) Uani 1 1 d . . . . .
H5 H 0.6773 0.2664 0.4548 0.027 Uiso 1 1 calc R U . . .
C6 C 0.6912(3) 0.3064(2) 0.5833(2) 0.0268(7) Uani 1 1 d . . . . .
H6 H 0.6554 0.2447 0.6152 0.032 Uiso 1 1 calc R U . . .
C7 C 0.7288(4) 0.3824(3) 0.6320(2) 0.0269(7) Uani 1 1 d . . . . .
H7 H 0.7201 0.3717 0.6966 0.032 Uiso 1 1 calc R U . . .
C8 C 0.7796(3) 0.4748(3) 0.5875(2) 0.0246(6) Uani 1 1 d . . . . .
H8 H 0.8025 0.5278 0.6212 0.030 Uiso 1 1 calc R U . . .
C9 C 0.7955(3) 0.4871(2) 0.4929(2) 0.0201(6) Uani 1 1 d . . . . .
C10 C 0.7806(3) 0.3717(2) 0.2801(2) 0.0208(6) Uani 1 1 d . . . . .
H10A H 0.8234 0.3067 0.2946 0.025 Uiso 1 1 calc R U . . .
H10B H 0.8324 0.4012 0.2207 0.025 Uiso 1 1 calc R U . . .
C11 C 0.9022(3) 0.6579(2) 0.4610(2) 0.0209(6) Uani 1 1 d . . . . .
H11A H 0.9583 0.6966 0.4076 0.025 Uiso 1 1 calc R U . . .
H11B H 0.9627 0.6392 0.5053 0.025 Uiso 1 1 calc R U . . .
C12 C 0.5650(3) 0.4532(2) 0.1833(2) 0.0220(6) Uani 1 1 d . . . . .
C13 C 0.5761(4) 0.5473(2) 0.2347(2) 0.0273(7) Uani 1 1 d . . . . .
H13A H 0.5233 0.5363 0.2970 0.041 Uiso 1 1 calc R U . . .
H13B H 0.5399 0.6054 0.2025 0.041 Uiso 1 1 calc R U . . .
H13C H 0.6720 0.5602 0.2372 0.041 Uiso 1 1 calc R U . . .
C14 C 0.6600(4) 0.4666(3) 0.0899(2) 0.0288(7) Uani 1 1 d . . . . .
H14A H 0.6466 0.4100 0.0541 0.043 Uiso 1 1 calc R U . . .
H14B H 0.7550 0.4686 0.0985 0.043 Uiso 1 1 calc R U . . .
H14C H 0.6391 0.5298 0.0571 0.043 Uiso 1 1 calc R U . . .
C15 C 0.4167(4) 0.4451(3) 0.1692(2) 0.0279(7) Uani 1 1 d . . . . .
H15A H 0.4077 0.3887 0.1322 0.042 Uiso 1 1 calc R U . . .
H15B H 0.3919 0.5078 0.1374 0.042 Uiso 1 1 calc R U . . .
H15C H 0.3559 0.4336 0.2288 0.042 Uiso 1 1 calc R U . . .
C16 C 0.6392(3) 0.2257(2) 0.2019(2) 0.0240(6) Uani 1 1 d . . . . .
C17 C 0.7723(4) 0.2276(3) 0.1312(2) 0.0292(7) Uani 1 1 d . . . . .
H17A H 0.7706 0.2834 0.0843 0.044 Uiso 1 1 calc R U . . .
H17B H 0.7814 0.1638 0.1023 0.044 Uiso 1 1 calc R U . . .
H17C H 0.8500 0.2369 0.1617 0.044 Uiso 1 1 calc R U . . .
C18 C 0.5181(4) 0.2026(3) 0.1563(2) 0.0305(7) Uani 1 1 d . . . . .
H18A H 0.4331 0.2039 0.2013 0.046 Uiso 1 1 calc R U . . .
H18B H 0.5289 0.1357 0.1331 0.046 Uiso 1 1 calc R U . . .
H18C H 0.5148 0.2534 0.1054 0.046 Uiso 1 1 calc R U . . .
C19 C 0.6466(4) 0.1396(2) 0.2766(2) 0.0289(7) Uani 1 1 d . . . . .
H19A H 0.7235 0.1522 0.3070 0.043 Uiso 1 1 calc R U . . .
H19B H 0.6595 0.0754 0.2485 0.043 Uiso 1 1 calc R U . . .
H19C H 0.5615 0.1365 0.3218 0.043 Uiso 1 1 calc R U . . .
C20 C 0.7214(3) 0.8243(2) 0.4156(2) 0.0224(6) Uani 1 1 d . . . . .
C21 C 0.6018(4) 0.8928(3) 0.4498(2) 0.0281(7) Uani 1 1 d . . . . .
H21A H 0.5289 0.8524 0.4897 0.042 Uiso 1 1 calc R U . . .
H21B H 0.5668 0.9247 0.3973 0.042 Uiso 1 1 calc R U . . .
H21C H 0.6334 0.9449 0.4841 0.042 Uiso 1 1 calc R U . . .
C22 C 0.8376(4) 0.8886(3) 0.3566(3) 0.0319(7) Uani 1 1 d . . . . .
H22A H 0.8604 0.9440 0.3908 0.048 Uiso 1 1 calc R U . . .
H22B H 0.8087 0.9161 0.3003 0.048 Uiso 1 1 calc R U . . .
H22C H 0.9181 0.8467 0.3410 0.048 Uiso 1 1 calc R U . . .
C23 C 0.6703(4) 0.7499(3) 0.3557(2) 0.0264(7) Uani 1 1 d . . . . .
H23A H 0.7479 0.7131 0.3242 0.040 Uiso 1 1 calc R U . . .
H23B H 0.6252 0.7869 0.3103 0.040 Uiso 1 1 calc R U . . .
H23C H 0.6053 0.7021 0.3943 0.040 Uiso 1 1 calc R U . . .
C24 C 0.8743(3) 0.8166(2) 0.5807(2) 0.0250(6) Uani 1 1 d . . . . .
C25 C 0.8937(4) 0.7460(3) 0.6644(2) 0.0307(7) Uani 1 1 d . . . . .
H25A H 0.8044 0.7208 0.6976 0.046 Uiso 1 1 calc R U . . .
H25B H 0.9387 0.7831 0.7049 0.046 Uiso 1 1 calc R U . . .
H25C H 0.9502 0.6890 0.6438 0.046 Uiso 1 1 calc R U . . .
C26 C 0.7956(4) 0.9095(3) 0.6162(3) 0.0311(7) Uani 1 1 d . . . . .
H26A H 0.7897 0.9587 0.5645 0.047 Uiso 1 1 calc R U . . .
H26B H 0.8438 0.9401 0.6591 0.047 Uiso 1 1 calc R U . . .
H26C H 0.7034 0.8887 0.6476 0.047 Uiso 1 1 calc R U . . .
C27 C 1.0155(4) 0.8515(3) 0.5268(3) 0.0309(7) Uani 1 1 d . . . . .
H27A H 1.0642 0.7937 0.5003 0.046 Uiso 1 1 calc R U . . .
H27B H 1.0681 0.8805 0.5681 0.046 Uiso 1 1 calc R U . . .
H27C H 1.0043 0.9025 0.4776 0.046 Uiso 1 1 calc R U . . .
B1 B 0.8647(4) 0.5347(3) 0.3398(2) 0.0209(7) Uani 1 1 d . . . . .
C28 C 0.1473(5) 1.0802(4) 0.9455(3) 0.0481(10) Uani 1 1 d . . . . .
H28 H 0.1380 1.0320 0.9034 0.058 Uiso 1 1 calc R U . . .
C29 C 0.1845(6) 1.0501(3) 1.0284(3) 0.0507(11) Uani 1 1 d . . . . .
H29 H 0.2025 0.9812 1.0430 0.061 Uiso 1 1 calc R U . . .
C30 C 0.1956(5) 1.1210(4) 1.0905(3) 0.0461(10) Uani 1 1 d . . . . .
H30 H 0.2201 1.1002 1.1477 0.055 Uiso 1 1 calc R U . . .
C31 C 0.1713(5) 1.2204(3) 1.0695(3) 0.0448(10) Uani 1 1 d . . . . .
H31 H 0.1782 1.2685 1.1122 0.054 Uiso 1 1 calc R U . . .
C32 C 0.1367(6) 1.2509(4) 0.9856(3) 0.0515(11) Uani 1 1 d . . . . .
H32 H 0.1218 1.3202 0.9703 0.062 Uiso 1 1 calc R U . . .
C33 C 0.1238(5) 1.1810(4) 0.9244(3) 0.0496(11) Uani 1 1 d . . . . .
H33 H 0.0987 1.2021 0.8674 0.060 Uiso 1 1 calc R U . . .
C34 C 0.5146(4) 1.1094(4) 0.8399(3) 0.0431(9) Uani 1 1 d . . . . .
H34 H 0.4298 1.0759 0.8420 0.052 Uiso 1 1 calc R U . . .
C35 C 0.5233(5) 1.1830(4) 0.8984(3) 0.0506(11) Uani 1 1 d . . . . .
H35 H 0.4449 1.2001 0.9407 0.061 Uiso 1 1 calc R U . . .
C36 C 0.6457(6) 1.2316(4) 0.8953(3) 0.0518(12) Uani 1 1 d . . . . .
H36 H 0.6519 1.2834 0.9346 0.062 Uiso 1 1 calc R U . . .
C37 C 0.7603(5) 1.2048(4) 0.8346(4) 0.0530(12) Uani 1 1 d . . . . .
H37 H 0.8457 1.2372 0.8333 0.064 Uiso 1 1 calc R U . . .
C38 C 0.7500(5) 1.1305(3) 0.7757(3) 0.0481(11) Uani 1 1 d . . . . .
H38 H 0.8281 1.1122 0.7337 0.058 Uiso 1 1 calc R U . . .
C39 C 0.6269(5) 1.0839(3) 0.7786(3) 0.0428(9) Uani 1 1 d . . . . .
H39 H 0.6191 1.0337 0.7380 0.051 Uiso 1 1 calc R U . . .

loop_
_atom_site_aniso_label
_atom_site_aniso_U_11
_atom_site_aniso_U_22
_atom_site_aniso_U_33
_atom_site_aniso_U_23
_atom_site_aniso_U_13
_atom_site_aniso_U_12
Pd1 0.01962(12) 0.02195(12) 0.01872(12) -0.00066(8) -0.00019(8) -0.00100(8)
P1 0.0178(4) 0.0202(3) 0.0165(3) -0.0016(3) -0.0024(3) -0.0002(3)
P2 0.0172(3) 0.0179(3) 0.0201(4) -0.0019(3) -0.0007(3) 0.0001(3)
N1 0.0189(12) 0.0196(12) 0.0182(12) -0.0027(9) -0.0042(10) 0.0007(9)
N2 0.0182(12) 0.0190(12) 0.0240(13) -0.0043(10) -0.0026(10) 0.0000(9)
C1 0.0255(16) 0.0250(15) 0.0238(16) -0.0024(12) 0.0009(13) -0.0050(12)
C2 0.0203(15) 0.0341(17) 0.0234(16) 0.0009(13) -0.0015(12) 0.0002(13)
C3 0.0254(17) 0.048(2) 0.0257(17) -0.0082(15) 0.0011(14) 0.0025(15)
C4 0.0196(14) 0.0235(15) 0.0192(15) -0.0020(11) -0.0030(12) 0.0013(12)
C5 0.0193(14) 0.0216(14) 0.0252(15) -0.0008(12) -0.0016(12) -0.0001(12)
C6 0.0238(16) 0.0244(15) 0.0295(17) 0.0060(13) -0.0013(13) 0.0010(12)
C7 0.0272(17) 0.0340(17) 0.0176(15) 0.0032(12) -0.0020(12) 0.0071(14)
C8 0.0243(16) 0.0280(15) 0.0218(15) -0.0030(12) -0.0045(13) 0.0052(13)
C9 0.0198(15) 0.0194(13) 0.0209(15) -0.0018(11) -0.0035(12) 0.0032(11)
C10 0.0202(15) 0.0221(14) 0.0213(15) -0.0059(11) -0.0050(12) -0.0003(11)
C11 0.0202(14) 0.0190(13) 0.0239(15) -0.0051(11) -0.0041(12) -0.0001(11)
C12 0.0208(15) 0.0253(15) 0.0195(14) 0.0006(11) -0.0041(12) 0.0003(12)
C13 0.0287(17) 0.0246(15) 0.0293(17) -0.0019(12) -0.0075(13) 0.0048(13)
C14 0.0292(17) 0.0331(17) 0.0218(16) 0.0042(13) -0.0018(13) -0.0010(14)
C15 0.0234(16) 0.0317(17) 0.0292(17) 0.0020(13) -0.0082(13) 0.0001(13)
C16 0.0267(16) 0.0231(14) 0.0226(15) -0.0060(12) -0.0041(13) -0.0017(12)
C17 0.0284(17) 0.0290(16) 0.0295(17) -0.0117(13) 0.0003(14) 0.0025(13)
C18 0.0341(19) 0.0308(17) 0.0279(17) -0.0074(13) -0.0071(14) -0.0033(14)
C19 0.0366(19) 0.0221(15) 0.0294(17) -0.0042(12) -0.0085(14) 0.0008(13)
C20 0.0238(15) 0.0200(13) 0.0218(14) -0.0002(11) -0.0007(12) 0.0041(11)
C21 0.0295(17) 0.0247(15) 0.0292(17) -0.0013(13) -0.0038(14) 0.0060(13)
C22 0.0288(18) 0.0286(16) 0.0338(19) 0.0049(14) 0.0026(14) -0.0020(14)
C23 0.0268(16) 0.0271(15) 0.0254(16) -0.0011(12) -0.0058(13) 0.0020(13)
C24 0.0209(15) 0.0248(15) 0.0299(16) -0.0081(12) -0.0038(13) -0.0007(12)
C25 0.0325(18) 0.0347(18) 0.0276(17) -0.0073(14) -0.0103(14) 0.0016(14)
C26 0.0288(18) 0.0278(16) 0.0371(19) -0.0133(14) -0.0026(15) 0.0007(13)
C27 0.0204(16) 0.0311(17) 0.041(2) -0.0108(14) -0.0032(14) -0.0040(13)
B1 0.0201(16) 0.0220(16) 0.0201(16) -0.0017(12) -0.0026(13) 0.0031(13)
C28 0.053(3) 0.047(2) 0.045(2) -0.0022(19) -0.010(2) -0.007(2)
C29 0.061(3) 0.037(2) 0.054(3) 0.0061(19) -0.014(2) -0.001(2)
C30 0.046(2) 0.051(2) 0.041(2) 0.0097(18) -0.0138(19) -0.0029(19)
C31 0.044(2) 0.046(2) 0.044(2) 0.0003(18) -0.0084(19) -0.0025(19)
C32 0.063(3) 0.040(2) 0.052(3) 0.0048(19) -0.016(2) 0.010(2)
C33 0.054(3) 0.055(3) 0.042(2) 0.0065(19) -0.018(2) 0.003(2)
C34 0.033(2) 0.053(2) 0.044(2) -0.0092(18) -0.0074(17) 0.0034(18)
C35 0.047(3) 0.065(3) 0.039(2) -0.015(2) -0.0019(19) 0.009(2)
C36 0.075(3) 0.047(2) 0.035(2) -0.0049(18) -0.014(2) -0.008(2)
C37 0.051(3) 0.050(3) 0.056(3) 0.022(2) -0.017(2) -0.018(2)
C38 0.041(2) 0.044(2) 0.051(3) 0.0091(19) 0.006(2) 0.0075(18)
C39 0.050(2) 0.0346(19) 0.042(2) -0.0064(16) -0.0029(19) 0.0065(17)

_geom_special_details            
;
 All esds (except the esd in the dihedral angle between two l.s. planes)
 are estimated using the full covariance matrix.  The cell esds are taken
 into account individually in the estimation of esds in distances, angles
 and torsion angles; correlations between esds in cell parameters are only
 used when they are defined by crystal symmetry.  An approximate (isotropic)
 treatment of cell esds is used for estimating esds involving l.s. planes.
;
loop_
_geom_bond_atom_site_label_1
_geom_bond_atom_site_label_2
_geom_bond_distance
_geom_bond_site_symmetry_2
_geom_bond_publ_flag
Pd1 P1 2.2825(8) . ?
Pd1 P2 2.2839(8) 2_666 ?
P1 C10 1.887(3) . ?
P1 C12 1.890(3) . ?
P1 C16 1.902(3) . ?
P2 Pd1 2.2838(8) 2_666 ?
P2 C11 1.888(3) . ?
P2 C20 1.896(3) . ?
P2 C24 1.893(3) . ?
N1 C4 1.398(4) . ?
N1 C10 1.448(4) . ?
N1 B1 1.435(4) . ?
N2 C9 1.401(4) . ?
N2 C11 1.447(4) . ?
N2 B1 1.432(4) . ?
C1 H1A 0.9900 . ?
C1 H1B 0.9900 . ?
C1 C2 1.500(5) . ?
C1 B1 1.584(5) . ?
C2 H2 0.9500 . ?
C2 C3 1.304(5) . ?
C3 H3A 0.9500 . ?
C3 H3B 0.9500 . ?
C4 C5 1.391(4) . ?
C4 C9 1.410(4) . ?
C5 H5 0.9500 . ?
C5 C6 1.400(5) . ?
C6 H6 0.9500 . ?
C6 C7 1.382(5) . ?
C7 H7 0.9500 . ?
C7 C8 1.398(5) . ?
C8 H8 0.9500 . ?
C8 C9 1.386(5) . ?
C10 H10A 0.9900 . ?
C10 H10B 0.9900 . ?
C11 H11A 0.9900 . ?
C11 H11B 0.9900 . ?
C12 C13 1.535(4) . ?
C12 C14 1.531(4) . ?
C12 C15 1.536(4) . ?
C13 H13A 0.9800 . ?
C13 H13B 0.9800 . ?
C13 H13C 0.9800 . ?
C14 H14A 0.9800 . ?
C14 H14B 0.9800 . ?
C14 H14C 0.9800 . ?
C15 H15A 0.9800 . ?
C15 H15B 0.9800 . ?
C15 H15C 0.9800 . ?
C16 C17 1.534(5) . ?
C16 C18 1.533(5) . ?
C16 C19 1.544(5) . ?
C17 H17A 0.9800 . ?
C17 H17B 0.9800 . ?
C17 H17C 0.9800 . ?
C18 H18A 0.9800 . ?
C18 H18B 0.9800 . ?
C18 H18C 0.9800 . ?
C19 H19A 0.9800 . ?
C19 H19B 0.9800 . ?
C19 H19C 0.9800 . ?
C20 C21 1.537(4) . ?
C20 C22 1.533(5) . ?
C20 C23 1.533(5) . ?
C21 H21A 0.9800 . ?
C21 H21B 0.9800 . ?
C21 H21C 0.9800 . ?
C22 H22A 0.9800 . ?
C22 H22B 0.9800 . ?
C22 H22C 0.9800 . ?
C23 H23A 0.9800 . ?
C23 H23B 0.9800 . ?
C23 H23C 0.9800 . ?
C24 C25 1.541(5) . ?
C24 C26 1.542(4) . ?
C24 C27 1.539(5) . ?
C25 H25A 0.9800 . ?
C25 H25B 0.9800 . ?
C25 H25C 0.9800 . ?
C26 H26A 0.9800 . ?
C26 H26B 0.9800 . ?
C26 H26C 0.9800 . ?
C27 H27A 0.9800 . ?
C27 H27B 0.9800 . ?
C27 H27C 0.9800 . ?
C28 H28 0.9500 . ?
C28 C29 1.383(7) . ?
C28 C33 1.383(7) . ?
C29 H29 0.9500 . ?
C29 C30 1.392(7) . ?
C30 H30 0.9500 . ?
C30 C31 1.367(6) . ?
C31 H31 0.9500 . ?
C31 C32 1.387(7) . ?
C32 H32 0.9500 . ?
C32 C33 1.377(7) . ?
C33 H33 0.9500 . ?
C34 H34 0.9500 . ?
C34 C35 1.377(7) . ?
C34 C39 1.369(6) . ?
C35 H35 0.9500 . ?
C35 C36 1.372(7) . ?
C36 H36 0.9500 . ?
C36 C37 1.386(8) . ?
C37 H37 0.9500 . ?
C37 C38 1.392(8) . ?
C38 H38 0.9500 . ?
C38 C39 1.367(7) . ?
C39 H39 0.9500 . ?

loop_
_geom_angle_atom_site_label_1
_geom_angle_atom_site_label_2
_geom_angle_atom_site_label_3
_geom_angle
_geom_angle_site_symmetry_1
_geom_angle_site_symmetry_3
_geom_angle_publ_flag
P1 Pd1 P2 162.32(3) . 2_666 ?
C10 P1 Pd1 121.47(10) . . ?
C10 P1 C12 103.12(14) . . ?
C10 P1 C16 97.34(14) . . ?
C12 P1 Pd1 110.97(10) . . ?
C12 P1 C16 110.69(14) . . ?
C16 P1 Pd1 112.20(11) . . ?
C11 P2 Pd1 121.54(10) . 2_666 ?
C11 P2 C20 103.39(14) . . ?
C11 P2 C24 98.12(14) . . ?
C20 P2 Pd1 111.64(11) . 2_666 ?
C24 P2 Pd1 110.33(11) . 2_666 ?
C24 P2 C20 110.87(15) . . ?
C4 N1 C10 122.0(3) . . ?
C4 N1 B1 108.1(3) . . ?
B1 N1 C10 129.5(3) . . ?
C9 N2 C11 121.4(3) . . ?
C9 N2 B1 108.2(2) . . ?
B1 N2 C11 130.2(3) . . ?
H1A C1 H1B 107.7 . . ?
C2 C1 H1A 108.9 . . ?
C2 C1 H1B 108.9 . . ?
C2 C1 B1 113.2(3) . . ?
B1 C1 H1A 108.9 . . ?
B1 C1 H1B 108.9 . . ?
C1 C2 H2 116.7 . . ?
C3 C2 C1 126.7(3) . . ?
C3 C2 H2 116.7 . . ?
C2 C3 H3A 120.0 . . ?
C2 C3 H3B 120.0 . . ?
H3A C3 H3B 120.0 . . ?
N1 C4 C9 108.6(3) . . ?
C5 C4 N1 130.5(3) . . ?
C5 C4 C9 120.7(3) . . ?
C4 C5 H5 121.1 . . ?
C4 C5 C6 117.9(3) . . ?
C6 C5 H5 121.1 . . ?
C5 C6 H6 119.3 . . ?
C7 C6 C5 121.4(3) . . ?
C7 C6 H6 119.3 . . ?
C6 C7 H7 119.5 . . ?
C6 C7 C8 121.0(3) . . ?
C8 C7 H7 119.5 . . ?
C7 C8 H8 120.9 . . ?
C9 C8 C7 118.2(3) . . ?
C9 C8 H8 120.9 . . ?
N2 C9 C4 108.3(3) . . ?
C8 C9 N2 130.7(3) . . ?
C8 C9 C4 120.8(3) . . ?
P1 C10 H10A 107.9 . . ?
P1 C10 H10B 107.9 . . ?
N1 C10 P1 117.4(2) . . ?
N1 C10 H10A 107.9 . . ?
N1 C10 H10B 107.9 . . ?
H10A C10 H10B 107.2 . . ?
P2 C11 H11A 108.3 . . ?
P2 C11 H11B 108.3 . . ?
N2 C11 P2 116.0(2) . . ?
N2 C11 H11A 108.3 . . ?
N2 C11 H11B 108.3 . . ?
H11A C11 H11B 107.4 . . ?
C13 C12 P1 104.8(2) . . ?
C13 C12 C15 107.3(3) . . ?
C14 C12 P1 116.9(2) . . ?
C14 C12 C13 109.0(3) . . ?
C14 C12 C15 109.2(3) . . ?
C15 C12 P1 109.2(2) . . ?
C12 C13 H13A 109.5 . . ?
C12 C13 H13B 109.5 . . ?
C12 C13 H13C 109.5 . . ?
H13A C13 H13B 109.5 . . ?
H13A C13 H13C 109.5 . . ?
H13B C13 H13C 109.5 . . ?
C12 C14 H14A 109.5 . . ?
C12 C14 H14B 109.5 . . ?
C12 C14 H14C 109.5 . . ?
H14A C14 H14B 109.5 . . ?
H14A C14 H14C 109.5 . . ?
H14B C14 H14C 109.5 . . ?
C12 C15 H15A 109.5 . . ?
C12 C15 H15B 109.5 . . ?
C12 C15 H15C 109.5 . . ?
H15A C15 H15B 109.5 . . ?
H15A C15 H15C 109.5 . . ?
H15B C15 H15C 109.5 . . ?
C17 C16 P1 116.1(2) . . ?
C17 C16 C19 108.4(3) . . ?
C18 C16 P1 108.6(2) . . ?
C18 C16 C17 109.9(3) . . ?
C18 C16 C19 107.5(3) . . ?
C19 C16 P1 105.9(2) . . ?
C16 C17 H17A 109.5 . . ?
C16 C17 H17B 109.5 . . ?
C16 C17 H17C 109.5 . . ?
H17A C17 H17B 109.5 . . ?
H17A C17 H17C 109.5 . . ?
H17B C17 H17C 109.5 . . ?
C16 C18 H18A 109.5 . . ?
C16 C18 H18B 109.5 . . ?
C16 C18 H18C 109.5 . . ?
H18A C18 H18B 109.5 . . ?
H18A C18 H18C 109.5 . . ?
H18B C18 H18C 109.5 . . ?
C16 C19 H19A 109.5 . . ?
C16 C19 H19B 109.5 . . ?
C16 C19 H19C 109.5 . . ?
H19A C19 H19B 109.5 . . ?
H19A C19 H19C 109.5 . . ?
H19B C19 H19C 109.5 . . ?
C21 C20 P2 109.3(2) . . ?
C22 C20 P2 116.7(2) . . ?
C22 C20 C21 109.3(3) . . ?
C23 C20 P2 105.0(2) . . ?
C23 C20 C21 107.5(3) . . ?
C23 C20 C22 108.7(3) . . ?
C20 C21 H21A 109.5 . . ?
C20 C21 H21B 109.5 . . ?
C20 C21 H21C 109.5 . . ?
H21A C21 H21B 109.5 . . ?
H21A C21 H21C 109.5 . . ?
H21B C21 H21C 109.5 . . ?
C20 C22 H22A 109.5 . . ?
C20 C22 H22B 109.5 . . ?
C20 C22 H22C 109.5 . . ?
H22A C22 H22B 109.5 . . ?
H22A C22 H22C 109.5 . . ?
H22B C22 H22C 109.5 . . ?
C20 C23 H23A 109.5 . . ?
C20 C23 H23B 109.5 . . ?
C20 C23 H23C 109.5 . . ?
H23A C23 H23B 109.5 . . ?
H23A C23 H23C 109.5 . . ?
H23B C23 H23C 109.5 . . ?
C25 C24 P2 105.9(2) . . ?
C25 C24 C26 107.9(3) . . ?
C26 C24 P2 109.5(2) . . ?
C27 C24 P2 115.8(2) . . ?
C27 C24 C25 108.9(3) . . ?
C27 C24 C26 108.7(3) . . ?
C24 C25 H25A 109.5 . . ?
C24 C25 H25B 109.5 . . ?
C24 C25 H25C 109.5 . . ?
H25A C25 H25B 109.5 . . ?
H25A C25 H25C 109.5 . . ?
H25B C25 H25C 109.5 . . ?
C24 C26 H26A 109.5 . . ?
C24 C26 H26B 109.5 . . ?
C24 C26 H26C 109.5 . . ?
H26A C26 H26B 109.5 . . ?
H26A C26 H26C 109.5 . . ?
H26B C26 H26C 109.5 . . ?
C24 C27 H27A 109.5 . . ?
C24 C27 H27B 109.5 . . ?
C24 C27 H27C 109.5 . . ?
H27A C27 H27B 109.5 . . ?
H27A C27 H27C 109.5 . . ?
H27B C27 H27C 109.5 . . ?
N1 B1 C1 127.2(3) . . ?
N2 B1 N1 106.4(3) . . ?
N2 B1 C1 126.2(3) . . ?
C29 C28 H28 120.2 . . ?
C29 C28 C33 119.6(5) . . ?
C33 C28 H28 120.2 . . ?
C28 C29 H29 120.1 . . ?
C28 C29 C30 119.8(4) . . ?
C30 C29 H29 120.1 . . ?
C29 C30 H30 119.8 . . ?
C31 C30 C29 120.4(4) . . ?
C31 C30 H30 119.8 . . ?
C30 C31 H31 120.1 . . ?
C30 C31 C32 119.8(5) . . ?
C32 C31 H31 120.1 . . ?
C31 C32 H32 119.9 . . ?
C33 C32 C31 120.2(4) . . ?
C33 C32 H32 119.9 . . ?
C28 C33 H33 119.9 . . ?
C32 C33 C28 120.2(4) . . ?
C32 C33 H33 119.9 . . ?
C35 C34 H34 119.6 . . ?
C39 C34 H34 119.6 . . ?
C39 C34 C35 120.7(4) . . ?
C34 C35 H35 120.1 . . ?
C36 C35 C34 119.7(4) . . ?
C36 C35 H35 120.1 . . ?
C35 C36 H36 120.1 . . ?
C35 C36 C37 119.8(4) . . ?
C37 C36 H36 120.1 . . ?
C36 C37 H37 120.1 . . ?
C36 C37 C38 119.8(5) . . ?
C38 C37 H37 120.1 . . ?
C37 C38 H38 120.2 . . ?
C39 C38 C37 119.6(4) . . ?
C39 C38 H38 120.2 . . ?
C34 C39 H39 119.9 . . ?
C38 C39 C34 120.3(4) . . ?
C38 C39 H39 119.9 . . ?

loop_
_geom_torsion_atom_site_label_1
_geom_torsion_atom_site_label_2
_geom_torsion_atom_site_label_3
_geom_torsion_atom_site_label_4
_geom_torsion
_geom_torsion_site_symmetry_1
_geom_torsion_site_symmetry_2
_geom_torsion_site_symmetry_3
_geom_torsion_site_symmetry_4
_geom_torsion_publ_flag
Pd1 P1 C10 N1 -39.5(3) . . . . ?
Pd1 P1 C12 C13 70.2(2) . . . . ?
Pd1 P1 C12 C14 -169.1(2) . . . . ?
Pd1 P1 C12 C15 -44.5(2) . . . . ?
Pd1 P2 C11 N2 39.4(3) 2_666 . . . ?
Pd1 P2 C20 C21 43.2(2) 2_666 . . . ?
Pd1 P2 C20 C22 167.7(2) 2_666 . . . ?
Pd1 P2 C20 C23 -71.9(2) 2_666 . . . ?
Pd1 P2 C24 C25 51.5(2) 2_666 . . . ?
Pd1 P2 C24 C26 -64.5(3) 2_666 . . . ?
Pd1 P2 C24 C27 172.2(2) 2_666 . . . ?
N1 C4 C5 C6 172.6(3) . . . . ?
N1 C4 C9 N2 1.0(3) . . . . ?
N1 C4 C9 C8 -174.7(3) . . . . ?
C2 C1 B1 N1 -56.0(5) . . . . ?
C2 C1 B1 N2 118.5(4) . . . . ?
C4 N1 C10 P1 70.4(3) . . . . ?
C4 N1 B1 N2 -5.2(3) . . . . ?
C4 N1 B1 C1 170.2(3) . . . . ?
C4 C5 C6 C7 1.0(5) . . . . ?
C5 C4 C9 N2 176.7(3) . . . . ?
C5 C4 C9 C8 1.1(5) . . . . ?
C5 C6 C7 C8 1.1(5) . . . . ?
C6 C7 C8 C9 -2.1(5) . . . . ?
C7 C8 C9 N2 -173.5(3) . . . . ?
C7 C8 C9 C4 1.1(5) . . . . ?
C9 N2 C11 P2 -70.8(3) . . . . ?
C9 N2 B1 N1 5.8(3) . . . . ?
C9 N2 B1 C1 -169.7(3) . . . . ?
C9 C4 C5 C6 -2.1(5) . . . . ?
C10 P1 C12 C13 -61.4(2) . . . . ?
C10 P1 C12 C14 59.4(3) . . . . ?
C10 P1 C12 C15 -176.1(2) . . . . ?
C10 N1 C4 C5 1.3(5) . . . . ?
C10 N1 C4 C9 176.5(3) . . . . ?
C10 N1 B1 N2 -178.4(3) . . . . ?
C10 N1 B1 C1 -3.0(5) . . . . ?
C11 P2 C20 C21 175.5(2) . . . . ?
C11 P2 C20 C22 -60.0(3) . . . . ?
C11 P2 C20 C23 60.3(2) . . . . ?
C11 P2 C24 C25 -76.5(2) . . . . ?
C11 P2 C24 C26 167.4(2) . . . . ?
C11 P2 C24 C27 44.2(3) . . . . ?
C11 N2 C9 C4 179.9(3) . . . . ?
C11 N2 C9 C8 -5.0(5) . . . . ?
C11 N2 B1 N1 -178.9(3) . . . . ?
C11 N2 B1 C1 5.7(5) . . . . ?
C12 P1 C10 N1 85.5(3) . . . . ?
C16 P1 C10 N1 -161.2(2) . . . . ?
C16 P1 C12 C13 -164.6(2) . . . . ?
C16 P1 C12 C14 -43.8(3) . . . . ?
C16 P1 C12 C15 80.7(3) . . . . ?
C20 P2 C11 N2 -86.8(2) . . . . ?
C20 P2 C24 C25 175.7(2) . . . . ?
C20 P2 C24 C26 59.7(3) . . . . ?
C20 P2 C24 C27 -63.6(3) . . . . ?
C24 P2 C11 N2 159.4(2) . . . . ?
C24 P2 C20 C21 -80.3(3) . . . . ?
C24 P2 C20 C22 44.3(3) . . . . ?
C24 P2 C20 C23 164.6(2) . . . . ?
B1 N1 C4 C5 -172.5(3) . . . . ?
B1 N1 C4 C9 2.7(3) . . . . ?
B1 N1 C10 P1 -117.2(3) . . . . ?
B1 N2 C9 C4 -4.2(4) . . . . ?
B1 N2 C9 C8 170.8(3) . . . . ?
B1 N2 C11 P2 114.4(3) . . . . ?
B1 C1 C2 C3 126.0(4) . . . . ?
C28 C29 C30 C31 -0.7(8) . . . . ?
C29 C28 C33 C32 -0.3(8) . . . . ?
C29 C30 C31 C32 -0.5(8) . . . . ?
C30 C31 C32 C33 1.4(8) . . . . ?
C31 C32 C33 C28 -0.9(8) . . . . ?
C33 C28 C29 C30 1.2(8) . . . . ?
C34 C35 C36 C37 -1.3(8) . . . . ?
C35 C34 C39 C38 1.0(7) . . . . ?
C35 C36 C37 C38 1.5(7) . . . . ?
C36 C37 C38 C39 -0.4(7) . . . . ?
C37 C38 C39 C34 -0.8(7) . . . . ?
C39 C34 C35 C36 0.1(8) . . . . ?

_shelx_res_file                  
;
    syn-23079.res created by SHELXL-2014/7

TITL syn-23079
REM Old TITL twin_twin1_hklf4 in P1
REM SHELXT solution in P-1
REM R1 0.207, Rweak 0.023, Alpha 0.047, Orientation as input
REM Formula found by SHELXT: C38 N3 O3 I
CELL 1.54184 9.9648 13.3134 14.9073 85.337 79.407 89.959
ZERR 1 0.0003 0.0004 0.0004 0.002 0.003 0.002
LATT 1
SFAC C H B N P Pd
UNIT 78 122 2 4 4 2

L.S. 10
PLAN  14
SIZE 0.45 0.2 0.1
TEMP -173
CONF
BOND $H
list 4
MORE -1
acta
MERG 0
OMIT 1 0 0
OMIT 1 0 1
REM <olex2.extras>
REM <HklSrc "%.\\syn-23079.hkl">
REM </olex2.extras>

WGHT    0.080600    0.110000
BASF   0.42835
FVAR       3.20903
PD1   6    0.425685    0.319847    0.386927    11.00000    0.01962    0.02195 =
         0.01872   -0.00066   -0.00019   -0.00100
P1    5    0.600808    0.344210    0.264612    11.00000    0.01781    0.02022 =
         0.01654   -0.00160   -0.00236   -0.00016
P2    5    0.765627    0.743302    0.516309    11.00000    0.01716    0.01792 =
         0.02009   -0.00187   -0.00074    0.00014
N1    4    0.797334    0.438210    0.349535    11.00000    0.01890    0.01962 =
         0.01816   -0.00270   -0.00417    0.00066
N2    4    0.854428    0.566262    0.430401    11.00000    0.01823    0.01898 =
         0.02405   -0.00425   -0.00259    0.00003
C1    1    0.945411    0.591804    0.248490    11.00000    0.02549    0.02502 =
         0.02377   -0.00238    0.00091   -0.00500
AFIX  23
H1A   2    0.880540    0.609558    0.206963    11.00000   -1.20000
H1B   2    0.984441    0.655369    0.263439    11.00000   -1.20000
AFIX   0
C2    1    1.058331    0.530903    0.199564    11.00000    0.02034    0.03411 =
         0.02341    0.00091   -0.00152    0.00018
AFIX  43
H2    2    1.123543    0.505005    0.234237    11.00000   -1.20000
AFIX   0
C3    1    1.076195    0.509845    0.114293    11.00000    0.02539    0.04767 =
         0.02573   -0.00823    0.00105    0.00253
AFIX  93
H3A   2    1.013849    0.533942    0.076646    11.00000   -1.20000
H3B   2    1.151555    0.470407    0.089825    11.00000   -1.20000
AFIX   0
C4    1    0.759337    0.409052    0.442987    11.00000    0.01959    0.02350 =
         0.01919   -0.00201   -0.00301    0.00125
C5    1    0.704657    0.318425    0.487854    11.00000    0.01929    0.02162 =
         0.02517   -0.00077   -0.00161   -0.00015
AFIX  43
H5    2    0.677339    0.266362    0.454798    11.00000   -1.20000
AFIX   0
C6    1    0.691185    0.306418    0.583280    11.00000    0.02380    0.02441 =
         0.02952    0.00601   -0.00130    0.00100
AFIX  43
H6    2    0.655432    0.244749    0.615247    11.00000   -1.20000
AFIX   0
C7    1    0.728806    0.382396    0.631956    11.00000    0.02723    0.03403 =
         0.01763    0.00320   -0.00199    0.00706
AFIX  43
H7    2    0.720054    0.371655    0.696567    11.00000   -1.20000
AFIX   0
C8    1    0.779552    0.474827    0.587491    11.00000    0.02433    0.02800 =
         0.02178   -0.00305   -0.00453    0.00516
AFIX  43
H8    2    0.802484    0.527794    0.621223    11.00000   -1.20000
AFIX   0
C9    1    0.795523    0.487142    0.492860    11.00000    0.01979    0.01942 =
         0.02093   -0.00181   -0.00350    0.00319
C10   1    0.780554    0.371684    0.280138    11.00000    0.02016    0.02212 =
         0.02129   -0.00590   -0.00505   -0.00030
AFIX  23
H10A  2    0.823358    0.306688    0.294596    11.00000   -1.20000
H10B  2    0.832372    0.401153    0.220749    11.00000   -1.20000
AFIX   0
C11   1    0.902233    0.657915    0.460982    11.00000    0.02022    0.01898 =
         0.02393   -0.00514   -0.00412   -0.00010
AFIX  23
H11A  2    0.958299    0.696581    0.407633    11.00000   -1.20000
H11B  2    0.962676    0.639245    0.505286    11.00000   -1.20000
AFIX   0
C12   1    0.565022    0.453182    0.183302    11.00000    0.02081    0.02531 =
         0.01952    0.00058   -0.00410    0.00031
C13   1    0.576070    0.547285    0.234657    11.00000    0.02873    0.02458 =
         0.02928   -0.00188   -0.00745    0.00483
AFIX 137
H13A  2    0.523305    0.536341    0.297023    11.00000   -1.50000
H13B  2    0.539924    0.605384    0.202516    11.00000   -1.50000
H13C  2    0.672036    0.560225    0.237228    11.00000   -1.50000
AFIX   0
C14   1    0.659979    0.466578    0.089856    11.00000    0.02925    0.03307 =
         0.02183    0.00419   -0.00182   -0.00098
AFIX 137
H14A  2    0.646633    0.409979    0.054138    11.00000   -1.50000
H14B  2    0.755046    0.468562    0.098523    11.00000   -1.50000
H14C  2    0.639055    0.529770    0.057078    11.00000   -1.50000
AFIX   0
C15   1    0.416721    0.445099    0.169160    11.00000    0.02338    0.03173 =
         0.02918    0.00202   -0.00819    0.00011
AFIX 137
H15A  2    0.407667    0.388699    0.132240    11.00000   -1.50000
H15B  2    0.391946    0.507826    0.137439    11.00000   -1.50000
H15C  2    0.355913    0.433613    0.228775    11.00000   -1.50000
AFIX   0
C16   1    0.639224    0.225713    0.201910    11.00000    0.02674    0.02306 =
         0.02259   -0.00597   -0.00406   -0.00174
C17   1    0.772349    0.227623    0.131157    11.00000    0.02836    0.02897 =
         0.02952   -0.01170    0.00032    0.00249
AFIX 137
H17A  2    0.770600    0.283425    0.084291    11.00000   -1.50000
H17B  2    0.781450    0.163800    0.102290    11.00000   -1.50000
H17C  2    0.850027    0.236865    0.161699    11.00000   -1.50000
AFIX   0
C18   1    0.518093    0.202568    0.156347    11.00000    0.03413    0.03076 =
         0.02792   -0.00738   -0.00708   -0.00335
AFIX 137
H18A  2    0.433106    0.203851    0.201342    11.00000   -1.50000
H18B  2    0.528944    0.135688    0.133138    11.00000   -1.50000
H18C  2    0.514779    0.253368    0.105427    11.00000   -1.50000
AFIX   0
C19   1    0.646601    0.139582    0.276631    11.00000    0.03659    0.02210 =
         0.02937   -0.00423   -0.00854    0.00080
AFIX 137
H19A  2    0.723494    0.152152    0.307017    11.00000   -1.50000
H19B  2    0.659529    0.075415    0.248505    11.00000   -1.50000
H19C  2    0.561464    0.136502    0.321803    11.00000   -1.50000
AFIX   0
C20   1    0.721416    0.824338    0.415553    11.00000    0.02383    0.01998 =
         0.02181   -0.00016   -0.00067    0.00414
C21   1    0.601790    0.892767    0.449774    11.00000    0.02951    0.02473 =
         0.02919   -0.00129   -0.00385    0.00599
AFIX 137
H21A  2    0.528941    0.852350    0.489700    11.00000   -1.50000
H21B  2    0.566775    0.924701    0.397302    11.00000   -1.50000
H21C  2    0.633368    0.944889    0.484142    11.00000   -1.50000
AFIX   0
C22   1    0.837607    0.888559    0.356583    11.00000    0.02876    0.02861 =
         0.03383    0.00494    0.00265   -0.00204
AFIX 137
H22A  2    0.860356    0.944010    0.390792    11.00000   -1.50000
H22B  2    0.808671    0.916077    0.300290    11.00000   -1.50000
H22C  2    0.918082    0.846652    0.340964    11.00000   -1.50000
AFIX   0
C23   1    0.670334    0.749904    0.355694    11.00000    0.02682    0.02712 =
         0.02541   -0.00115   -0.00577    0.00201
AFIX 137
H23A  2    0.747876    0.713134    0.324214    11.00000   -1.50000
H23B  2    0.625170    0.786907    0.310309    11.00000   -1.50000
H23C  2    0.605292    0.702075    0.394281    11.00000   -1.50000
AFIX   0
C24   1    0.874301    0.816568    0.580718    11.00000    0.02085    0.02479 =
         0.02989   -0.00806   -0.00383   -0.00069
C25   1    0.893671    0.745962    0.664391    11.00000    0.03254    0.03470 =
         0.02760   -0.00735   -0.01035    0.00157
AFIX 137
H25A  2    0.804392    0.720835    0.697642    11.00000   -1.50000
H25B  2    0.938709    0.783140    0.704935    11.00000   -1.50000
H25C  2    0.950230    0.689005    0.643813    11.00000   -1.50000
AFIX   0
C26   1    0.795641    0.909484    0.616223    11.00000    0.02882    0.02784 =
         0.03709   -0.01332   -0.00261    0.00075
AFIX 137
H26A  2    0.789727    0.958654    0.564532    11.00000   -1.50000
H26B  2    0.843755    0.940117    0.659114    11.00000   -1.50000
H26C  2    0.703444    0.888739    0.647590    11.00000   -1.50000
AFIX   0
C27   1    1.015539    0.851501    0.526774    11.00000    0.02042    0.03107 =
         0.04143   -0.01078   -0.00323   -0.00401
AFIX 137
H27A  2    1.064156    0.793742    0.500289    11.00000   -1.50000
H27B  2    1.068150    0.880492    0.568071    11.00000   -1.50000
H27C  2    1.004263    0.902517    0.477605    11.00000   -1.50000
AFIX   0
B1    3    0.864722    0.534737    0.339841    11.00000    0.02009    0.02201 =
         0.02014   -0.00171   -0.00264    0.00311

C28   1    0.147340    1.080224    0.945531    11.00000    0.05273    0.04684 =
         0.04488   -0.00217   -0.01044   -0.00694
AFIX  43
H28   2    0.137993    1.032000    0.903399    11.00000   -1.20000
AFIX   0
C29   1    0.184532    1.050077    1.028433    11.00000    0.06093    0.03698 =
         0.05390    0.00608   -0.01443   -0.00119
AFIX  43
H29   2    0.202493    0.981168    1.042999    11.00000   -1.20000
AFIX   0
C30   1    0.195573    1.120982    1.090461    11.00000    0.04632    0.05063 =
         0.04130    0.00975   -0.01381   -0.00294
AFIX  43
H30   2    0.220079    1.100153    1.147694    11.00000   -1.20000
AFIX   0
C31   1    0.171344    1.220427    1.069471    11.00000    0.04366    0.04613 =
         0.04414    0.00031   -0.00840   -0.00253
AFIX  43
H31   2    0.178216    1.268505    1.112200    11.00000   -1.20000
AFIX   0
C32   1    0.136696    1.250884    0.985579    11.00000    0.06311    0.04010 =
         0.05198    0.00483   -0.01589    0.01022
AFIX  43
H32   2    0.121790    1.320157    0.970319    11.00000   -1.20000
AFIX   0
C33   1    0.123840    1.181036    0.924356    11.00000    0.05400    0.05478 =
         0.04193    0.00649   -0.01839    0.00300
AFIX  43
H33   2    0.098742    1.202142    0.867365    11.00000   -1.20000
AFIX   0

C34   1    0.514610    1.109361    0.839853    11.00000    0.03316    0.05271 =
         0.04439   -0.00922   -0.00737    0.00336
AFIX  43
H34   2    0.429783    1.075875    0.842013    11.00000   -1.20000
AFIX   0
C35   1    0.523342    1.183004    0.898387    11.00000    0.04651    0.06540 =
         0.03936   -0.01498   -0.00194    0.00881
AFIX  43
H35   2    0.444949    1.200096    0.940746    11.00000   -1.20000
AFIX   0
C36   1    0.645718    1.231580    0.895273    11.00000    0.07455    0.04747 =
         0.03494   -0.00487   -0.01369   -0.00838
AFIX  43
H36   2    0.651851    1.283414    0.934592    11.00000   -1.20000
AFIX   0
C37   1    0.760337    1.204850    0.834640    11.00000    0.05121    0.05049 =
         0.05554    0.02210   -0.01675   -0.01849
AFIX  43
H37   2    0.845718    1.237186    0.833302    11.00000   -1.20000
AFIX   0
C38   1    0.750010    1.130464    0.775683    11.00000    0.04141    0.04411 =
         0.05118    0.00913    0.00600    0.00746
AFIX  43
H38   2    0.828095    1.112162    0.733666    11.00000   -1.20000
AFIX   0
C39   1    0.626850    1.083913    0.778607    11.00000    0.05024    0.03457 =
         0.04211   -0.00645   -0.00290    0.00652
AFIX  43
H39   2    0.619141    1.033711    0.737975    11.00000   -1.20000
AFIX   0
HKLF 5

REM  syn-23079
REM R1 =  0.0428 for   15357 Fo > 4sig(Fo)  and  0.0482 for all   17232 data
REM    419 parameters refined using      0 restraints

END

WGHT      0.0806      0.1100

REM Highest difference peak  0.961,  deepest hole -1.051,  1-sigma level  0.079
Q1    1   0.3928  0.9653  0.8546  11.00000  0.05    0.96
Q2    1   0.4583  0.3358  0.3168  11.00000  0.05    0.83
Q3    1   0.4033  0.3514  0.4521  11.00000  0.05    0.73
Q4    1   0.6011  0.6765  0.4781  11.00000  0.05    0.67
Q5    1   0.7573  0.4048  0.3776  11.00000  0.05    0.65
Q6    1   0.5569  0.3212  0.3426  11.00000  0.05    0.62
Q7    1   0.4581  0.3194  0.2489  11.00000  0.05    0.62
Q8    1   0.9338  0.5687  0.3027  11.00000  0.05    0.50
Q9    1   0.7056  0.6829  0.5686  11.00000  0.05    0.48
Q10   1   0.4416  0.4030  0.3645  11.00000  0.05    0.44
Q11   1   0.8627  0.5639  0.3752  11.00000  0.05    0.43
Q12   1   0.9178  0.4844  0.2656  11.00000  0.05    0.42
Q13   1   0.6193  0.2858  0.2173  11.00000  0.05    0.34
Q14   1   0.7747  0.4885  0.3964  11.00000  0.05    0.34
;
_shelx_res_checksum              70883
_olex2_submission_special_instructions 'No special instructions were received'
_oxdiff_exptl_absorpt_empirical_details 
;
Empirical correction (ABSPACK) includes:
- Absorption correction using spherical harmonics
- Frame scaling
;
_oxdiff_exptl_absorpt_empirical_full_max 1.304
_oxdiff_exptl_absorpt_empirical_full_min 0.732
_oxdiff_twin_integration_method  simultaneous
_oxdiff_twin_items               2
loop_
_twin_individual_id
_twin_individual_mass_fraction_refined
_oxdiff_twin_reflns_isolated
_oxdiff_twin_reflns_overlapped
_twin_individual_twin_lattice_type
_twin_individual_twin_matrix_11
_twin_individual_twin_matrix_12
_twin_individual_twin_matrix_13
_twin_individual_twin_matrix_21
_twin_individual_twin_matrix_22
_twin_individual_twin_matrix_23
_twin_individual_twin_matrix_31
_twin_individual_twin_matrix_32
_twin_individual_twin_matrix_33
1 0.5716(7) 16430 6523 ref 1.0000 0.0000 0.0000 0.0000 1.0000 0.0000 0.0000
0.0000 1.0000
2 0.4284(7) 16321 6523 nmt -0.9999 0.0002 -0.0008 0.0348 1.0008 -0.1452 0.0016
0.0061 -1.0005

_twin_special_details            
;
Component 2 rotated by -179.9447\% 
around [-0.00 1.00 0.00] (reciprocal) or [0.02 1.00 -0.07] (direct)
;
####################################################################### 
# 
# This file contains crystal structure data downloaded from the 
# Cambridge Structural Database (CSD) hosted by the Cambridge 
# Crystallographic Data Centre (CCDC).
# 
# Full information about CCDC data access policies and citation 
# guidelines are available at http://www.ccdc.cam.ac.uk/access/V1 
# 
# Audit and citation data items may have been added by the CCDC. 
# Please retain this information to preserve the provenance of 
# this file and to allow appropriate attribution of the data. 
# 
#######################################################################

data_mini2-22009
_database_code_depnum_ccdc_archive 'CCDC 2243702'
loop_
_audit_author_name
_audit_author_address
'Brandon Mercado'
;Yale University
United States of America
;
_audit_update_record             
;
2023-02-21 deposited with the CCDC.	2023-07-03 downloaded from the CCDC.
;
_audit_creation_date             2023-02-20
_audit_creation_method           
;
Olex2 1.5
(compiled 2021.12.09 svn.r5202d8cf for OlexSys, GUI svn.r6439)
;
_shelx_SHELXL_version_number     2014/7
_chemical_name_common            ?
_chemical_name_systematic        ?
_chemical_formula_moiety         'C48 H90 B2 N4 P4 Pd2, 2(C6 H6)'
_chemical_formula_sum            'C60 H102 B2 N4 P4 Pd2'
_chemical_formula_weight         1237.75
_chemical_melting_point          ?
loop_
_atom_type_symbol
_atom_type_description
_atom_type_scat_dispersion_real
_atom_type_scat_dispersion_imag
_atom_type_scat_source
C C 0.0033 0.0016 'International Tables Vol C Tables 4.2.6.8 and 6.1.1.4'
H H 0.0000 0.0000 'International Tables Vol C Tables 4.2.6.8 and 6.1.1.4'
B B 0.0013 0.0007 'International Tables Vol C Tables 4.2.6.8 and 6.1.1.4'
N N 0.0061 0.0033 'International Tables Vol C Tables 4.2.6.8 and 6.1.1.4'
P P 0.1023 0.0942 'International Tables Vol C Tables 4.2.6.8 and 6.1.1.4'
Pd Pd -0.9988 1.0072 'International Tables Vol C Tables 4.2.6.8 and 6.1.1.4'

_shelx_space_group_comment       
;
The symmetry employed for this shelxl refinement is uniquely defined
by the following loop, which should always be used as a source of
symmetry information in preference to the above space-group names.
They are only intended as comments.
;
_space_group_crystal_system      triclinic
_space_group_IT_number           2
_space_group_name_H-M_alt        'P -1'
_space_group_name_Hall           '-P 1'
loop_
_space_group_symop_operation_xyz
'x, y, z'
'-x, -y, -z'

_cell_length_a                   10.1464(8)
_cell_length_b                   11.2723(8)
_cell_length_c                   15.0798(10)
_cell_angle_alpha                71.643(6)
_cell_angle_beta                 89.513(6)
_cell_angle_gamma                83.927(6)
_cell_volume                     1627.2(2)
_cell_formula_units_Z            1
_cell_measurement_reflns_used    6513
_cell_measurement_temperature    93.15
_cell_measurement_theta_max      24.9440
_cell_measurement_theta_min      1.9220
_shelx_estimated_absorpt_T_max   0.966
_shelx_estimated_absorpt_T_min   0.847
_exptl_absorpt_coefficient_mu    0.689
_exptl_absorpt_correction_T_max  1.00000
_exptl_absorpt_correction_T_min  0.52850
_exptl_absorpt_correction_type   multi-scan
_exptl_absorpt_process_details   
;
CrysAlisPro 1.171.42.54a (Rigaku Oxford Diffraction, 2022)
Empirical absorption correction using spherical harmonics,
implemented in SCALE3 ABSPACK scaling algorithm.
;
_exptl_absorpt_special_details   ?
_exptl_crystal_colour            colourless
_exptl_crystal_colour_primary    colourless
_exptl_crystal_density_diffrn    1.263
_exptl_crystal_density_meas      ?
_exptl_crystal_density_method    ?
_exptl_crystal_description       plate
_exptl_crystal_F_000             652
_exptl_crystal_size_max          0.25
_exptl_crystal_size_mid          0.1
_exptl_crystal_size_min          0.05
_exptl_transmission_factor_max   ?
_exptl_transmission_factor_min   ?
_diffrn_reflns_av_R_equivalents  0.0879
_diffrn_reflns_av_unetI/netI     0.0895
_diffrn_reflns_Laue_measured_fraction_full 0.993
_diffrn_reflns_Laue_measured_fraction_max 0.993
_diffrn_reflns_limit_h_max       12
_diffrn_reflns_limit_h_min       -12
_diffrn_reflns_limit_k_max       13
_diffrn_reflns_limit_k_min       -13
_diffrn_reflns_limit_l_max       17
_diffrn_reflns_limit_l_min       -17
_diffrn_reflns_number            22513
_diffrn_reflns_point_group_measured_fraction_full 0.993
_diffrn_reflns_point_group_measured_fraction_max 0.993
_diffrn_reflns_theta_full        25.019
_diffrn_reflns_theta_max         25.019
_diffrn_reflns_theta_min         1.915
_diffrn_ambient_temperature      93.15
_diffrn_detector                 'Hybrid Pixel Array Detector'
_diffrn_detector_area_resol_mean 10.0000
_diffrn_measured_fraction_theta_full 0.993
_diffrn_measured_fraction_theta_max 0.993
_diffrn_measurement_details      
;
List of Runs (angles in degrees, time in seconds):

  # Type    Start    End  Width  t~exp~   \w     \q     \k     \f   Frames
#--------------------------------------------------------------------------
  1  \w     65.00 110.00   0.50   14.75    --   20.00  54.00 -90.00   90
  2  \w    -73.00 103.00   0.50   14.75    --   20.00  54.00  30.00  352
  3  \w    -71.00  66.00   0.50   14.75    --   20.00  54.00  90.00  274
  4  \w     69.00  95.00   0.50   14.75    --   20.00  54.00  90.00   52
  5  \w    -63.00  -2.00   0.50   14.75    --   20.00  54.00-150.00  122
  6  \w     44.00  71.00   0.50   14.75    --   20.00  54.00-150.00   54
  7  \w    -73.00  -8.00   0.50   14.75    --   20.00  54.00 -30.00  130
  8  \w     39.00  74.00   0.50   14.75    --   20.00  54.00 -30.00   70
  9  \w     21.00  48.00   0.50   14.75    --   20.00  54.00-120.00   54
 10  \w     70.00 108.00   0.50   14.75    --   20.00  54.00-120.00   76
 11  \w    -65.00  72.00   0.50   14.75    --   20.00  54.00 120.00  274
 12  \w    -63.00 107.00   0.50   14.75    --   20.00  54.00   0.00  340
 13  \w    -72.00 -43.00   0.50   14.75    --   20.00  54.00-180.00   58
 14  \w    -16.00  12.00   0.50   14.75    --   20.00  54.00-180.00   56
 15  \w     28.00  53.00   0.50   14.75    --   20.00  54.00-180.00   50
 16  \w    -14.00  11.00   0.50   14.75    --   20.00  54.00  60.00   50
 17  \w    -69.00 -42.00   0.50   14.75    --   20.00  54.00 -90.00   54
;
_diffrn_measurement_device       'two-circle diffractometer'
_diffrn_measurement_device_type  'XtaLAB Mini II'
_diffrn_measurement_method       '\w scans'
_diffrn_orient_matrix_type       
'CrysAlisPro convention (1999,Acta A55,543-557)'
_diffrn_orient_matrix_UB_11      0.0239048000
_diffrn_orient_matrix_UB_12      -0.0270667000
_diffrn_orient_matrix_UB_13      -0.0344105000
_diffrn_orient_matrix_UB_21      0.0661331000
_diffrn_orient_matrix_UB_22      0.0028241000
_diffrn_orient_matrix_UB_23      0.0134198000
_diffrn_orient_matrix_UB_31      0.0008104000
_diffrn_orient_matrix_UB_32      -0.0608880000
_diffrn_orient_matrix_UB_33      0.0330693000
_diffrn_radiation_monochromator  graphite
_diffrn_radiation_probe          x-ray
_diffrn_radiation_type           'Mo K\a'
_diffrn_radiation_wavelength     0.71073
_diffrn_source                   'fine-focus sealed X-ray tube'
_diffrn_source_type              'Rigaku (Mo) X-ray Source'
_reflns_Friedel_coverage         0.000
_reflns_Friedel_fraction_full    .
_reflns_Friedel_fraction_max     .
_reflns_number_gt                4390
_reflns_number_total             5701
_reflns_special_details          
;
 Reflections were merged by SHELXL according to the crystal
 class for the calculation of statistics and refinement.
 
 _reflns_Friedel_fraction is defined as the number of unique
 Friedel pairs measured divided by the number that would be
 possible theoretically, ignoring centric projections and
 systematic absences.
;
_reflns_threshold_expression     'I > 2\s(I)'
_computing_cell_refinement       'CrysAlisPro 1.171.42.54a (Rigaku OD, 2022)'
_computing_data_collection       'CrysAlisPro 1.171.42.54a (Rigaku OD, 2022)'
_computing_data_reduction        'CrysAlisPro 1.171.42.54a (Rigaku OD, 2022)'
_computing_molecular_graphics    'Olex2 1.5 (Dolomanov et al., 2009)'
_computing_publication_material  'Olex2 1.5 (Dolomanov et al., 2009)'
_computing_structure_refinement  'SHELXL 2014/7 (Sheldrick, 2015)'
_computing_structure_solution    'SHELXT 2018/2 (Sheldrick, 2018)'
_refine_diff_density_max         2.161
_refine_diff_density_min         -1.706
_refine_diff_density_rms         0.151
_refine_ls_extinction_coef       .
_refine_ls_extinction_method     none
_refine_ls_goodness_of_fit_ref   0.994
_refine_ls_hydrogen_treatment    mixed
_refine_ls_matrix_type           full
_refine_ls_number_parameters     340
_refine_ls_number_reflns         5701
_refine_ls_number_restraints     0
_refine_ls_R_factor_all          0.0871
_refine_ls_R_factor_gt           0.0650
_refine_ls_restrained_S_all      0.994
_refine_ls_shift/su_max          0.000
_refine_ls_shift/su_mean         0.000
_refine_ls_structure_factor_coef Fsqd
_refine_ls_weighting_details     
'w=1/[\s^2^(Fo^2^)+(0.1032P)^2^] where P=(Fo^2^+2Fc^2^)/3'
_refine_ls_weighting_scheme      calc
_refine_ls_wR_factor_gt          0.1535
_refine_ls_wR_factor_ref         0.1637
_refine_special_details          
;
 Refinement of F^2^ against ALL reflections.  The weighted R-factor wR and 
 goodness of fit S are based on F^2^, conventional R-factors R are based 
 on F, with F set to zero for negative F^2^. The threshold expression of 
 F^2^ > 2sigma(F^2^) is used only for calculating R-factors(gt) etc. and is 
 not relevant to the choice of reflections for refinement.  R-factors based 
 on F^2^ are statistically about twice as large as those based on F, and R- 
 factors based on ALL data will be even larger. 
  
The hydrogen atoms were generated 
geometrically and refined as riding atoms with C-H distances = 0.95 - 0.99 
angstroms and Uiso(H) = 1.2 times Ueq(C) for CH and CH2 groups and Uiso(H) 
= 1.5 times Ueq(C) for CH3 groups. The hydrogen on the boron atom was found
in the difference map and allowed to freely refine.
;
_olex2_refinement_description    
;
1.a Secondary CH2 refined with riding coordinates:
 C7(H7A,H7B), C16(H16A,H16B)
1.b Aromatic/amide H refined with riding coordinates:
 C2(H2), C3(H3), C4(H4), C5(H5), C25(H25), C26(H26), C27(H27), C28(H28),
 C29(H29), C30(H30)
1.c Idealised Me refined as rotating group:
 C9(H9A,H9B,H9C), C10(H10A,H10B,H10C), C11(H11A,H11B,H11C), C13(H13A,H13B,
 H13C), C14(H14A,H14B,H14C), C15(H15A,H15B,H15C), C18(H18A,H18B,H18C), C19(H19A,
 H19B,H19C), C20(H20A,H20B,H20C), C22(H22A,H22B,H22C), C23(H23A,H23B,H23C),
 C24(H24A,H24B,H24C)
;
_atom_sites_solution_hydrogens   mixed
_atom_sites_solution_primary     SHELXT
_atom_sites_solution_secondary   difmap
loop_
_atom_site_label
_atom_site_type_symbol
_atom_site_fract_x
_atom_site_fract_y
_atom_site_fract_z
_atom_site_U_iso_or_equiv
_atom_site_adp_type
_atom_site_occupancy
_atom_site_site_symmetry_order
_atom_site_calc_flag
_atom_site_refinement_flags_posn
_atom_site_refinement_flags_adp
_atom_site_refinement_flags_occupancy
_atom_site_disorder_assembly
_atom_site_disorder_group
Pd1 Pd 0.40500(4) 0.54542(4) 0.29125(3) 0.02461(17) Uani 1 1 d . . . . .
P1 P 0.55013(14) 0.68478(13) 0.21896(9) 0.0233(3) Uani 1 1 d . . . . .
P2 P 0.76147(14) 0.58139(13) 0.68939(10) 0.0240(3) Uani 1 1 d . . . . .
N1 N 0.8340(4) 0.5744(4) 0.5088(3) 0.0222(10) Uani 1 1 d . . . . .
N2 N 0.7600(4) 0.6078(4) 0.3585(3) 0.0224(10) Uani 1 1 d . . . . .
C1 C 0.7991(5) 0.4598(5) 0.5016(4) 0.0230(12) Uani 1 1 d . . . . .
C2 C 0.8112(6) 0.3402(5) 0.5663(4) 0.0293(13) Uani 1 1 d . . . . .
H2 H 0.8425 0.3262 0.6283 0.035 Uiso 1 1 calc R U . . .
C3 C 0.7765(6) 0.2407(5) 0.5380(4) 0.0311(13) Uani 1 1 d . . . . .
H3 H 0.7849 0.1579 0.5810 0.037 Uiso 1 1 calc R U . . .
C4 C 0.7293(6) 0.2623(5) 0.4466(4) 0.0314(14) Uani 1 1 d . . . . .
H4 H 0.7061 0.1936 0.4284 0.038 Uiso 1 1 calc R U . . .
C5 C 0.7158(5) 0.3825(5) 0.3817(4) 0.0271(13) Uani 1 1 d . . . . .
H5 H 0.6825 0.3967 0.3202 0.033 Uiso 1 1 calc R U . . .
C6 C 0.7521(5) 0.4815(5) 0.4095(4) 0.0232(12) Uani 1 1 d . . . . .
C7 C 0.7306(5) 0.6612(5) 0.2578(3) 0.0255(12) Uani 1 1 d . . . . .
H7A H 0.7795 0.6057 0.2264 0.031 Uiso 1 1 calc R U . . .
H7B H 0.7661 0.7437 0.2352 0.031 Uiso 1 1 calc R U . . .
C8 C 0.5788(6) 0.6848(5) 0.0934(4) 0.0267(12) Uani 1 1 d . . . . .
C9 C 0.6081(6) 0.5453(5) 0.0997(4) 0.0318(14) Uani 1 1 d . . . . .
H9A H 0.6915 0.5099 0.1349 0.048 Uiso 1 1 calc R U . . .
H9B H 0.6157 0.5385 0.0366 0.048 Uiso 1 1 calc R U . . .
H9C H 0.5358 0.4989 0.1316 0.048 Uiso 1 1 calc R U . . .
C10 C 0.4474(6) 0.7360(6) 0.0360(4) 0.0346(14) Uani 1 1 d . . . . .
H10A H 0.3748 0.6921 0.0700 0.052 Uiso 1 1 calc R U . . .
H10B H 0.4555 0.7221 -0.0248 0.052 Uiso 1 1 calc R U . . .
H10C H 0.4288 0.8263 0.0267 0.052 Uiso 1 1 calc R U . . .
C11 C 0.6928(6) 0.7568(6) 0.0420(4) 0.0352(14) Uani 1 1 d . . . . .
H11A H 0.6946 0.7551 -0.0226 0.053 Uiso 1 1 calc R U . . .
H11B H 0.7774 0.7168 0.0740 0.053 Uiso 1 1 calc R U . . .
H11C H 0.6788 0.8442 0.0421 0.053 Uiso 1 1 calc R U . . .
C12 C 0.4927(6) 0.8494(5) 0.2212(4) 0.0286(13) Uani 1 1 d . . . . .
C13 C 0.5197(6) 0.8451(5) 0.3234(4) 0.0325(14) Uani 1 1 d . . . . .
H13A H 0.4922 0.7673 0.3666 0.049 Uiso 1 1 calc R U . . .
H13B H 0.4694 0.9176 0.3352 0.049 Uiso 1 1 calc R U . . .
H13C H 0.6146 0.8477 0.3330 0.049 Uiso 1 1 calc R U . . .
C14 C 0.5628(6) 0.9572(5) 0.1547(4) 0.0353(14) Uani 1 1 d . . . . .
H14A H 0.6589 0.9391 0.1662 0.053 Uiso 1 1 calc R U . . .
H14B H 0.5320 1.0364 0.1660 0.053 Uiso 1 1 calc R U . . .
H14C H 0.5420 0.9643 0.0898 0.053 Uiso 1 1 calc R U . . .
C15 C 0.3431(6) 0.8758(5) 0.2020(4) 0.0331(14) Uani 1 1 d . . . . .
H15A H 0.3238 0.8808 0.1373 0.050 Uiso 1 1 calc R U . . .
H15B H 0.3107 0.9557 0.2117 0.050 Uiso 1 1 calc R U . . .
H15C H 0.2989 0.8078 0.2447 0.050 Uiso 1 1 calc R U . . .
C16 C 0.8883(5) 0.5860(5) 0.5954(3) 0.0249(12) Uani 1 1 d . . . . .
H16A H 0.9283 0.6662 0.5803 0.030 Uiso 1 1 calc R U . . .
H16B H 0.9600 0.5168 0.6207 0.030 Uiso 1 1 calc R U . . .
C17 C 0.8803(5) 0.5273(5) 0.7949(4) 0.0277(13) Uani 1 1 d . . . . .
C18 C 0.9162(6) 0.3843(5) 0.8141(4) 0.0318(13) Uani 1 1 d . . . . .
H18A H 0.9673 0.3702 0.7623 0.048 Uiso 1 1 calc R U . . .
H18B H 0.8347 0.3432 0.8200 0.048 Uiso 1 1 calc R U . . .
H18C H 0.9692 0.3491 0.8723 0.048 Uiso 1 1 calc R U . . .
C19 C 0.8069(6) 0.5452(6) 0.8814(4) 0.0353(14) Uani 1 1 d . . . . .
H19A H 0.7918 0.6350 0.8745 0.053 Uiso 1 1 calc R U . . .
H19B H 0.8610 0.5013 0.9380 0.053 Uiso 1 1 calc R U . . .
H19C H 0.7215 0.5105 0.8862 0.053 Uiso 1 1 calc R U . . .
C20 C 1.0086(6) 0.5903(6) 0.7843(4) 0.0356(14) Uani 1 1 d . . . . .
H20A H 0.9874 0.6797 0.7773 0.053 Uiso 1 1 calc R U . . .
H20B H 1.0545 0.5816 0.7288 0.053 Uiso 1 1 calc R U . . .
H20C H 1.0660 0.5500 0.8398 0.053 Uiso 1 1 calc R U . . .
C21 C 0.6954(6) 0.7520(5) 0.6666(4) 0.0307(13) Uani 1 1 d . . . . .
C22 C 0.7946(7) 0.8430(6) 0.6741(5) 0.0424(16) Uani 1 1 d . . . . .
H22A H 0.8739 0.8309 0.6391 0.064 Uiso 1 1 calc R U . . .
H22B H 0.8195 0.8262 0.7399 0.064 Uiso 1 1 calc R U . . .
H22C H 0.7534 0.9298 0.6482 0.064 Uiso 1 1 calc R U . . .
C23 C 0.5780(6) 0.7587(6) 0.7311(4) 0.0371(15) Uani 1 1 d . . . . .
H23A H 0.5306 0.8435 0.7105 0.056 Uiso 1 1 calc R U . . .
H23B H 0.6113 0.7391 0.7955 0.056 Uiso 1 1 calc R U . . .
H23C H 0.5175 0.6977 0.7282 0.056 Uiso 1 1 calc R U . . .
C24 C 0.6366(6) 0.7973(6) 0.5647(4) 0.0378(15) Uani 1 1 d . . . . .
H24A H 0.7090 0.8051 0.5205 0.057 Uiso 1 1 calc R U . . .
H24B H 0.5842 0.8791 0.5528 0.057 Uiso 1 1 calc R U . . .
H24C H 0.5798 0.7360 0.5569 0.057 Uiso 1 1 calc R U . . .
B1 B 0.8154(6) 0.6667(6) 0.4188(4) 0.0255(14) Uani 1 1 d . . . . .
H1 H 0.847(6) 0.769(5) 0.399(4) 0.038 Uiso 1 1 d . U . . .
C25 C 0.1614(8) 0.8069(8) -0.1198(7) 0.069(3) Uani 1 1 d . . . . .
H25 H 0.2026 0.7288 -0.0802 0.083 Uiso 1 1 calc R U . . .
C26 C 0.1886(8) 0.8478(8) -0.2142(7) 0.068(2) Uani 1 1 d . . . . .
H26 H 0.2510 0.7989 -0.2394 0.082 Uiso 1 1 calc R U . . .
C27 C 0.1262(9) 0.9571(8) -0.2702(6) 0.060(2) Uani 1 1 d . . . . .
H27 H 0.1440 0.9837 -0.3350 0.072 Uiso 1 1 calc R U . . .
C28 C 0.0378(8) 1.0302(8) -0.2355(6) 0.063(2) Uani 1 1 d . . . . .
H28 H -0.0054 1.1071 -0.2753 0.076 Uiso 1 1 calc R U . . .
C29 C 0.0126(9) 0.9900(9) -0.1415(6) 0.074(3) Uani 1 1 d . . . . .
H29 H -0.0489 1.0395 -0.1162 0.089 Uiso 1 1 calc R U . . .
C30 C 0.0747(10) 0.8807(9) -0.0847(6) 0.081(3) Uani 1 1 d . . . . .
H30 H 0.0577 0.8551 -0.0197 0.097 Uiso 1 1 calc R U . . .

loop_
_atom_site_aniso_label
_atom_site_aniso_U_11
_atom_site_aniso_U_22
_atom_site_aniso_U_33
_atom_site_aniso_U_23
_atom_site_aniso_U_13
_atom_site_aniso_U_12
Pd1 0.0262(3) 0.0307(3) 0.0216(2) -0.01542(19) 0.00241(17) -0.00205(17)
P1 0.0248(8) 0.0296(8) 0.0194(7) -0.0141(6) 0.0017(6) 0.0001(6)
P2 0.0258(8) 0.0308(8) 0.0212(7) -0.0175(6) 0.0026(6) 0.0006(6)
N1 0.024(3) 0.030(2) 0.018(2) -0.015(2) 0.0020(19) -0.0015(19)
N2 0.022(3) 0.031(3) 0.017(2) -0.013(2) 0.0005(19) -0.0008(19)
C1 0.023(3) 0.030(3) 0.022(3) -0.017(2) 0.006(2) 0.000(2)
C2 0.036(3) 0.032(3) 0.023(3) -0.013(3) 0.002(3) 0.003(2)
C3 0.037(4) 0.032(3) 0.027(3) -0.014(3) 0.002(3) 0.001(3)
C4 0.032(3) 0.035(3) 0.036(3) -0.022(3) 0.003(3) -0.005(3)
C5 0.029(3) 0.035(3) 0.023(3) -0.018(3) 0.005(2) -0.002(2)
C6 0.020(3) 0.030(3) 0.023(3) -0.013(2) 0.005(2) -0.002(2)
C7 0.035(3) 0.027(3) 0.016(3) -0.010(2) 0.004(2) -0.001(2)
C8 0.031(3) 0.034(3) 0.019(3) -0.014(2) 0.002(2) -0.002(2)
C9 0.036(4) 0.041(3) 0.027(3) -0.023(3) 0.003(3) -0.005(3)
C10 0.037(4) 0.045(4) 0.026(3) -0.017(3) -0.001(3) -0.002(3)
C11 0.041(4) 0.045(4) 0.023(3) -0.016(3) 0.008(3) -0.003(3)
C12 0.034(3) 0.030(3) 0.028(3) -0.018(3) -0.002(3) 0.002(2)
C13 0.036(4) 0.038(3) 0.026(3) -0.017(3) -0.002(3) 0.004(3)
C14 0.045(4) 0.031(3) 0.031(3) -0.012(3) -0.002(3) -0.002(3)
C15 0.037(4) 0.033(3) 0.032(3) -0.016(3) 0.000(3) 0.001(3)
C16 0.026(3) 0.034(3) 0.020(3) -0.016(2) -0.002(2) 0.002(2)
C17 0.026(3) 0.042(3) 0.020(3) -0.018(3) 0.008(2) 0.000(2)
C18 0.031(3) 0.042(3) 0.025(3) -0.016(3) 0.000(3) -0.001(3)
C19 0.032(4) 0.055(4) 0.026(3) -0.024(3) 0.001(3) 0.001(3)
C20 0.026(3) 0.055(4) 0.035(3) -0.026(3) 0.002(3) -0.008(3)
C21 0.038(4) 0.029(3) 0.031(3) -0.016(3) 0.003(3) -0.005(3)
C22 0.049(4) 0.033(3) 0.054(4) -0.026(3) 0.009(3) -0.006(3)
C23 0.041(4) 0.038(4) 0.039(4) -0.025(3) 0.006(3) 0.001(3)
C24 0.042(4) 0.039(4) 0.032(3) -0.016(3) 0.000(3) 0.012(3)
B1 0.025(4) 0.032(4) 0.024(3) -0.015(3) 0.006(3) -0.001(3)
C25 0.060(6) 0.054(5) 0.092(7) -0.021(5) -0.042(5) -0.006(4)
C26 0.057(5) 0.067(6) 0.103(7) -0.058(6) 0.019(5) -0.018(4)
C27 0.077(6) 0.065(6) 0.049(5) -0.025(4) 0.011(4) -0.032(5)
C28 0.056(5) 0.059(5) 0.068(6) -0.011(4) -0.016(4) -0.001(4)
C29 0.070(6) 0.092(7) 0.068(6) -0.041(5) 0.008(5) 0.009(5)
C30 0.111(8) 0.087(7) 0.041(5) -0.017(5) -0.010(5) -0.011(6)

_geom_special_details            
;
 All esds (except the esd in the dihedral angle between two l.s. planes)
 are estimated using the full covariance matrix.  The cell esds are taken
 into account individually in the estimation of esds in distances, angles
 and torsion angles; correlations between esds in cell parameters are only
 used when they are defined by crystal symmetry.  An approximate (isotropic)
 treatment of cell esds is used for estimating esds involving l.s. planes.
;
loop_
_geom_bond_atom_site_label_1
_geom_bond_atom_site_label_2
_geom_bond_distance
_geom_bond_site_symmetry_2
_geom_bond_publ_flag
Pd1 P1 2.2821(15) . ?
Pd1 P2 2.2850(15) 2_666 ?
P1 C7 1.893(6) . ?
P1 C8 1.914(5) . ?
P1 C12 1.897(5) . ?
P2 Pd1 2.2849(15) 2_666 ?
P2 C16 1.898(5) . ?
P2 C17 1.903(6) . ?
P2 C21 1.892(6) . ?
N1 C1 1.411(6) . ?
N1 C16 1.470(6) . ?
N1 B1 1.426(8) . ?
N2 C6 1.399(7) . ?
N2 C7 1.467(6) . ?
N2 B1 1.433(7) . ?
C1 C2 1.387(7) . ?
C1 C6 1.411(7) . ?
C2 H2 0.9500 . ?
C2 C3 1.397(8) . ?
C3 H3 0.9500 . ?
C3 C4 1.402(8) . ?
C4 H4 0.9500 . ?
C4 C5 1.392(8) . ?
C5 H5 0.9500 . ?
C5 C6 1.393(7) . ?
C7 H7A 0.9900 . ?
C7 H7B 0.9900 . ?
C8 C9 1.541(8) . ?
C8 C10 1.549(8) . ?
C8 C11 1.544(8) . ?
C9 H9A 0.9800 . ?
C9 H9B 0.9800 . ?
C9 H9C 0.9800 . ?
C10 H10A 0.9800 . ?
C10 H10B 0.9800 . ?
C10 H10C 0.9800 . ?
C11 H11A 0.9800 . ?
C11 H11B 0.9800 . ?
C11 H11C 0.9800 . ?
C12 C13 1.552(7) . ?
C12 C14 1.546(8) . ?
C12 C15 1.527(8) . ?
C13 H13A 0.9800 . ?
C13 H13B 0.9800 . ?
C13 H13C 0.9800 . ?
C14 H14A 0.9800 . ?
C14 H14B 0.9800 . ?
C14 H14C 0.9800 . ?
C15 H15A 0.9800 . ?
C15 H15B 0.9800 . ?
C15 H15C 0.9800 . ?
C16 H16A 0.9900 . ?
C16 H16B 0.9900 . ?
C17 C18 1.548(8) . ?
C17 C19 1.554(7) . ?
C17 C20 1.532(8) . ?
C18 H18A 0.9800 . ?
C18 H18B 0.9800 . ?
C18 H18C 0.9800 . ?
C19 H19A 0.9800 . ?
C19 H19B 0.9800 . ?
C19 H19C 0.9800 . ?
C20 H20A 0.9800 . ?
C20 H20B 0.9800 . ?
C20 H20C 0.9800 . ?
C21 C22 1.540(8) . ?
C21 C23 1.542(8) . ?
C21 C24 1.560(8) . ?
C22 H22A 0.9800 . ?
C22 H22B 0.9800 . ?
C22 H22C 0.9800 . ?
C23 H23A 0.9800 . ?
C23 H23B 0.9800 . ?
C23 H23C 0.9800 . ?
C24 H24A 0.9800 . ?
C24 H24B 0.9800 . ?
C24 H24C 0.9800 . ?
B1 H1 1.17(6) . ?
C25 H25 0.9500 . ?
C25 C26 1.385(12) . ?
C25 C30 1.365(12) . ?
C26 H26 0.9500 . ?
C26 C27 1.350(11) . ?
C27 H27 0.9500 . ?
C27 C28 1.365(11) . ?
C28 H28 0.9500 . ?
C28 C29 1.376(11) . ?
C29 H29 0.9500 . ?
C29 C30 1.351(12) . ?
C30 H30 0.9500 . ?

loop_
_geom_angle_atom_site_label_1
_geom_angle_atom_site_label_2
_geom_angle_atom_site_label_3
_geom_angle
_geom_angle_site_symmetry_1
_geom_angle_site_symmetry_3
_geom_angle_publ_flag
P1 Pd1 P2 159.99(5) . 2_666 ?
C7 P1 Pd1 121.78(17) . . ?
C7 P1 C8 97.2(2) . . ?
C7 P1 C12 103.3(2) . . ?
C8 P1 Pd1 111.19(18) . . ?
C12 P1 Pd1 111.66(19) . . ?
C12 P1 C8 110.6(2) . . ?
C16 P2 Pd1 120.47(18) . 2_666 ?
C16 P2 C17 98.1(2) . . ?
C17 P2 Pd1 111.10(18) . 2_666 ?
C21 P2 Pd1 112.08(19) . 2_666 ?
C21 P2 C16 104.1(3) . . ?
C21 P2 C17 109.8(3) . . ?
C1 N1 C16 122.9(4) . . ?
C1 N1 B1 108.0(4) . . ?
B1 N1 C16 129.0(5) . . ?
C6 N2 C7 123.6(4) . . ?
C6 N2 B1 108.2(4) . . ?
B1 N2 C7 127.8(5) . . ?
C2 C1 N1 130.5(5) . . ?
C2 C1 C6 121.2(5) . . ?
C6 C1 N1 108.2(4) . . ?
C1 C2 H2 120.8 . . ?
C1 C2 C3 118.4(5) . . ?
C3 C2 H2 120.8 . . ?
C2 C3 H3 119.8 . . ?
C2 C3 C4 120.4(5) . . ?
C4 C3 H3 119.8 . . ?
C3 C4 H4 119.4 . . ?
C5 C4 C3 121.3(5) . . ?
C5 C4 H4 119.4 . . ?
C4 C5 H5 120.8 . . ?
C4 C5 C6 118.4(5) . . ?
C6 C5 H5 120.8 . . ?
N2 C6 C1 108.5(4) . . ?
C5 C6 N2 131.0(5) . . ?
C5 C6 C1 120.3(5) . . ?
P1 C7 H7A 108.1 . . ?
P1 C7 H7B 108.1 . . ?
N2 C7 P1 116.9(4) . . ?
N2 C7 H7A 108.1 . . ?
N2 C7 H7B 108.1 . . ?
H7A C7 H7B 107.3 . . ?
C9 C8 P1 105.5(4) . . ?
C9 C8 C10 107.2(5) . . ?
C9 C8 C11 108.8(5) . . ?
C10 C8 P1 108.5(4) . . ?
C11 C8 P1 116.6(4) . . ?
C11 C8 C10 109.8(4) . . ?
C8 C9 H9A 109.5 . . ?
C8 C9 H9B 109.5 . . ?
C8 C9 H9C 109.5 . . ?
H9A C9 H9B 109.5 . . ?
H9A C9 H9C 109.5 . . ?
H9B C9 H9C 109.5 . . ?
C8 C10 H10A 109.5 . . ?
C8 C10 H10B 109.5 . . ?
C8 C10 H10C 109.5 . . ?
H10A C10 H10B 109.5 . . ?
H10A C10 H10C 109.5 . . ?
H10B C10 H10C 109.5 . . ?
C8 C11 H11A 109.5 . . ?
C8 C11 H11B 109.5 . . ?
C8 C11 H11C 109.5 . . ?
H11A C11 H11B 109.5 . . ?
H11A C11 H11C 109.5 . . ?
H11B C11 H11C 109.5 . . ?
C13 C12 P1 104.8(4) . . ?
C14 C12 P1 116.3(4) . . ?
C14 C12 C13 108.6(5) . . ?
C15 C12 P1 109.0(4) . . ?
C15 C12 C13 108.0(5) . . ?
C15 C12 C14 109.6(5) . . ?
C12 C13 H13A 109.5 . . ?
C12 C13 H13B 109.5 . . ?
C12 C13 H13C 109.5 . . ?
H13A C13 H13B 109.5 . . ?
H13A C13 H13C 109.5 . . ?
H13B C13 H13C 109.5 . . ?
C12 C14 H14A 109.5 . . ?
C12 C14 H14B 109.5 . . ?
C12 C14 H14C 109.5 . . ?
H14A C14 H14B 109.5 . . ?
H14A C14 H14C 109.5 . . ?
H14B C14 H14C 109.5 . . ?
C12 C15 H15A 109.5 . . ?
C12 C15 H15B 109.5 . . ?
C12 C15 H15C 109.5 . . ?
H15A C15 H15B 109.5 . . ?
H15A C15 H15C 109.5 . . ?
H15B C15 H15C 109.5 . . ?
P2 C16 H16A 108.7 . . ?
P2 C16 H16B 108.7 . . ?
N1 C16 P2 114.2(4) . . ?
N1 C16 H16A 108.7 . . ?
N1 C16 H16B 108.7 . . ?
H16A C16 H16B 107.6 . . ?
C18 C17 P2 105.7(4) . . ?
C18 C17 C19 107.5(4) . . ?
C19 C17 P2 109.4(4) . . ?
C20 C17 P2 116.3(4) . . ?
C20 C17 C18 108.8(5) . . ?
C20 C17 C19 108.8(5) . . ?
C17 C18 H18A 109.5 . . ?
C17 C18 H18B 109.5 . . ?
C17 C18 H18C 109.5 . . ?
H18A C18 H18B 109.5 . . ?
H18A C18 H18C 109.5 . . ?
H18B C18 H18C 109.5 . . ?
C17 C19 H19A 109.5 . . ?
C17 C19 H19B 109.5 . . ?
C17 C19 H19C 109.5 . . ?
H19A C19 H19B 109.5 . . ?
H19A C19 H19C 109.5 . . ?
H19B C19 H19C 109.5 . . ?
C17 C20 H20A 109.5 . . ?
C17 C20 H20B 109.5 . . ?
C17 C20 H20C 109.5 . . ?
H20A C20 H20B 109.5 . . ?
H20A C20 H20C 109.5 . . ?
H20B C20 H20C 109.5 . . ?
C22 C21 P2 117.5(4) . . ?
C22 C21 C23 109.9(5) . . ?
C22 C21 C24 108.3(5) . . ?
C23 C21 P2 108.8(4) . . ?
C23 C21 C24 106.5(5) . . ?
C24 C21 P2 105.2(4) . . ?
C21 C22 H22A 109.5 . . ?
C21 C22 H22B 109.5 . . ?
C21 C22 H22C 109.5 . . ?
H22A C22 H22B 109.5 . . ?
H22A C22 H22C 109.5 . . ?
H22B C22 H22C 109.5 . . ?
C21 C23 H23A 109.5 . . ?
C21 C23 H23B 109.5 . . ?
C21 C23 H23C 109.5 . . ?
H23A C23 H23B 109.5 . . ?
H23A C23 H23C 109.5 . . ?
H23B C23 H23C 109.5 . . ?
C21 C24 H24A 109.5 . . ?
C21 C24 H24B 109.5 . . ?
C21 C24 H24C 109.5 . . ?
H24A C24 H24B 109.5 . . ?
H24A C24 H24C 109.5 . . ?
H24B C24 H24C 109.5 . . ?
N1 B1 N2 106.9(5) . . ?
N1 B1 H1 125(3) . . ?
N2 B1 H1 128(3) . . ?
C26 C25 H25 120.5 . . ?
C30 C25 H25 120.5 . . ?
C30 C25 C26 119.0(8) . . ?
C25 C26 H26 120.1 . . ?
C27 C26 C25 119.9(8) . . ?
C27 C26 H26 120.1 . . ?
C26 C27 H27 119.4 . . ?
C26 C27 C28 121.2(8) . . ?
C28 C27 H27 119.4 . . ?
C27 C28 H28 120.7 . . ?
C27 C28 C29 118.6(8) . . ?
C29 C28 H28 120.7 . . ?
C28 C29 H29 119.7 . . ?
C30 C29 C28 120.7(8) . . ?
C30 C29 H29 119.7 . . ?
C25 C30 H30 119.7 . . ?
C29 C30 C25 120.6(8) . . ?
C29 C30 H30 119.7 . . ?

loop_
_geom_torsion_atom_site_label_1
_geom_torsion_atom_site_label_2
_geom_torsion_atom_site_label_3
_geom_torsion_atom_site_label_4
_geom_torsion
_geom_torsion_site_symmetry_1
_geom_torsion_site_symmetry_2
_geom_torsion_site_symmetry_3
_geom_torsion_site_symmetry_4
_geom_torsion_publ_flag
Pd1 P1 C7 N2 -36.8(5) . . . . ?
Pd1 P1 C12 C13 74.5(4) . . . . ?
Pd1 P1 C12 C14 -165.6(4) . . . . ?
Pd1 P1 C12 C15 -41.0(4) . . . . ?
Pd1 P2 C16 N1 36.1(4) 2_666 . . . ?
Pd1 P2 C21 C22 166.6(4) 2_666 . . . ?
Pd1 P2 C21 C23 40.9(4) 2_666 . . . ?
Pd1 P2 C21 C24 -72.8(4) 2_666 . . . ?
N1 C1 C2 C3 -175.7(5) . . . . ?
N1 C1 C6 N2 1.3(6) . . . . ?
N1 C1 C6 C5 177.3(5) . . . . ?
C1 N1 C16 P2 -74.1(5) . . . . ?
C1 N1 B1 N2 3.8(6) . . . . ?
C1 C2 C3 C4 -0.6(9) . . . . ?
C2 C1 C6 N2 -175.6(5) . . . . ?
C2 C1 C6 C5 0.5(8) . . . . ?
C2 C3 C4 C5 0.0(9) . . . . ?
C3 C4 C5 C6 0.9(8) . . . . ?
C4 C5 C6 N2 173.9(5) . . . . ?
C4 C5 C6 C1 -1.1(8) . . . . ?
C6 N2 C7 P1 73.1(6) . . . . ?
C6 N2 B1 N1 -3.1(6) . . . . ?
C6 C1 C2 C3 0.4(8) . . . . ?
C7 P1 C12 C13 -58.1(4) . . . . ?
C7 P1 C12 C14 61.9(4) . . . . ?
C7 P1 C12 C15 -173.5(4) . . . . ?
C7 N2 C6 C1 174.3(4) . . . . ?
C7 N2 C6 C5 -1.2(9) . . . . ?
C7 N2 B1 N1 -175.9(5) . . . . ?
C8 P1 C7 N2 -157.3(4) . . . . ?
C8 P1 C12 C13 -161.2(4) . . . . ?
C8 P1 C12 C14 -41.2(5) . . . . ?
C8 P1 C12 C15 83.4(4) . . . . ?
C12 P1 C7 N2 89.5(4) . . . . ?
C16 P2 C21 C22 -61.6(5) . . . . ?
C16 P2 C21 C23 172.7(4) . . . . ?
C16 P2 C21 C24 59.0(4) . . . . ?
C16 N1 C1 C2 -2.9(8) . . . . ?
C16 N1 C1 C6 -179.3(4) . . . . ?
C16 N1 B1 N2 179.7(5) . . . . ?
C17 P2 C16 N1 156.5(4) . . . . ?
C17 P2 C21 C22 42.6(5) . . . . ?
C17 P2 C21 C23 -83.1(4) . . . . ?
C17 P2 C21 C24 163.2(4) . . . . ?
C21 P2 C16 N1 -90.6(4) . . . . ?
B1 N1 C1 C2 173.2(6) . . . . ?
B1 N1 C1 C6 -3.2(6) . . . . ?
B1 N1 C16 P2 110.7(5) . . . . ?
B1 N2 C6 C1 1.1(6) . . . . ?
B1 N2 C6 C5 -174.4(6) . . . . ?
B1 N2 C7 P1 -115.0(5) . . . . ?
C25 C26 C27 C28 1.2(12) . . . . ?
C26 C25 C30 C29 2.2(14) . . . . ?
C26 C27 C28 C29 -0.3(13) . . . . ?
C27 C28 C29 C30 0.3(14) . . . . ?
C28 C29 C30 C25 -1.4(15) . . . . ?
C30 C25 C26 C27 -2.2(13) . . . . ?

_shelx_res_file                  
;
    mini2-22009.res created by SHELXL-2014/7

TITL mini2-22009_a.res in P-1
REM Old TITL mini2-22009_a.res in P-1
REM SHELXT solution in P-1: R1 0.124, Rweak 0.013, Alpha 0.043
REM <I/s> 0.000 for 0 systematic absences, Orientation as input
REM Formula found by SHELXT: C31 N2 P2 Pd
CELL 0.71073 10.1464 11.2723 15.0798 71.643 89.513 83.927
ZERR 1 0.0008 0.0008 0.001 0.006 0.006 0.006
LATT 1
SFAC C H B N P Pd
UNIT 60 102 2 4 4 2

L.S. 30
PLAN  14
SIZE 0.25 0.1 0.05
TEMP -180
CONF
BOND
list 4
MORE -1
BOND $H
acta
REM <olex2.extras>
REM <HklSrc "%.\\mini2-22009.hkl">
REM </olex2.extras>

WGHT    0.103200
FVAR       0.45271
PD1   6    0.405001    0.545423    0.291249    11.00000    0.02624    0.03074 =
         0.02162   -0.01542    0.00241   -0.00205
P1    5    0.550131    0.684778    0.218958    11.00000    0.02478    0.02957 =
         0.01937   -0.01413    0.00173    0.00010
P2    5    0.761470    0.581386    0.689391    11.00000    0.02581    0.03075 =
         0.02118   -0.01750    0.00264    0.00063
N1    4    0.833991    0.574414    0.508816    11.00000    0.02406    0.02977 =
         0.01799   -0.01525    0.00201   -0.00152
N2    4    0.759990    0.607789    0.358539    11.00000    0.02242    0.03105 =
         0.01706   -0.01291    0.00052   -0.00083
C1    1    0.799124    0.459836    0.501587    11.00000    0.02264    0.02954 =
         0.02234   -0.01715    0.00556    0.00037
C2    1    0.811246    0.340196    0.566269    11.00000    0.03574    0.03163 =
         0.02254   -0.01343    0.00214    0.00264
AFIX  43
H2    2    0.842456    0.326237    0.628325    11.00000   -1.20000
AFIX   0
C3    1    0.776468    0.240705    0.537987    11.00000    0.03721    0.03161 =
         0.02691   -0.01401    0.00236    0.00051
AFIX  43
H3    2    0.784853    0.157867    0.580997    11.00000   -1.20000
AFIX   0
C4    1    0.729284    0.262343    0.446558    11.00000    0.03185    0.03483 =
         0.03550   -0.02211    0.00303   -0.00460
AFIX  43
H4    2    0.706080    0.193649    0.428447    11.00000   -1.20000
AFIX   0
C5    1    0.715750    0.382548    0.381748    11.00000    0.02868    0.03527 =
         0.02326   -0.01829    0.00464   -0.00175
AFIX  43
H5    2    0.682525    0.396681    0.320154    11.00000   -1.20000
AFIX   0
C6    1    0.752124    0.481541    0.409455    11.00000    0.02003    0.02978 =
         0.02305   -0.01339    0.00544   -0.00156
C7    1    0.730562    0.661247    0.257813    11.00000    0.03479    0.02741 =
         0.01586   -0.00994    0.00414   -0.00142
AFIX  23
H7A   2    0.779479    0.605711    0.226378    11.00000   -1.20000
H7B   2    0.766129    0.743727    0.235226    11.00000   -1.20000
AFIX   0
C8    1    0.578828    0.684775    0.093371    11.00000    0.03061    0.03412 =
         0.01872   -0.01364    0.00242   -0.00215
C9    1    0.608113    0.545327    0.099700    11.00000    0.03618    0.04124 =
         0.02674   -0.02306    0.00307   -0.00457
AFIX 137
H9A   2    0.691504    0.509901    0.134950    11.00000   -1.50000
H9B   2    0.615663    0.538540    0.036604    11.00000   -1.50000
H9C   2    0.535794    0.498873    0.131569    11.00000   -1.50000
AFIX   0
C10   1    0.447434    0.736000    0.036048    11.00000    0.03658    0.04504 =
         0.02585   -0.01726   -0.00080   -0.00182
AFIX 137
H10A  2    0.374850    0.692071    0.069962    11.00000   -1.50000
H10B  2    0.455518    0.722070   -0.024811    11.00000   -1.50000
H10C  2    0.428822    0.826262    0.026733    11.00000   -1.50000
AFIX   0
C11   1    0.692829    0.756808    0.042033    11.00000    0.04083    0.04509 =
         0.02258   -0.01575    0.00835   -0.00263
AFIX 137
H11A  2    0.694587    0.755138   -0.022552    11.00000   -1.50000
H11B  2    0.777411    0.716842    0.074011    11.00000   -1.50000
H11C  2    0.678845    0.844163    0.042056    11.00000   -1.50000
AFIX   0
C12   1    0.492680    0.849443    0.221250    11.00000    0.03414    0.02950 =
         0.02773   -0.01836   -0.00233    0.00164
C13   1    0.519726    0.845107    0.323433    11.00000    0.03610    0.03824 =
         0.02620   -0.01709   -0.00180    0.00416
AFIX 137
H13A  2    0.492191    0.767276    0.366586    11.00000   -1.50000
H13B  2    0.469426    0.917556    0.335195    11.00000   -1.50000
H13C  2    0.614637    0.847750    0.333036    11.00000   -1.50000
AFIX   0
C14   1    0.562800    0.957176    0.154706    11.00000    0.04509    0.03087 =
         0.03078   -0.01168   -0.00183   -0.00212
AFIX 137
H14A  2    0.658871    0.939072    0.166203    11.00000   -1.50000
H14B  2    0.531964    1.036425    0.165977    11.00000   -1.50000
H14C  2    0.542004    0.964309    0.089762    11.00000   -1.50000
AFIX   0
C15   1    0.343114    0.875791    0.202005    11.00000    0.03693    0.03292 =
         0.03203   -0.01569   -0.00025    0.00144
AFIX 137
H15A  2    0.323788    0.880797    0.137283    11.00000   -1.50000
H15B  2    0.310733    0.955698    0.211718    11.00000   -1.50000
H15C  2    0.298865    0.807783    0.244665    11.00000   -1.50000
AFIX   0
C16   1    0.888325    0.585976    0.595444    11.00000    0.02590    0.03350 =
         0.01968   -0.01610   -0.00207    0.00183
AFIX  23
H16A  2    0.928257    0.666209    0.580283    11.00000   -1.20000
H16B  2    0.960024    0.516802    0.620740    11.00000   -1.20000
AFIX   0
C17   1    0.880302    0.527281    0.794900    11.00000    0.02565    0.04214 =
         0.02005   -0.01783    0.00764    0.00007
C18   1    0.916163    0.384308    0.814121    11.00000    0.03096    0.04207 =
         0.02538   -0.01575   -0.00044   -0.00065
AFIX 137
H18A  2    0.967289    0.370160    0.762256    11.00000   -1.50000
H18B  2    0.834664    0.343198    0.819987    11.00000   -1.50000
H18C  2    0.969236    0.349073    0.872285    11.00000   -1.50000
AFIX   0
C19   1    0.806899    0.545182    0.881382    11.00000    0.03153    0.05498 =
         0.02587   -0.02369    0.00131    0.00105
AFIX 137
H19A  2    0.791820    0.635001    0.874472    11.00000   -1.50000
H19B  2    0.861034    0.501289    0.938026    11.00000   -1.50000
H19C  2    0.721541    0.510548    0.886201    11.00000   -1.50000
AFIX   0
C20   1    1.008608    0.590331    0.784254    11.00000    0.02620    0.05478 =
         0.03486   -0.02598    0.00201   -0.00755
AFIX 137
H20A  2    0.987414    0.679724    0.777267    11.00000   -1.50000
H20B  2    1.054526    0.581607    0.728842    11.00000   -1.50000
H20C  2    1.065975    0.550002    0.839840    11.00000   -1.50000
AFIX   0
C21   1    0.695447    0.752014    0.666618    11.00000    0.03766    0.02881 =
         0.03052   -0.01598    0.00301   -0.00490
C22   1    0.794588    0.843028    0.674141    11.00000    0.04912    0.03320 =
         0.05399   -0.02623    0.00876   -0.00615
AFIX 137
H22A  2    0.873898    0.830922    0.639098    11.00000   -1.50000
H22B  2    0.819535    0.826243    0.739944    11.00000   -1.50000
H22C  2    0.753430    0.929846    0.648169    11.00000   -1.50000
AFIX   0
C23   1    0.577993    0.758685    0.731052    11.00000    0.04125    0.03818 =
         0.03917   -0.02464    0.00640    0.00120
AFIX 137
H23A  2    0.530609    0.843528    0.710491    11.00000   -1.50000
H23B  2    0.611251    0.739075    0.795452    11.00000   -1.50000
H23C  2    0.517465    0.697691    0.728168    11.00000   -1.50000
AFIX   0
C24   1    0.636647    0.797253    0.564732    11.00000    0.04159    0.03923 =
         0.03250   -0.01649    0.00050    0.01245
AFIX 137
H24A  2    0.709031    0.805093    0.520499    11.00000   -1.50000
H24B  2    0.584152    0.879097    0.552830    11.00000   -1.50000
H24C  2    0.579826    0.735985    0.556871    11.00000   -1.50000
AFIX   0
B1    3    0.815372    0.666718    0.418848    11.00000    0.02515    0.03176 =
         0.02376   -0.01548    0.00558   -0.00131
H1    2    0.847309    0.768766    0.398609    11.00000   -1.50000

C25   1    0.161420    0.806941   -0.119830    11.00000    0.06016    0.05435 =
         0.09222   -0.02073   -0.04212   -0.00556
AFIX  43
H25   2    0.202553    0.728762   -0.080214    11.00000   -1.20000
AFIX   0
C26   1    0.188581    0.847765   -0.214157    11.00000    0.05737    0.06747 =
         0.10290   -0.05772    0.01854   -0.01827
AFIX  43
H26   2    0.251009    0.798926   -0.239350    11.00000   -1.20000
AFIX   0
C27   1    0.126151    0.957087   -0.270197    11.00000    0.07668    0.06461 =
         0.04924   -0.02492    0.01143   -0.03239
AFIX  43
H27   2    0.144030    0.983691   -0.335030    11.00000   -1.20000
AFIX   0
C28   1    0.037787    1.030154   -0.235456    11.00000    0.05564    0.05853 =
         0.06844   -0.01076   -0.01625   -0.00069
AFIX  43
H28   2   -0.005435    1.107143   -0.275349    11.00000   -1.20000
AFIX   0
C29   1    0.012643    0.989955   -0.141456    11.00000    0.06970    0.09220 =
         0.06824   -0.04075    0.00825    0.00913
AFIX  43
H29   2   -0.048933    1.039474   -0.116233    11.00000   -1.20000
AFIX   0
C30   1    0.074661    0.880746   -0.084661    11.00000    0.11111    0.08715 =
         0.04148   -0.01680   -0.01027   -0.01150
AFIX  43
H30   2    0.057729    0.855107   -0.019680    11.00000   -1.20000
AFIX   0
HKLF 4

REM  mini2-22009_a.res in P-1
REM R1 =  0.0650 for    4390 Fo > 4sig(Fo)  and  0.0871 for all    5701 data
REM    340 parameters refined using      0 restraints

END

WGHT      0.1032      0.0000

REM Highest difference peak  2.161,  deepest hole -1.706,  1-sigma level  0.151
Q1    1   0.3120  0.5164  0.2972  11.00000  0.05    2.16
Q2    1   0.4989  0.5785  0.2789  11.00000  0.05    2.04
Q3    1   0.4845  0.4807  0.3266  11.00000  0.05    1.86
Q4    1   0.4620  0.6387  0.2504  11.00000  0.05    1.84
Q5    1   0.3055  0.5802  0.2646  11.00000  0.05    1.78
Q6    1   0.6392  0.6473  0.2513  11.00000  0.05    0.94
Q7    1   0.6968  0.6396  0.6545  11.00000  0.05    0.80
Q8    1   0.5021  0.7613  0.1910  11.00000  0.05    0.57
Q9    1   0.8424  0.6196  0.6686  11.00000  0.05    0.53
Q10   1   0.4937  0.4637  0.2538  11.00000  0.05    0.50
Q11   1   0.7744  0.4754  0.7438  11.00000  0.05    0.48
Q12   1   0.8582  0.5357  0.7172  11.00000  0.05    0.48
Q13   1   0.7785  0.3123  0.4150  11.00000  0.05    0.47
Q14   1   0.4393  0.7550  0.2452  11.00000  0.05    0.46
;
_shelx_res_checksum              46083
_olex2_submission_special_instructions 'No special instructions were received'
_oxdiff_exptl_absorpt_empirical_details 
;
Empirical correction (ABSPACK) includes:
- Absorption correction using spherical harmonics
- Frame scaling
;
_oxdiff_exptl_absorpt_empirical_full_max 1.430
_oxdiff_exptl_absorpt_empirical_full_min 0.661
####################################################################### 
# 
# This file contains crystal structure data downloaded from the 
# Cambridge Structural Database (CSD) hosted by the Cambridge 
# Crystallographic Data Centre (CCDC).
# 
# Full information about CCDC data access policies and citation 
# guidelines are available at http://www.ccdc.cam.ac.uk/access/V1 
# 
# Audit and citation data items may have been added by the CCDC. 
# Please retain this information to preserve the provenance of 
# this file and to allow appropriate attribution of the data. 
# 
#######################################################################

data_007a-23009
_database_code_depnum_ccdc_archive 'CCDC 2243701'
loop_
_audit_author_name
_audit_author_address
'Brandon Mercado'
;Yale University
United States of America
;
_audit_update_record             
;
2023-02-21 deposited with the CCDC.	2023-07-03 downloaded from the CCDC.
;
_audit_creation_date             2023-02-20
_audit_creation_method           
;
Olex2 1.5
(compiled 2021.12.09 svn.r5202d8cf for OlexSys, GUI svn.r6439)
;
_shelx_SHELXL_version_number     2014/7
_chemical_name_common            ?
_chemical_name_systematic        ?
_chemical_formula_moiety         'C62 H102 B2 N4 P4 Pd2, 2(C6 H6)'
_chemical_formula_sum            'C74 H114 B2 N4 P4 Pd2'
_chemical_formula_weight         1417.99
_chemical_melting_point          ?
loop_
_atom_type_symbol
_atom_type_description
_atom_type_scat_dispersion_real
_atom_type_scat_dispersion_imag
_atom_type_scat_source
C C 0.0181 0.0091 'International Tables Vol C Tables 4.2.6.8 and 6.1.1.4'
H H 0.0000 0.0000 'International Tables Vol C Tables 4.2.6.8 and 6.1.1.4'
B B 0.0090 0.0039 'International Tables Vol C Tables 4.2.6.8 and 6.1.1.4'
N N 0.0311 0.0180 'International Tables Vol C Tables 4.2.6.8 and 6.1.1.4'
P P 0.2955 0.4335 'International Tables Vol C Tables 4.2.6.8 and 6.1.1.4'
Pd Pd 0.1215 3.9337 'International Tables Vol C Tables 4.2.6.8 and 6.1.1.4'

_shelx_space_group_comment       
;
The symmetry employed for this shelxl refinement is uniquely defined 
by the following loop, which should always be used as a source of 
symmetry information in preference to the above space-group names. 
They are only intended as comments. 
;
_space_group_crystal_system      monoclinic
_space_group_IT_number           14
_space_group_name_H-M_alt        'P 1 21/c 1'
_space_group_name_Hall           '-P 2ybc'
loop_
_space_group_symop_operation_xyz
'x, y, z'
'-x, y+1/2, -z+1/2'
'-x, -y, -z'
'x, -y-1/2, z-1/2'

_cell_length_a                   24.5886(7)
_cell_length_b                   11.3054(3)
_cell_length_c                   29.5087(7)
_cell_angle_alpha                90
_cell_angle_beta                 114.397(3)
_cell_angle_gamma                90
_cell_volume                     7470.5(4)
_cell_formula_units_Z            4
_cell_measurement_reflns_used    66675
_cell_measurement_temperature    93(2)
_cell_measurement_theta_max      66.4500
_cell_measurement_theta_min      1.8430
_shelx_estimated_absorpt_T_max   0.635
_shelx_estimated_absorpt_T_min   0.368
_exptl_absorpt_coefficient_mu    5.002
_exptl_absorpt_correction_T_max  1.00000
_exptl_absorpt_correction_T_min  0.57159
_exptl_absorpt_correction_type   multi-scan
_exptl_absorpt_process_details   
;
CrysAlisPro 1.171.42.49 (Rigaku Oxford Diffraction, 2022) 
Empirical absorption correction using spherical harmonics, 
implemented in SCALE3 ABSPACK scaling algorithm. 
;
_exptl_absorpt_special_details   ?
_exptl_crystal_colour            Colorless
_exptl_crystal_density_diffrn    1.261
_exptl_crystal_density_meas      ?
_exptl_crystal_density_method    ?
_exptl_crystal_description       Needle
_exptl_crystal_F_000             2992
_exptl_crystal_size_max          0.25
_exptl_crystal_size_mid          0.15
_exptl_crystal_size_min          0.1
_exptl_transmission_factor_max   ?
_exptl_transmission_factor_min   ?
_diffrn_reflns_av_R_equivalents  0.1013
_diffrn_reflns_av_unetI/netI     0.0300
_diffrn_reflns_Laue_measured_fraction_full 0.999
_diffrn_reflns_Laue_measured_fraction_max 0.999
_diffrn_reflns_limit_h_max       26
_diffrn_reflns_limit_h_min       -29
_diffrn_reflns_limit_k_max       13
_diffrn_reflns_limit_k_min       -13
_diffrn_reflns_limit_l_max       35
_diffrn_reflns_limit_l_min       -18
_diffrn_reflns_number            13189
_diffrn_reflns_point_group_measured_fraction_full 0.999
_diffrn_reflns_point_group_measured_fraction_max 0.999
_diffrn_reflns_theta_full        66.600
_diffrn_reflns_theta_max         66.600
_diffrn_reflns_theta_min         1.973
_diffrn_ambient_temperature      93(2)
_diffrn_detector_area_resol_mean 22.2
_diffrn_measured_fraction_theta_full 0.999
_diffrn_measured_fraction_theta_max 0.999
_diffrn_measurement_device_type  'Rigaku Saturn 944+ CCD'
_diffrn_measurement_method       \w
_diffrn_radiation_type           CuK\a
_diffrn_radiation_wavelength     1.54184
_diffrn_source                   'microfocus rotating anode'
_reflns_Friedel_coverage         0.000
_reflns_Friedel_fraction_full    .
_reflns_Friedel_fraction_max     .
_reflns_number_gt                12095
_reflns_number_total             13189
_reflns_special_details          
;
 _reflns_Friedel_fraction is defined as the number of unique 
 Friedel pairs measured divided by the number that would be 
 possible theoretically, ignoring centric projections and 
 systematic absences. 
;
_reflns_threshold_expression     'I > 2\s(I)'
_computing_cell_refinement       'CrysAlisPro 1.171.42.49 (Rigaku OD, 2022)'
_computing_data_collection       'CrysAlisPro 1.171.42.49 (Rigaku OD, 2022)'
_computing_data_reduction        'CrysAlisPro 1.171.42.49 (Rigaku OD, 2022)'
_computing_molecular_graphics    'Olex2 1.5 (Dolomanov et al., 2009)'
_computing_publication_material  'Olex2 1.5 (Dolomanov et al., 2009)'
_computing_structure_refinement  'SHELXL-2014/7 (Sheldrick, 2014)'
_computing_structure_solution    'SHELXT-2014/5 (Sheldrick, 2014)'
_refine_diff_density_max         2.093
_refine_diff_density_min         -1.395
_refine_diff_density_rms         0.143
_refine_ls_extinction_coef       .
_refine_ls_extinction_method     none
_refine_ls_goodness_of_fit_ref   1.176
_refine_ls_hydrogen_treatment    constr
_refine_ls_matrix_type           full
_refine_ls_number_parameters     800
_refine_ls_number_reflns         13189
_refine_ls_number_restraints     0
_refine_ls_R_factor_all          0.0834
_refine_ls_R_factor_gt           0.0789
_refine_ls_restrained_S_all      1.176
_refine_ls_shift/su_max          0.001
_refine_ls_shift/su_mean         0.000
_refine_ls_structure_factor_coef Fsqd
_refine_ls_weighting_details     
'w=1/[\s^2^(Fo^2^)+(0.0001P)^2^+102.0035P] where P=(Fo^2^+2Fc^2^)/3'
_refine_ls_weighting_scheme      calc
_refine_ls_wR_factor_gt          0.1878
_refine_ls_wR_factor_ref         0.1899
_refine_special_details          
;
 Refined as a 2-component twin. The fractional volume of the second component
 was refined to 0.1978(14). The twin law found was (1 0 0 0 -1 0 -1 0 -1).
 The HKLF5 was generated with the program suite PLATON (A.L.Spek, J. Appl. 
 Cryst. 2003, 36, 7-11)
 
 Refinement of F^2^ against ALL reflections.  The weighted R-factor wR and 
 goodness of fit S are based on F^2^, conventional R-factors R are based 
 on F, with F set to zero for negative F^2^. The threshold expression of 
 F^2^ > 2sigma(F^2^) is used only for calculating R-factors(gt) etc. and is 
 not relevant to the choice of reflections for refinement.  R-factors based 
 on F^2^ are statistically about twice as large as those based on F, and R- 
 factors based on ALL data will be even larger. 

 The hydrogen atoms were generated 
 geometrically and refined as riding atoms with C-H distances = 0.95 - 0.99 
 angstroms and Uiso(H) = 1.2 times Ueq(C) for CH and CH2 groups and Uiso(H) 
 = 1.5 times Ueq(C) for CH3 groups.
 
 Several reflections were omitted due to detector and sample artifacts.
;
_olex2_refinement_description    
;
1. Twinned data refinement
 Scales: 0.80216
 0.19784
2.a Secondary CH2 refined with riding coordinates:
 C7(H7A,H7B), C16(H16A,H16B), C49(H49A,H49B), C31(H31A,H31B), C40(H40A,H40B),
 C56(H56A,H56B)
2.b Aromatic/amide H refined with riding coordinates:
 C2(H2), C3(H3), C4(H4), C5(H5), C51(H51), C52(H52), C53(H53), C54(H54),
 C55(H55), C26(H26), C27(H27), C28(H28), C29(H29), C58(H58), C59(H59), C60(H60),
  C61(H61), C62(H62), C63(H63), C64(H64), C65(H65), C66(H66), C67(H67),
 C68(H68), C69(H69), C70(H70), C71(H71), C72(H72), C73(H73), C74(H74)
2.c Idealised Me refined as rotating group:
 C9(H9A,H9B,H9C), C10(H10A,H10B,H10C), C11(H11A,H11B,H11C), C13(H13A,H13B,
 H13C), C14(H14A,H14B,H14C), C15(H15A,H15B,H15C), C18(H18A,H18B,H18C), C19(H19A,
 H19B,H19C), C20(H20A,H20B,H20C), C22(H22A,H22B,H22C), C23(H23A,H23B,H23C),
 C24(H24A,H24B,H24C), C33(H33A,H33B,H33C), C34(H34A,H34B,H34C), C35(H35A,H35B,
 H35C), C37(H37A,H37B,H37C), C38(H38A,H38B,H38C), C39(H39A,H39B,H39C), C42(H42A,
 H42B,H42C), C43(H43A,H43B,H43C), C44(H44A,H44B,H44C), C46(H46A,H46B,H46C),
 C47(H47A,H47B,H47C), C48(H48A,H48B,H48C)
;
_atom_sites_solution_hydrogens   geom
_atom_sites_solution_primary     SHELXT
_atom_sites_solution_secondary   difmap
loop_
_atom_site_label
_atom_site_type_symbol
_atom_site_fract_x
_atom_site_fract_y
_atom_site_fract_z
_atom_site_U_iso_or_equiv
_atom_site_adp_type
_atom_site_occupancy
_atom_site_site_symmetry_order
_atom_site_calc_flag
_atom_site_refinement_flags_posn
_atom_site_refinement_flags_adp
_atom_site_refinement_flags_occupancy
_atom_site_disorder_assembly
_atom_site_disorder_group
Pd1 Pd 0.61968(3) 0.05921(6) 1.10113(2) 0.03116(17) Uani 1 1 d . . . . .
P1 P 0.65828(10) 0.1952(2) 1.06561(9) 0.0304(5) Uani 1 1 d . . . . .
P2 P 0.39342(10) 0.0666(2) 0.84411(8) 0.0300(5) Uani 1 1 d . . . . .
N1 N 0.6019(3) 0.1234(7) 0.9632(3) 0.0294(16) Uani 1 1 d . . . . .
N2 N 0.5199(3) 0.0816(7) 0.8915(2) 0.0265(15) Uani 1 1 d . . . . .
C1 C 0.5388(4) -0.0227(8) 0.9181(3) 0.030(2) Uani 1 1 d . . . . .
C2 C 0.5196(4) -0.1396(9) 0.9058(3) 0.032(2) Uani 1 1 d . . . . .
H2 H 0.4854 -0.1573 0.8761 0.039 Uiso 1 1 calc R U . . .
C3 C 0.5517(4) -0.2294(8) 0.9380(3) 0.034(2) Uani 1 1 d . . . . .
H3 H 0.5399 -0.3093 0.9298 0.040 Uiso 1 1 calc R U . . .
C4 C 0.6012(4) -0.2035(9) 0.9821(3) 0.033(2) Uani 1 1 d . . . . .
H4 H 0.6222 -0.2665 1.0035 0.039 Uiso 1 1 calc R U . . .
C5 C 0.6206(4) -0.0871(9) 0.9956(3) 0.035(2) Uani 1 1 d . . . . .
H5 H 0.6538 -0.0697 1.0260 0.041 Uiso 1 1 calc R U . . .
C6 C 0.5891(4) 0.0025(8) 0.9625(3) 0.0284(19) Uani 1 1 d . . . . .
C7 C 0.6556(4) 0.1746(9) 1.0016(3) 0.032(2) Uani 1 1 d . . . . .
H7A H 0.6620 0.2530 0.9896 0.038 Uiso 1 1 calc R U . . .
H7B H 0.6899 0.1241 1.0047 0.038 Uiso 1 1 calc R U . . .
C8 C 0.7420(4) 0.2093(10) 1.0998(4) 0.044(2) Uani 1 1 d . . . . .
C9 C 0.7579(5) 0.2632(12) 1.1517(4) 0.063(4) Uani 1 1 d . . . . .
H9A H 0.7462 0.3468 1.1481 0.094 Uiso 1 1 calc R U . . .
H9B H 0.8010 0.2567 1.1716 0.094 Uiso 1 1 calc R U . . .
H9C H 0.7366 0.2206 1.1683 0.094 Uiso 1 1 calc R U . . .
C10 C 0.7735(5) 0.2774(11) 1.0728(5) 0.059(3) Uani 1 1 d . . . . .
H10A H 0.7674 0.2363 1.0418 0.089 Uiso 1 1 calc R U . . .
H10B H 0.8163 0.2821 1.0941 0.089 Uiso 1 1 calc R U . . .
H10C H 0.7569 0.3574 1.0651 0.089 Uiso 1 1 calc R U . . .
C11 C 0.7670(4) 0.0799(10) 1.1083(4) 0.048(3) Uani 1 1 d . . . . .
H11A H 0.7545 0.0393 1.1317 0.072 Uiso 1 1 calc R U . . .
H11B H 0.8107 0.0821 1.1219 0.072 Uiso 1 1 calc R U . . .
H11C H 0.7514 0.0374 1.0765 0.072 Uiso 1 1 calc R U . . .
C12 C 0.6216(4) 0.3441(9) 1.0618(4) 0.034(2) Uani 1 1 d . . . . .
C13 C 0.6501(5) 0.4503(10) 1.0478(5) 0.050(3) Uani 1 1 d . . . . .
H13A H 0.6880 0.4697 1.0757 0.074 Uiso 1 1 calc R U . . .
H13B H 0.6231 0.5184 1.0404 0.074 Uiso 1 1 calc R U . . .
H13C H 0.6574 0.4308 1.0185 0.074 Uiso 1 1 calc R U . . .
C14 C 0.5575(4) 0.3284(10) 1.0222(4) 0.044(3) Uani 1 1 d . . . . .
H14A H 0.5580 0.3227 0.9892 0.066 Uiso 1 1 calc R U . . .
H14B H 0.5333 0.3964 1.0230 0.066 Uiso 1 1 calc R U . . .
H14C H 0.5404 0.2559 1.0291 0.066 Uiso 1 1 calc R U . . .
C15 C 0.6174(5) 0.3691(10) 1.1120(4) 0.041(2) Uani 1 1 d . . . . .
H15A H 0.5882 0.4321 1.1074 0.062 Uiso 1 1 calc R U . . .
H15B H 0.6565 0.3940 1.1368 0.062 Uiso 1 1 calc R U . . .
H15C H 0.6048 0.2971 1.1235 0.062 Uiso 1 1 calc R U . . .
C16 C 0.4693(4) 0.0844(9) 0.8433(3) 0.030(2) Uani 1 1 d . . . . .
H16A H 0.4746 0.0207 0.8225 0.036 Uiso 1 1 calc R U . . .
H16B H 0.4700 0.1607 0.8271 0.036 Uiso 1 1 calc R U . . .
C17 C 0.3723(4) 0.2232(9) 0.8545(3) 0.031(2) Uani 1 1 d . . . . .
C18 C 0.4222(4) 0.2622(9) 0.9043(3) 0.035(2) Uani 1 1 d . . . . .
H18A H 0.4278 0.2017 0.9296 0.052 Uiso 1 1 calc R U . . .
H18B H 0.4111 0.3373 0.9148 0.052 Uiso 1 1 calc R U . . .
H18C H 0.4595 0.2725 0.9002 0.052 Uiso 1 1 calc R U . . .
C19 C 0.3678(5) 0.3136(9) 0.8136(4) 0.039(2) Uani 1 1 d . . . . .
H19A H 0.3609 0.3928 0.8237 0.059 Uiso 1 1 calc R U . . .
H19B H 0.3346 0.2919 0.7823 0.059 Uiso 1 1 calc R U . . .
H19C H 0.4051 0.3133 0.8091 0.059 Uiso 1 1 calc R U . . .
C20 C 0.3139(4) 0.2181(10) 0.8607(3) 0.038(2) Uani 1 1 d . . . . .
H20A H 0.3196 0.1709 0.8902 0.057 Uiso 1 1 calc R U . . .
H20B H 0.2830 0.1818 0.8312 0.057 Uiso 1 1 calc R U . . .
H20C H 0.3017 0.2985 0.8648 0.057 Uiso 1 1 calc R U . . .
C21 C 0.3505(4) 0.0199(9) 0.7770(3) 0.036(2) Uani 1 1 d . . . . .
C22 C 0.3669(5) 0.0854(11) 0.7387(3) 0.044(3) Uani 1 1 d . . . . .
H22A H 0.3555 0.1688 0.7374 0.066 Uiso 1 1 calc R U . . .
H22B H 0.3457 0.0494 0.7058 0.066 Uiso 1 1 calc R U . . .
H22C H 0.4101 0.0797 0.7484 0.066 Uiso 1 1 calc R U . . .
C23 C 0.2824(4) 0.0313(12) 0.7616(4) 0.051(3) Uani 1 1 d . . . . .
H23A H 0.2716 0.1152 0.7599 0.077 Uiso 1 1 calc R U . . .
H23B H 0.2717 -0.0087 0.7862 0.077 Uiso 1 1 calc R U . . .
H23C H 0.2609 -0.0052 0.7289 0.077 Uiso 1 1 calc R U . . .
C24 C 0.3647(5) -0.1119(10) 0.7756(4) 0.043(2) Uani 1 1 d . . . . .
H24A H 0.3421 -0.1429 0.7420 0.065 Uiso 1 1 calc R U . . .
H24B H 0.3536 -0.1553 0.7992 0.065 Uiso 1 1 calc R U . . .
H24C H 0.4076 -0.1218 0.7847 0.065 Uiso 1 1 calc R U . . .
C49 C 0.5632(4) 0.3030(9) 0.8969(4) 0.039(2) Uani 1 1 d . . . . .
H49A H 0.5293 0.3135 0.8641 0.047 Uiso 1 1 calc R U . . .
H49B H 0.5592 0.3626 0.9199 0.047 Uiso 1 1 calc R U . . .
C50 C 0.6217(4) 0.3244(9) 0.8915(3) 0.034(2) Uani 1 1 d . . . . .
C51 C 0.6406(5) 0.2424(10) 0.8657(4) 0.042(2) Uani 1 1 d . . . . .
H51 H 0.6170 0.1746 0.8514 0.051 Uiso 1 1 calc R U . . .
C52 C 0.6944(5) 0.2598(11) 0.8608(5) 0.052(3) Uani 1 1 d . . . . .
H52 H 0.7067 0.2047 0.8425 0.063 Uiso 1 1 calc R U . . .
C53 C 0.7295(5) 0.3569(12) 0.8825(5) 0.056(3) Uani 1 1 d . . . . .
H53 H 0.7667 0.3663 0.8802 0.067 Uiso 1 1 calc R U . . .
C54 C 0.7116(5) 0.4407(11) 0.9076(4) 0.049(3) Uani 1 1 d . . . . .
H54 H 0.7357 0.5081 0.9218 0.059 Uiso 1 1 calc R U . . .
C55 C 0.6574(5) 0.4249(11) 0.9116(4) 0.044(2) Uani 1 1 d . . . . .
H55 H 0.6445 0.4830 0.9282 0.053 Uiso 1 1 calc R U . . .
B1 B 0.5601(4) 0.1743(10) 0.9174(4) 0.029(2) Uani 1 1 d . . . . .
Pd2 Pd 1.03255(3) 0.43354(6) 0.90385(2) 0.02994(17) Uani 1 1 d . . . . .
P3 P 0.96405(10) 0.5532(2) 0.84676(8) 0.0276(5) Uani 1 1 d . . . . .
P4 P 0.89312(10) 0.7004(2) 1.05670(8) 0.0274(5) Uani 1 1 d . . . . .
N3 N 0.8798(3) 0.5700(7) 0.8908(2) 0.0263(15) Uani 1 1 d . . . . .
N4 N 0.8580(3) 0.6209(7) 0.9563(3) 0.0260(15) Uani 1 1 d . . . . .
C25 C 0.8726(4) 0.5001(8) 0.9602(3) 0.0276(19) Uani 1 1 d . . . . .
C26 C 0.8701(4) 0.4138(8) 0.9924(3) 0.0297(19) Uani 1 1 d . . . . .
H26 H 0.8608 0.4339 1.0197 0.036 Uiso 1 1 calc R U . . .
C27 C 0.8813(4) 0.2977(9) 0.9842(3) 0.033(2) Uani 1 1 d . . . . .
H27 H 0.8797 0.2376 1.0061 0.040 Uiso 1 1 calc R U . . .
C28 C 0.8950(4) 0.2676(9) 0.9442(3) 0.034(2) Uani 1 1 d . . . . .
H28 H 0.9016 0.1869 0.9390 0.041 Uiso 1 1 calc R U . . .
C29 C 0.8990(4) 0.3535(8) 0.9119(3) 0.031(2) Uani 1 1 d . . . . .
H29 H 0.9102 0.3333 0.8857 0.037 Uiso 1 1 calc R U . . .
C30 C 0.8863(4) 0.4698(8) 0.9194(3) 0.0293(19) Uani 1 1 d . . . . .
C31 C 0.8862(3) 0.5650(9) 0.8436(3) 0.0280(18) Uani 1 1 d . . . . .
H31A H 0.8675 0.6369 0.8243 0.034 Uiso 1 1 calc R U . . .
H31B H 0.8630 0.4963 0.8245 0.034 Uiso 1 1 calc R U . . .
C32 C 0.9439(5) 0.5019(9) 0.7806(3) 0.036(2) Uani 1 1 d . . . . .
C33 C 0.9959(5) 0.5238(10) 0.7657(4) 0.042(2) Uani 1 1 d . . . . .
H33A H 1.0014 0.6091 0.7634 0.064 Uiso 1 1 calc R U . . .
H33B H 0.9869 0.4870 0.7333 0.064 Uiso 1 1 calc R U . . .
H33C H 1.0325 0.4893 0.7908 0.064 Uiso 1 1 calc R U . . .
C34 C 0.8860(5) 0.5574(11) 0.7405(3) 0.047(3) Uani 1 1 d . . . . .
H34A H 0.8898 0.6438 0.7415 0.071 Uiso 1 1 calc R U . . .
H34B H 0.8516 0.5347 0.7473 0.071 Uiso 1 1 calc R U . . .
H34C H 0.8802 0.5286 0.7075 0.071 Uiso 1 1 calc R U . . .
C35 C 0.9338(5) 0.3677(10) 0.7800(4) 0.044(2) Uani 1 1 d . . . . .
H35A H 0.9275 0.3360 0.7473 0.065 Uiso 1 1 calc R U . . .
H35B H 0.8985 0.3516 0.7865 0.065 Uiso 1 1 calc R U . . .
H35C H 0.9688 0.3300 0.8057 0.065 Uiso 1 1 calc R U . . .
C36 C 0.9914(4) 0.7120(9) 0.8548(3) 0.032(2) Uani 1 1 d . . . . .
C37 C 1.0565(4) 0.7154(10) 0.8622(4) 0.044(3) Uani 1 1 d . . . . .
H37A H 1.0799 0.6602 0.8887 0.067 Uiso 1 1 calc R U . . .
H37B H 1.0722 0.7957 0.8715 0.067 Uiso 1 1 calc R U . . .
H37C H 1.0592 0.6926 0.8312 0.067 Uiso 1 1 calc R U . . .
C38 C 0.9529(5) 0.7989(9) 0.8126(4) 0.044(2) Uani 1 1 d . . . . .
H38A H 0.9570 0.7789 0.7819 0.065 Uiso 1 1 calc R U . . .
H38B H 0.9667 0.8801 0.8224 0.065 Uiso 1 1 calc R U . . .
H38C H 0.9109 0.7923 0.8071 0.065 Uiso 1 1 calc R U . . .
C39 C 0.9889(4) 0.7532(9) 0.9038(3) 0.034(2) Uani 1 1 d . . . . .
H39A H 0.9472 0.7624 0.8987 0.051 Uiso 1 1 calc R U . . .
H39B H 1.0096 0.8291 0.9138 0.051 Uiso 1 1 calc R U . . .
H39C H 1.0084 0.6942 0.9298 0.051 Uiso 1 1 calc R U . . .
C40 C 0.8378(4) 0.6767(9) 0.9913(3) 0.030(2) Uani 1 1 d . . . . .
H40A H 0.8049 0.6280 0.9924 0.036 Uiso 1 1 calc R U . . .
H40B H 0.8206 0.7547 0.9775 0.036 Uiso 1 1 calc R U . . .
C41 C 0.9254(4) 0.8505(9) 1.0552(3) 0.032(2) Uani 1 1 d . . . . .
C42 C 0.9498(5) 0.8422(10) 1.0150(4) 0.044(2) Uani 1 1 d . . . . .
H42A H 0.9725 0.7687 1.0194 0.066 Uiso 1 1 calc R U . . .
H42B H 0.9759 0.9099 1.0180 0.066 Uiso 1 1 calc R U . . .
H42C H 0.9164 0.8428 0.9820 0.066 Uiso 1 1 calc R U . . .
C43 C 0.8825(4) 0.9571(9) 1.0423(4) 0.043(2) Uani 1 1 d . . . . .
H43A H 0.8480 0.9419 1.0109 0.064 Uiso 1 1 calc R U . . .
H43B H 0.9034 1.0282 1.0389 0.064 Uiso 1 1 calc R U . . .
H43C H 0.8690 0.9691 1.0689 0.064 Uiso 1 1 calc R U . . .
C44 C 0.9785(4) 0.8739(9) 1.1059(4) 0.040(2) Uani 1 1 d . . . . .
H44A H 0.9639 0.8790 1.1321 0.060 Uiso 1 1 calc R U . . .
H44B H 0.9979 0.9485 1.1043 0.060 Uiso 1 1 calc R U . . .
H44C H 1.0074 0.8091 1.1134 0.060 Uiso 1 1 calc R U . . .
C45 C 0.8378(4) 0.7100(9) 1.0858(4) 0.038(2) Uani 1 1 d . . . . .
C46 C 0.7793(4) 0.7772(10) 1.0558(4) 0.040(2) Uani 1 1 d . . . . .
H46A H 0.7885 0.8584 1.0497 0.060 Uiso 1 1 calc R U . . .
H46B H 0.7546 0.7787 1.0747 0.060 Uiso 1 1 calc R U . . .
H46C H 0.7575 0.7371 1.0239 0.060 Uiso 1 1 calc R U . . .
C47 C 0.8680(5) 0.7662(10) 1.1378(4) 0.045(3) Uani 1 1 d . . . . .
H47A H 0.9047 0.7226 1.1575 0.068 Uiso 1 1 calc R U . . .
H47B H 0.8408 0.7629 1.1543 0.068 Uiso 1 1 calc R U . . .
H47C H 0.8779 0.8488 1.1345 0.068 Uiso 1 1 calc R U . . .
C48 C 0.8216(5) 0.5819(9) 1.0928(4) 0.037(2) Uani 1 1 d . . . . .
H48A H 0.8046 0.5419 1.0604 0.056 Uiso 1 1 calc R U . . .
H48B H 0.7923 0.5822 1.1073 0.056 Uiso 1 1 calc R U . . .
H48C H 0.8577 0.5399 1.1150 0.056 Uiso 1 1 calc R U . . .
C56 C 0.8342(5) 0.7896(10) 0.8847(4) 0.042(2) Uani 1 1 d . . . . .
H56A H 0.8656 0.8499 0.9005 0.050 Uiso 1 1 calc R U . . .
H56B H 0.8269 0.7849 0.8491 0.050 Uiso 1 1 calc R U . . .
C57 C 0.7773(4) 0.8293(9) 0.8885(3) 0.032(2) Uani 1 1 d . . . . .
C58 C 0.7708(5) 0.9355(11) 0.9075(4) 0.053(3) Uani 1 1 d . . . . .
H58 H 0.8019 0.9927 0.9165 0.064 Uiso 1 1 calc R U . . .
C59 C 0.7164(6) 0.9618(12) 0.9139(4) 0.059(3) Uani 1 1 d . . . . .
H59 H 0.7116 1.0339 0.9283 0.071 Uiso 1 1 calc R U . . .
C60 C 0.6725(6) 0.8767(14) 0.8980(4) 0.062(3) Uani 1 1 d . . . . .
H60 H 0.6362 0.8930 0.9010 0.074 Uiso 1 1 calc R U . . .
C61 C 0.6777(5) 0.7708(13) 0.8783(4) 0.059(3) Uani 1 1 d . . . . .
H61 H 0.6463 0.7144 0.8687 0.071 Uiso 1 1 calc R U . . .
C62 C 0.7289(5) 0.7471(12) 0.8725(4) 0.047(3) Uani 1 1 d . . . . .
H62 H 0.7324 0.6747 0.8576 0.057 Uiso 1 1 calc R U . . .
B2 B 0.8580(4) 0.6652(10) 0.9101(4) 0.029(2) Uani 1 1 d . . . . .
C63 C 0.7681(6) 0.9923(14) 0.7677(6) 0.075(4) Uani 1 1 d . . . . .
H63 H 0.7306 0.9649 0.7657 0.090 Uiso 1 1 calc R U . . .
C64 C 0.8019(6) 1.0670(13) 0.8054(5) 0.065(3) Uani 1 1 d . . . . .
H64 H 0.7879 1.0910 0.8296 0.078 Uiso 1 1 calc R U . . .
C65 C 0.8555(6) 1.1069(11) 0.8083(5) 0.055(3) Uani 1 1 d . . . . .
H65 H 0.8789 1.1587 0.8344 0.066 Uiso 1 1 calc R U . . .
C66 C 0.8758(5) 1.0720(10) 0.7734(4) 0.049(3) Uani 1 1 d . . . . .
H66 H 0.9130 1.1008 0.7753 0.059 Uiso 1 1 calc R U . . .
C67 C 0.8428(5) 0.9958(10) 0.7359(4) 0.049(3) Uani 1 1 d . . . . .
H67 H 0.8575 0.9702 0.7123 0.059 Uiso 1 1 calc R U . . .
C68 C 0.7883(6) 0.9570(13) 0.7327(5) 0.067(4) Uani 1 1 d . . . . .
H68 H 0.7646 0.9059 0.7064 0.081 Uiso 1 1 calc R U . . .
C69 C 0.6022(5) 0.9866(10) 0.7751(4) 0.049(3) Uani 1 1 d . . . . .
H69 H 0.6402 0.9745 0.8017 0.059 Uiso 1 1 calc R U . . .
C70 C 0.5941(6) 1.0781(11) 0.7425(5) 0.056(3) Uani 1 1 d . . . . .
H70 H 0.6265 1.1290 0.7463 0.067 Uiso 1 1 calc R U . . .
C71 C 0.5386(6) 1.0957(11) 0.7040(4) 0.057(3) Uani 1 1 d . . . . .
H71 H 0.5326 1.1595 0.6815 0.069 Uiso 1 1 calc R U . . .
C72 C 0.4917(6) 1.0207(12) 0.6983(4) 0.057(3) Uani 1 1 d . . . . .
H72 H 0.4536 1.0330 0.6719 0.068 Uiso 1 1 calc R U . . .
C73 C 0.5005(5) 0.9276(13) 0.7311(4) 0.054(3) Uani 1 1 d . . . . .
H73 H 0.4685 0.8753 0.7268 0.065 Uiso 1 1 calc R U . . .
C74 C 0.5548(6) 0.9108(11) 0.7695(4) 0.052(3) Uani 1 1 d . . . . .
H74 H 0.5605 0.8480 0.7924 0.062 Uiso 1 1 calc R U . . .

loop_
_atom_site_aniso_label
_atom_site_aniso_U_11
_atom_site_aniso_U_22
_atom_site_aniso_U_33
_atom_site_aniso_U_23
_atom_site_aniso_U_13
_atom_site_aniso_U_12
Pd1 0.0312(3) 0.0311(3) 0.0319(3) 0.0010(3) 0.0139(3) 0.0002(3)
P1 0.0262(11) 0.0291(12) 0.0356(12) -0.0002(10) 0.0124(9) -0.0008(9)
P2 0.0280(11) 0.0351(12) 0.0282(11) 0.0013(10) 0.0128(9) 0.0037(10)
N1 0.027(4) 0.033(4) 0.028(4) 0.003(3) 0.011(3) 0.000(3)
N2 0.025(4) 0.031(4) 0.018(3) 0.004(3) 0.005(3) 0.002(3)
C1 0.024(4) 0.033(5) 0.037(5) -0.001(4) 0.017(4) 0.001(4)
C2 0.030(5) 0.039(5) 0.029(5) -0.005(4) 0.013(4) -0.005(4)
C3 0.040(5) 0.026(5) 0.037(5) -0.003(4) 0.018(4) -0.003(4)
C4 0.034(5) 0.032(5) 0.035(5) 0.008(4) 0.016(4) 0.005(4)
C5 0.035(5) 0.038(6) 0.031(5) 0.004(4) 0.014(4) 0.005(4)
C6 0.032(5) 0.032(5) 0.029(5) 0.003(4) 0.021(4) 0.003(4)
C7 0.030(5) 0.037(5) 0.033(5) -0.003(4) 0.017(4) -0.006(4)
C8 0.032(5) 0.038(6) 0.058(7) -0.007(5) 0.014(5) -0.002(4)
C9 0.038(6) 0.073(9) 0.056(7) -0.030(7) -0.001(5) -0.004(6)
C10 0.032(6) 0.049(7) 0.088(9) 0.007(7) 0.016(6) -0.007(5)
C11 0.030(5) 0.047(7) 0.058(7) 0.011(5) 0.008(5) 0.006(5)
C12 0.029(5) 0.035(5) 0.039(5) -0.001(4) 0.015(4) -0.004(4)
C13 0.056(7) 0.030(6) 0.072(8) -0.001(5) 0.036(6) -0.004(5)
C14 0.039(6) 0.042(6) 0.057(7) 0.000(5) 0.026(5) 0.012(5)
C15 0.046(6) 0.040(6) 0.038(5) 0.000(5) 0.017(5) 0.003(5)
C16 0.026(4) 0.038(5) 0.023(4) 0.004(4) 0.007(3) 0.006(4)
C17 0.026(4) 0.037(5) 0.032(5) 0.000(4) 0.012(4) 0.006(4)
C18 0.033(5) 0.038(5) 0.031(5) -0.002(4) 0.011(4) 0.003(4)
C19 0.047(6) 0.034(5) 0.044(6) 0.003(4) 0.025(5) 0.005(5)
C20 0.038(5) 0.045(6) 0.032(5) 0.006(4) 0.017(4) 0.007(5)
C21 0.033(5) 0.045(6) 0.026(5) -0.001(4) 0.008(4) 0.002(4)
C22 0.047(6) 0.058(7) 0.025(5) 0.005(5) 0.012(4) 0.004(5)
C23 0.028(5) 0.068(8) 0.050(6) -0.002(6) 0.007(5) 0.007(5)
C24 0.044(6) 0.051(7) 0.031(5) -0.004(5) 0.012(4) 0.001(5)
C49 0.035(5) 0.040(6) 0.047(6) 0.008(5) 0.021(5) 0.002(4)
C50 0.032(5) 0.041(5) 0.029(5) 0.005(4) 0.012(4) -0.006(4)
C51 0.038(5) 0.044(6) 0.053(6) 0.000(5) 0.026(5) -0.006(5)
C52 0.044(6) 0.061(8) 0.064(7) 0.011(6) 0.035(6) 0.003(6)
C53 0.041(6) 0.070(9) 0.057(7) 0.017(6) 0.020(5) -0.002(6)
C54 0.048(6) 0.054(7) 0.031(5) 0.021(5) 0.001(5) -0.013(6)
C55 0.042(6) 0.048(6) 0.037(5) 0.002(5) 0.012(4) -0.011(5)
B1 0.026(5) 0.034(6) 0.031(5) 0.001(4) 0.015(4) 0.004(4)
Pd2 0.0275(3) 0.0308(3) 0.0315(3) 0.0025(3) 0.0122(3) 0.0025(3)
P3 0.0261(11) 0.0327(12) 0.0261(11) 0.0026(9) 0.0130(9) 0.0010(10)
P4 0.0255(11) 0.0285(12) 0.0288(11) 0.0001(9) 0.0120(9) 0.0015(9)
N3 0.027(4) 0.031(4) 0.020(3) 0.008(3) 0.010(3) 0.003(3)
N4 0.025(4) 0.032(4) 0.022(3) 0.003(3) 0.010(3) 0.006(3)
C25 0.027(4) 0.031(5) 0.023(4) -0.001(4) 0.008(3) 0.000(4)
C26 0.028(4) 0.031(5) 0.030(4) 0.006(4) 0.012(4) 0.003(4)
C27 0.030(5) 0.034(5) 0.031(5) 0.006(4) 0.009(4) -0.002(4)
C28 0.036(5) 0.031(5) 0.038(5) -0.001(4) 0.016(4) 0.003(4)
C29 0.032(5) 0.036(5) 0.024(4) -0.004(4) 0.012(4) 0.005(4)
C30 0.021(4) 0.031(5) 0.037(5) 0.004(4) 0.013(4) 0.003(4)
C31 0.020(4) 0.040(5) 0.022(4) 0.002(4) 0.007(3) 0.002(4)
C32 0.043(6) 0.039(6) 0.032(5) -0.003(4) 0.023(4) 0.003(4)
C33 0.048(6) 0.054(7) 0.038(5) -0.002(5) 0.029(5) -0.004(5)
C34 0.057(7) 0.057(7) 0.027(5) -0.003(5) 0.015(5) -0.001(6)
C35 0.052(6) 0.046(6) 0.034(5) -0.006(5) 0.019(5) -0.004(5)
C36 0.029(5) 0.039(5) 0.030(5) 0.006(4) 0.015(4) 0.001(4)
C37 0.029(5) 0.046(6) 0.060(7) 0.003(5) 0.020(5) 0.001(5)
C38 0.046(6) 0.033(6) 0.052(6) 0.009(5) 0.021(5) 0.000(5)
C39 0.025(4) 0.048(6) 0.028(5) -0.008(4) 0.010(4) -0.009(4)
C40 0.029(5) 0.034(5) 0.035(5) 0.001(4) 0.021(4) 0.007(4)
C41 0.031(5) 0.032(5) 0.031(5) -0.002(4) 0.011(4) -0.003(4)
C42 0.041(6) 0.044(6) 0.051(6) 0.002(5) 0.024(5) -0.007(5)
C43 0.035(5) 0.028(5) 0.053(6) 0.001(5) 0.006(5) 0.004(4)
C44 0.036(5) 0.036(5) 0.038(5) -0.002(4) 0.005(4) -0.001(4)
C45 0.038(5) 0.040(6) 0.039(5) -0.011(4) 0.019(4) 0.003(4)
C46 0.037(5) 0.044(6) 0.045(6) -0.001(5) 0.025(5) 0.008(5)
C47 0.059(7) 0.048(6) 0.033(5) 0.000(5) 0.023(5) 0.001(5)
C48 0.052(6) 0.038(6) 0.034(5) -0.001(4) 0.030(5) -0.002(5)
C56 0.043(6) 0.042(6) 0.053(6) 0.012(5) 0.033(5) 0.010(5)
C57 0.032(5) 0.040(5) 0.024(4) 0.008(4) 0.012(4) 0.014(4)
C58 0.063(7) 0.050(7) 0.033(5) 0.011(5) 0.007(5) 0.030(6)
C59 0.082(9) 0.059(8) 0.037(6) 0.007(6) 0.025(6) 0.032(7)
C60 0.057(8) 0.091(10) 0.044(7) -0.005(7) 0.029(6) 0.012(7)
C61 0.042(6) 0.085(10) 0.046(6) 0.019(7) 0.013(5) 0.007(6)
C62 0.036(6) 0.068(8) 0.038(6) 0.012(5) 0.015(5) 0.003(5)
B2 0.023(5) 0.040(6) 0.022(5) 0.007(4) 0.008(4) 0.001(4)
C63 0.040(7) 0.095(12) 0.093(11) -0.010(9) 0.031(7) -0.024(7)
C64 0.074(9) 0.065(8) 0.072(8) -0.007(7) 0.046(7) -0.008(8)
C65 0.056(7) 0.043(7) 0.065(8) -0.010(6) 0.025(6) -0.001(6)
C66 0.041(6) 0.037(6) 0.068(7) -0.004(6) 0.021(5) -0.006(5)
C67 0.055(7) 0.052(7) 0.036(6) 0.007(5) 0.014(5) 0.013(6)
C68 0.059(8) 0.071(9) 0.052(7) -0.018(7) 0.004(6) -0.022(7)
C69 0.060(7) 0.050(7) 0.032(5) -0.006(5) 0.014(5) 0.002(6)
C70 0.059(7) 0.046(7) 0.061(7) -0.007(6) 0.023(6) -0.011(6)
C71 0.072(8) 0.049(7) 0.047(7) -0.002(5) 0.019(6) 0.001(6)
C72 0.056(7) 0.066(8) 0.040(6) -0.012(6) 0.012(5) 0.010(6)
C73 0.049(6) 0.073(9) 0.055(7) -0.011(7) 0.036(6) 0.002(6)
C74 0.069(8) 0.049(7) 0.049(6) -0.005(5) 0.036(6) -0.002(6)

_geom_special_details            
;
 All esds (except the esd in the dihedral angle between two l.s. planes) 
 are estimated using the full covariance matrix.  The cell esds are taken 
 into account individually in the estimation of esds in distances, angles 
 and torsion angles; correlations between esds in cell parameters are only 
 used when they are defined by crystal symmetry.  An approximate (isotropic) 
 treatment of cell esds is used for estimating esds involving l.s. planes. 
;
loop_
_geom_bond_atom_site_label_1
_geom_bond_atom_site_label_2
_geom_bond_distance
_geom_bond_site_symmetry_2
_geom_bond_publ_flag
Pd1 P1 2.277(2) . ?
Pd1 P2 2.273(2) 3_657 ?
P1 C7 1.877(9) . ?
P1 C8 1.889(10) . ?
P1 C12 1.892(10) . ?
P2 Pd1 2.273(2) 3_657 ?
P2 C16 1.886(9) . ?
P2 C17 1.905(10) . ?
P2 C21 1.894(9) . ?
N1 C6 1.400(12) . ?
N1 C7 1.460(11) . ?
N1 B1 1.438(12) . ?
N2 C1 1.386(11) . ?
N2 C16 1.452(10) . ?
N2 B1 1.426(13) . ?
C1 C2 1.401(13) . ?
C1 C6 1.410(13) . ?
C2 H2 0.9500 . ?
C2 C3 1.391(13) . ?
C3 H3 0.9500 . ?
C3 C4 1.397(13) . ?
C4 H4 0.9500 . ?
C4 C5 1.401(14) . ?
C5 H5 0.9500 . ?
C5 C6 1.398(13) . ?
C7 H7A 0.9900 . ?
C7 H7B 0.9900 . ?
C8 C9 1.539(15) . ?
C8 C10 1.529(16) . ?
C8 C11 1.566(15) . ?
C9 H9A 0.9800 . ?
C9 H9B 0.9800 . ?
C9 H9C 0.9800 . ?
C10 H10A 0.9800 . ?
C10 H10B 0.9800 . ?
C10 H10C 0.9800 . ?
C11 H11A 0.9800 . ?
C11 H11B 0.9800 . ?
C11 H11C 0.9800 . ?
C12 C13 1.529(14) . ?
C12 C14 1.536(14) . ?
C12 C15 1.553(13) . ?
C13 H13A 0.9800 . ?
C13 H13B 0.9800 . ?
C13 H13C 0.9800 . ?
C14 H14A 0.9800 . ?
C14 H14B 0.9800 . ?
C14 H14C 0.9800 . ?
C15 H15A 0.9800 . ?
C15 H15B 0.9800 . ?
C15 H15C 0.9800 . ?
C16 H16A 0.9900 . ?
C16 H16B 0.9900 . ?
C17 C18 1.541(12) . ?
C17 C19 1.549(13) . ?
C17 C20 1.520(13) . ?
C18 H18A 0.9800 . ?
C18 H18B 0.9800 . ?
C18 H18C 0.9800 . ?
C19 H19A 0.9800 . ?
C19 H19B 0.9800 . ?
C19 H19C 0.9800 . ?
C20 H20A 0.9800 . ?
C20 H20B 0.9800 . ?
C20 H20C 0.9800 . ?
C21 C22 1.538(13) . ?
C21 C23 1.549(13) . ?
C21 C24 1.536(15) . ?
C22 H22A 0.9800 . ?
C22 H22B 0.9800 . ?
C22 H22C 0.9800 . ?
C23 H23A 0.9800 . ?
C23 H23B 0.9800 . ?
C23 H23C 0.9800 . ?
C24 H24A 0.9800 . ?
C24 H24B 0.9800 . ?
C24 H24C 0.9800 . ?
C49 H49A 0.9900 . ?
C49 H49B 0.9900 . ?
C49 C50 1.529(13) . ?
C49 B1 1.589(15) . ?
C50 C51 1.397(14) . ?
C50 C55 1.408(14) . ?
C51 H51 0.9500 . ?
C51 C52 1.403(14) . ?
C52 H52 0.9500 . ?
C52 C53 1.380(18) . ?
C53 H53 0.9500 . ?
C53 C54 1.381(18) . ?
C54 H54 0.9500 . ?
C54 C55 1.395(15) . ?
C55 H55 0.9500 . ?
Pd2 P3 2.272(2) . ?
Pd2 P4 2.287(2) 3_767 ?
P3 C31 1.883(8) . ?
P3 C32 1.895(9) . ?
P3 C36 1.897(10) . ?
P4 Pd2 2.287(2) 3_767 ?
P4 C40 1.864(9) . ?
P4 C41 1.881(10) . ?
P4 C45 1.887(10) . ?
N3 C30 1.381(11) . ?
N3 C31 1.467(10) . ?
N3 B2 1.420(13) . ?
N4 C25 1.405(11) . ?
N4 C40 1.461(10) . ?
N4 B2 1.455(12) . ?
C25 C26 1.381(12) . ?
C25 C30 1.420(12) . ?
C26 H26 0.9500 . ?
C26 C27 1.384(13) . ?
C27 H27 0.9500 . ?
C27 C28 1.395(13) . ?
C28 H28 0.9500 . ?
C28 C29 1.394(13) . ?
C29 H29 0.9500 . ?
C29 C30 1.390(13) . ?
C31 H31A 0.9900 . ?
C31 H31B 0.9900 . ?
C32 C33 1.534(13) . ?
C32 C34 1.559(14) . ?
C32 C35 1.535(14) . ?
C33 H33A 0.9800 . ?
C33 H33B 0.9800 . ?
C33 H33C 0.9800 . ?
C34 H34A 0.9800 . ?
C34 H34B 0.9800 . ?
C34 H34C 0.9800 . ?
C35 H35A 0.9800 . ?
C35 H35B 0.9800 . ?
C35 H35C 0.9800 . ?
C36 C37 1.526(12) . ?
C36 C38 1.562(13) . ?
C36 C39 1.541(12) . ?
C37 H37A 0.9800 . ?
C37 H37B 0.9800 . ?
C37 H37C 0.9800 . ?
C38 H38A 0.9800 . ?
C38 H38B 0.9800 . ?
C38 H38C 0.9800 . ?
C39 H39A 0.9800 . ?
C39 H39B 0.9800 . ?
C39 H39C 0.9800 . ?
C40 H40A 0.9900 . ?
C40 H40B 0.9900 . ?
C41 C42 1.537(13) . ?
C41 C43 1.541(13) . ?
C41 C44 1.551(12) . ?
C42 H42A 0.9800 . ?
C42 H42B 0.9800 . ?
C42 H42C 0.9800 . ?
C43 H43A 0.9800 . ?
C43 H43B 0.9800 . ?
C43 H43C 0.9800 . ?
C44 H44A 0.9800 . ?
C44 H44B 0.9800 . ?
C44 H44C 0.9800 . ?
C45 C46 1.543(14) . ?
C45 C47 1.538(13) . ?
C45 C48 1.539(14) . ?
C46 H46A 0.9800 . ?
C46 H46B 0.9800 . ?
C46 H46C 0.9800 . ?
C47 H47A 0.9800 . ?
C47 H47B 0.9800 . ?
C47 H47C 0.9800 . ?
C48 H48A 0.9800 . ?
C48 H48B 0.9800 . ?
C48 H48C 0.9800 . ?
C56 H56A 0.9900 . ?
C56 H56B 0.9900 . ?
C56 C57 1.518(12) . ?
C56 B2 1.587(14) . ?
C57 C58 1.363(15) . ?
C57 C62 1.428(15) . ?
C58 H58 0.9500 . ?
C58 C59 1.457(16) . ?
C59 H59 0.9500 . ?
C59 C60 1.377(19) . ?
C60 H60 0.9500 . ?
C60 C61 1.361(19) . ?
C61 H61 0.9500 . ?
C61 C62 1.365(16) . ?
C62 H62 0.9500 . ?
C63 H63 0.9500 . ?
C63 C64 1.370(19) . ?
C63 C68 1.378(19) . ?
C64 H64 0.9500 . ?
C64 C65 1.362(17) . ?
C65 H65 0.9500 . ?
C65 C66 1.375(16) . ?
C66 H66 0.9500 . ?
C66 C67 1.372(16) . ?
C67 H67 0.9500 . ?
C67 C68 1.377(17) . ?
C68 H68 0.9500 . ?
C69 H69 0.9500 . ?
C69 C70 1.370(17) . ?
C69 C74 1.400(16) . ?
C70 H70 0.9500 . ?
C70 C71 1.383(17) . ?
C71 H71 0.9500 . ?
C71 C72 1.384(18) . ?
C72 H72 0.9500 . ?
C72 C73 1.385(18) . ?
C73 H73 0.9500 . ?
C73 C74 1.361(17) . ?
C74 H74 0.9500 . ?

loop_
_geom_angle_atom_site_label_1
_geom_angle_atom_site_label_2
_geom_angle_atom_site_label_3
_geom_angle
_geom_angle_site_symmetry_1
_geom_angle_site_symmetry_3
_geom_angle_publ_flag
P2 Pd1 P1 163.34(9) 3_657 . ?
C7 P1 Pd1 122.1(3) . . ?
C7 P1 C8 97.2(5) . . ?
C7 P1 C12 103.5(4) . . ?
C8 P1 Pd1 112.4(4) . . ?
C8 P1 C12 110.1(5) . . ?
C12 P1 Pd1 110.4(3) . . ?
C16 P2 Pd1 120.5(3) . 3_657 ?
C16 P2 C17 103.9(4) . . ?
C16 P2 C21 98.3(4) . . ?
C17 P2 Pd1 109.8(3) . 3_657 ?
C21 P2 Pd1 112.8(3) . 3_657 ?
C21 P2 C17 110.8(4) . . ?
C6 N1 C7 121.6(8) . . ?
C6 N1 B1 108.0(8) . . ?
B1 N1 C7 129.6(8) . . ?
C1 N2 C16 121.6(8) . . ?
C1 N2 B1 109.0(7) . . ?
B1 N2 C16 129.2(8) . . ?
N2 C1 C2 131.1(8) . . ?
N2 C1 C6 108.3(8) . . ?
C2 C1 C6 120.3(9) . . ?
C1 C2 H2 120.8 . . ?
C3 C2 C1 118.3(8) . . ?
C3 C2 H2 120.8 . . ?
C2 C3 H3 119.5 . . ?
C2 C3 C4 121.0(9) . . ?
C4 C3 H3 119.5 . . ?
C3 C4 H4 119.2 . . ?
C3 C4 C5 121.7(9) . . ?
C5 C4 H4 119.2 . . ?
C4 C5 H5 121.4 . . ?
C6 C5 C4 117.2(9) . . ?
C6 C5 H5 121.4 . . ?
N1 C6 C1 108.4(8) . . ?
C5 C6 N1 129.9(9) . . ?
C5 C6 C1 121.5(9) . . ?
P1 C7 H7A 107.7 . . ?
P1 C7 H7B 107.7 . . ?
N1 C7 P1 118.4(6) . . ?
N1 C7 H7A 107.7 . . ?
N1 C7 H7B 107.7 . . ?
H7A C7 H7B 107.1 . . ?
C9 C8 P1 109.7(7) . . ?
C9 C8 C11 106.9(10) . . ?
C10 C8 P1 116.0(8) . . ?
C10 C8 C9 110.1(10) . . ?
C10 C8 C11 107.7(9) . . ?
C11 C8 P1 106.0(7) . . ?
C8 C9 H9A 109.5 . . ?
C8 C9 H9B 109.5 . . ?
C8 C9 H9C 109.5 . . ?
H9A C9 H9B 109.5 . . ?
H9A C9 H9C 109.5 . . ?
H9B C9 H9C 109.5 . . ?
C8 C10 H10A 109.5 . . ?
C8 C10 H10B 109.5 . . ?
C8 C10 H10C 109.5 . . ?
H10A C10 H10B 109.5 . . ?
H10A C10 H10C 109.5 . . ?
H10B C10 H10C 109.5 . . ?
C8 C11 H11A 109.5 . . ?
C8 C11 H11B 109.5 . . ?
C8 C11 H11C 109.5 . . ?
H11A C11 H11B 109.5 . . ?
H11A C11 H11C 109.5 . . ?
H11B C11 H11C 109.5 . . ?
C13 C12 P1 117.0(7) . . ?
C13 C12 C14 109.1(9) . . ?
C13 C12 C15 109.4(9) . . ?
C14 C12 P1 104.8(7) . . ?
C14 C12 C15 107.1(8) . . ?
C15 C12 P1 108.9(7) . . ?
C12 C13 H13A 109.5 . . ?
C12 C13 H13B 109.5 . . ?
C12 C13 H13C 109.5 . . ?
H13A C13 H13B 109.5 . . ?
H13A C13 H13C 109.5 . . ?
H13B C13 H13C 109.5 . . ?
C12 C14 H14A 109.5 . . ?
C12 C14 H14B 109.5 . . ?
C12 C14 H14C 109.5 . . ?
H14A C14 H14B 109.5 . . ?
H14A C14 H14C 109.5 . . ?
H14B C14 H14C 109.5 . . ?
C12 C15 H15A 109.5 . . ?
C12 C15 H15B 109.5 . . ?
C12 C15 H15C 109.5 . . ?
H15A C15 H15B 109.5 . . ?
H15A C15 H15C 109.5 . . ?
H15B C15 H15C 109.5 . . ?
P2 C16 H16A 108.3 . . ?
P2 C16 H16B 108.3 . . ?
N2 C16 P2 115.9(6) . . ?
N2 C16 H16A 108.3 . . ?
N2 C16 H16B 108.3 . . ?
H16A C16 H16B 107.4 . . ?
C18 C17 P2 104.9(6) . . ?
C18 C17 C19 109.0(8) . . ?
C19 C17 P2 115.1(6) . . ?
C20 C17 P2 108.6(7) . . ?
C20 C17 C18 108.4(8) . . ?
C20 C17 C19 110.6(8) . . ?
C17 C18 H18A 109.5 . . ?
C17 C18 H18B 109.5 . . ?
C17 C18 H18C 109.5 . . ?
H18A C18 H18B 109.5 . . ?
H18A C18 H18C 109.5 . . ?
H18B C18 H18C 109.5 . . ?
C17 C19 H19A 109.5 . . ?
C17 C19 H19B 109.5 . . ?
C17 C19 H19C 109.5 . . ?
H19A C19 H19B 109.5 . . ?
H19A C19 H19C 109.5 . . ?
H19B C19 H19C 109.5 . . ?
C17 C20 H20A 109.5 . . ?
C17 C20 H20B 109.5 . . ?
C17 C20 H20C 109.5 . . ?
H20A C20 H20B 109.5 . . ?
H20A C20 H20C 109.5 . . ?
H20B C20 H20C 109.5 . . ?
C22 C21 P2 115.7(7) . . ?
C22 C21 C23 108.9(8) . . ?
C23 C21 P2 110.6(7) . . ?
C24 C21 P2 105.3(7) . . ?
C24 C21 C22 108.4(8) . . ?
C24 C21 C23 107.7(9) . . ?
C21 C22 H22A 109.5 . . ?
C21 C22 H22B 109.5 . . ?
C21 C22 H22C 109.5 . . ?
H22A C22 H22B 109.5 . . ?
H22A C22 H22C 109.5 . . ?
H22B C22 H22C 109.5 . . ?
C21 C23 H23A 109.5 . . ?
C21 C23 H23B 109.5 . . ?
C21 C23 H23C 109.5 . . ?
H23A C23 H23B 109.5 . . ?
H23A C23 H23C 109.5 . . ?
H23B C23 H23C 109.5 . . ?
C21 C24 H24A 109.5 . . ?
C21 C24 H24B 109.5 . . ?
C21 C24 H24C 109.5 . . ?
H24A C24 H24B 109.5 . . ?
H24A C24 H24C 109.5 . . ?
H24B C24 H24C 109.5 . . ?
H49A C49 H49B 107.9 . . ?
C50 C49 H49A 109.1 . . ?
C50 C49 H49B 109.1 . . ?
C50 C49 B1 112.3(8) . . ?
B1 C49 H49A 109.1 . . ?
B1 C49 H49B 109.1 . . ?
C51 C50 C49 119.4(9) . . ?
C51 C50 C55 118.2(9) . . ?
C55 C50 C49 122.3(9) . . ?
C50 C51 H51 119.8 . . ?
C50 C51 C52 120.3(10) . . ?
C52 C51 H51 119.8 . . ?
C51 C52 H52 120.0 . . ?
C53 C52 C51 119.9(12) . . ?
C53 C52 H52 120.0 . . ?
C52 C53 H53 119.4 . . ?
C52 C53 C54 121.1(11) . . ?
C54 C53 H53 119.4 . . ?
C53 C54 H54 120.5 . . ?
C53 C54 C55 119.0(11) . . ?
C55 C54 H54 120.5 . . ?
C50 C55 H55 119.3 . . ?
C54 C55 C50 121.3(11) . . ?
C54 C55 H55 119.3 . . ?
N1 B1 C49 126.6(9) . . ?
N2 B1 N1 106.1(8) . . ?
N2 B1 C49 127.0(9) . . ?
P3 Pd2 P4 164.47(8) . 3_767 ?
C31 P3 Pd2 120.4(3) . . ?
C31 P3 C32 98.2(4) . . ?
C31 P3 C36 103.8(4) . . ?
C32 P3 Pd2 112.3(3) . . ?
C32 P3 C36 110.3(4) . . ?
C36 P3 Pd2 110.8(3) . . ?
C40 P4 Pd2 121.3(3) . 3_767 ?
C40 P4 C41 103.9(4) . . ?
C40 P4 C45 97.1(4) . . ?
C41 P4 Pd2 110.7(3) . 3_767 ?
C41 P4 C45 110.4(4) . . ?
C45 P4 Pd2 112.4(3) . 3_767 ?
C30 N3 C31 121.1(8) . . ?
C30 N3 B2 110.3(7) . . ?
B2 N3 C31 127.9(8) . . ?
C25 N4 C40 120.8(7) . . ?
C25 N4 B2 108.2(7) . . ?
B2 N4 C40 130.4(8) . . ?
N4 C25 C30 107.9(8) . . ?
C26 C25 N4 131.3(8) . . ?
C26 C25 C30 120.5(8) . . ?
C25 C26 H26 120.7 . . ?
C25 C26 C27 118.7(8) . . ?
C27 C26 H26 120.7 . . ?
C26 C27 H27 119.5 . . ?
C26 C27 C28 121.0(9) . . ?
C28 C27 H27 119.5 . . ?
C27 C28 H28 119.4 . . ?
C29 C28 C27 121.2(9) . . ?
C29 C28 H28 119.4 . . ?
C28 C29 H29 121.1 . . ?
C30 C29 C28 117.8(8) . . ?
C30 C29 H29 121.1 . . ?
N3 C30 C25 108.1(8) . . ?
N3 C30 C29 131.0(8) . . ?
C29 C30 C25 120.7(8) . . ?
P3 C31 H31A 107.9 . . ?
P3 C31 H31B 107.9 . . ?
N3 C31 P3 117.5(5) . . ?
N3 C31 H31A 107.9 . . ?
N3 C31 H31B 107.9 . . ?
H31A C31 H31B 107.2 . . ?
C33 C32 P3 110.6(7) . . ?
C33 C32 C34 108.9(8) . . ?
C33 C32 C35 107.8(9) . . ?
C34 C32 P3 115.3(7) . . ?
C35 C32 P3 106.7(7) . . ?
C35 C32 C34 107.2(9) . . ?
C32 C33 H33A 109.5 . . ?
C32 C33 H33B 109.5 . . ?
C32 C33 H33C 109.5 . . ?
H33A C33 H33B 109.5 . . ?
H33A C33 H33C 109.5 . . ?
H33B C33 H33C 109.5 . . ?
C32 C34 H34A 109.5 . . ?
C32 C34 H34B 109.5 . . ?
C32 C34 H34C 109.5 . . ?
H34A C34 H34B 109.5 . . ?
H34A C34 H34C 109.5 . . ?
H34B C34 H34C 109.5 . . ?
C32 C35 H35A 109.5 . . ?
C32 C35 H35B 109.5 . . ?
C32 C35 H35C 109.5 . . ?
H35A C35 H35B 109.5 . . ?
H35A C35 H35C 109.5 . . ?
H35B C35 H35C 109.5 . . ?
C37 C36 P3 109.8(7) . . ?
C37 C36 C38 110.6(8) . . ?
C37 C36 C39 107.7(8) . . ?
C38 C36 P3 115.4(7) . . ?
C39 C36 P3 104.8(6) . . ?
C39 C36 C38 108.2(8) . . ?
C36 C37 H37A 109.5 . . ?
C36 C37 H37B 109.5 . . ?
C36 C37 H37C 109.5 . . ?
H37A C37 H37B 109.5 . . ?
H37A C37 H37C 109.5 . . ?
H37B C37 H37C 109.5 . . ?
C36 C38 H38A 109.5 . . ?
C36 C38 H38B 109.5 . . ?
C36 C38 H38C 109.5 . . ?
H38A C38 H38B 109.5 . . ?
H38A C38 H38C 109.5 . . ?
H38B C38 H38C 109.5 . . ?
C36 C39 H39A 109.5 . . ?
C36 C39 H39B 109.5 . . ?
C36 C39 H39C 109.5 . . ?
H39A C39 H39B 109.5 . . ?
H39A C39 H39C 109.5 . . ?
H39B C39 H39C 109.5 . . ?
P4 C40 H40A 107.7 . . ?
P4 C40 H40B 107.7 . . ?
N4 C40 P4 118.6(6) . . ?
N4 C40 H40A 107.7 . . ?
N4 C40 H40B 107.7 . . ?
H40A C40 H40B 107.1 . . ?
C42 C41 P4 105.4(7) . . ?
C42 C41 C43 107.6(8) . . ?
C42 C41 C44 108.2(8) . . ?
C43 C41 P4 117.4(7) . . ?
C43 C41 C44 108.8(8) . . ?
C44 C41 P4 109.1(7) . . ?
C41 C42 H42A 109.5 . . ?
C41 C42 H42B 109.5 . . ?
C41 C42 H42C 109.5 . . ?
H42A C42 H42B 109.5 . . ?
H42A C42 H42C 109.5 . . ?
H42B C42 H42C 109.5 . . ?
C41 C43 H43A 109.5 . . ?
C41 C43 H43B 109.5 . . ?
C41 C43 H43C 109.5 . . ?
H43A C43 H43B 109.5 . . ?
H43A C43 H43C 109.5 . . ?
H43B C43 H43C 109.5 . . ?
C41 C44 H44A 109.5 . . ?
C41 C44 H44B 109.5 . . ?
C41 C44 H44C 109.5 . . ?
H44A C44 H44B 109.5 . . ?
H44A C44 H44C 109.5 . . ?
H44B C44 H44C 109.5 . . ?
C46 C45 P4 116.4(7) . . ?
C47 C45 P4 109.6(7) . . ?
C47 C45 C46 108.7(8) . . ?
C47 C45 C48 107.4(8) . . ?
C48 C45 P4 106.4(6) . . ?
C48 C45 C46 108.0(8) . . ?
C45 C46 H46A 109.5 . . ?
C45 C46 H46B 109.5 . . ?
C45 C46 H46C 109.5 . . ?
H46A C46 H46B 109.5 . . ?
H46A C46 H46C 109.5 . . ?
H46B C46 H46C 109.5 . . ?
C45 C47 H47A 109.5 . . ?
C45 C47 H47B 109.5 . . ?
C45 C47 H47C 109.5 . . ?
H47A C47 H47B 109.5 . . ?
H47A C47 H47C 109.5 . . ?
H47B C47 H47C 109.5 . . ?
C45 C48 H48A 109.5 . . ?
C45 C48 H48B 109.5 . . ?
C45 C48 H48C 109.5 . . ?
H48A C48 H48B 109.5 . . ?
H48A C48 H48C 109.5 . . ?
H48B C48 H48C 109.5 . . ?
H56A C56 H56B 107.7 . . ?
C57 C56 H56A 108.9 . . ?
C57 C56 H56B 108.9 . . ?
C57 C56 B2 113.5(8) . . ?
B2 C56 H56A 108.9 . . ?
B2 C56 H56B 108.9 . . ?
C58 C57 C56 124.0(10) . . ?
C58 C57 C62 119.1(10) . . ?
C62 C57 C56 116.9(9) . . ?
C57 C58 H58 119.9 . . ?
C57 C58 C59 120.2(13) . . ?
C59 C58 H58 119.9 . . ?
C58 C59 H59 121.7 . . ?
C60 C59 C58 116.6(12) . . ?
C60 C59 H59 121.7 . . ?
C59 C60 H60 117.9 . . ?
C61 C60 C59 124.2(12) . . ?
C61 C60 H60 117.9 . . ?
C60 C61 H61 120.6 . . ?
C60 C61 C62 118.7(13) . . ?
C62 C61 H61 120.6 . . ?
C57 C62 H62 119.4 . . ?
C61 C62 C57 121.2(12) . . ?
C61 C62 H62 119.4 . . ?
N3 B2 N4 105.1(8) . . ?
N3 B2 C56 127.5(8) . . ?
N4 B2 C56 127.2(9) . . ?
C64 C63 H63 120.0 . . ?
C64 C63 C68 120.1(12) . . ?
C68 C63 H63 120.0 . . ?
C63 C64 H64 119.9 . . ?
C65 C64 C63 120.2(12) . . ?
C65 C64 H64 119.9 . . ?
C64 C65 H65 120.0 . . ?
C64 C65 C66 119.9(12) . . ?
C66 C65 H65 120.0 . . ?
C65 C66 H66 119.7 . . ?
C67 C66 C65 120.6(11) . . ?
C67 C66 H66 119.7 . . ?
C66 C67 H67 120.4 . . ?
C66 C67 C68 119.3(11) . . ?
C68 C67 H67 120.4 . . ?
C63 C68 H68 120.0 . . ?
C67 C68 C63 120.0(11) . . ?
C67 C68 H68 120.0 . . ?
C70 C69 H69 119.7 . . ?
C70 C69 C74 120.5(11) . . ?
C74 C69 H69 119.7 . . ?
C69 C70 H70 120.3 . . ?
C69 C70 C71 119.4(12) . . ?
C71 C70 H70 120.3 . . ?
C70 C71 H71 119.9 . . ?
C70 C71 C72 120.2(12) . . ?
C72 C71 H71 119.9 . . ?
C71 C72 H72 120.0 . . ?
C71 C72 C73 120.0(12) . . ?
C73 C72 H72 120.0 . . ?
C72 C73 H73 119.9 . . ?
C74 C73 C72 120.2(12) . . ?
C74 C73 H73 119.9 . . ?
C69 C74 H74 120.1 . . ?
C73 C74 C69 119.7(12) . . ?
C73 C74 H74 120.1 . . ?

loop_
_geom_torsion_atom_site_label_1
_geom_torsion_atom_site_label_2
_geom_torsion_atom_site_label_3
_geom_torsion_atom_site_label_4
_geom_torsion
_geom_torsion_site_symmetry_1
_geom_torsion_site_symmetry_2
_geom_torsion_site_symmetry_3
_geom_torsion_site_symmetry_4
_geom_torsion_publ_flag
Pd1 P1 C7 N1 39.0(9) . . . . ?
Pd1 P1 C8 C9 -67.3(9) . . . . ?
Pd1 P1 C8 C10 167.1(8) . . . . ?
Pd1 P1 C8 C11 47.7(8) . . . . ?
Pd1 P1 C12 C13 169.0(7) . . . . ?
Pd1 P1 C12 C14 -70.0(7) . . . . ?
Pd1 P1 C12 C15 44.3(7) . . . . ?
Pd1 P2 C16 N2 -37.4(8) 3_657 . . . ?
Pd1 P2 C21 C22 -168.1(6) 3_657 . . . ?
Pd1 P2 C21 C23 67.6(8) 3_657 . . . ?
Pd1 P2 C21 C24 -48.4(7) 3_657 . . . ?
N2 C1 C2 C3 172.8(9) . . . . ?
N2 C1 C6 N1 -0.9(10) . . . . ?
N2 C1 C6 C5 -175.7(8) . . . . ?
C1 N2 C16 P2 73.0(9) . . . . ?
C1 N2 B1 N1 -4.6(10) . . . . ?
C1 N2 B1 C49 168.5(8) . . . . ?
C1 C2 C3 C4 1.5(14) . . . . ?
C2 C1 C6 N1 174.2(8) . . . . ?
C2 C1 C6 C5 -0.7(13) . . . . ?
C2 C3 C4 C5 -0.3(14) . . . . ?
C3 C4 C5 C6 -1.2(14) . . . . ?
C4 C5 C6 N1 -171.9(9) . . . . ?
C4 C5 C6 C1 1.7(13) . . . . ?
C6 N1 C7 P1 -74.4(10) . . . . ?
C6 N1 B1 N2 4.0(10) . . . . ?
C6 N1 B1 C49 -169.1(9) . . . . ?
C6 C1 C2 C3 -1.0(13) . . . . ?
C7 P1 C8 C9 163.5(9) . . . . ?
C7 P1 C8 C10 38.0(9) . . . . ?
C7 P1 C8 C11 -81.4(8) . . . . ?
C7 P1 C12 C13 -58.7(8) . . . . ?
C7 P1 C12 C14 62.2(7) . . . . ?
C7 P1 C12 C15 176.6(6) . . . . ?
C7 N1 C6 C1 -172.8(7) . . . . ?
C7 N1 C6 C5 1.5(14) . . . . ?
C7 N1 B1 N2 173.8(8) . . . . ?
C7 N1 B1 C49 0.7(15) . . . . ?
C8 P1 C7 N1 161.2(8) . . . . ?
C8 P1 C12 C13 44.3(9) . . . . ?
C8 P1 C12 C14 165.3(7) . . . . ?
C8 P1 C12 C15 -80.3(8) . . . . ?
C12 P1 C7 N1 -86.0(8) . . . . ?
C12 P1 C8 C9 56.2(10) . . . . ?
C12 P1 C8 C10 -69.3(9) . . . . ?
C12 P1 C8 C11 171.3(7) . . . . ?
C16 P2 C21 C22 -40.0(8) . . . . ?
C16 P2 C21 C23 -164.3(8) . . . . ?
C16 P2 C21 C24 79.7(7) . . . . ?
C16 N2 C1 C2 4.6(14) . . . . ?
C16 N2 C1 C6 178.9(7) . . . . ?
C16 N2 B1 N1 -179.6(8) . . . . ?
C16 N2 B1 C49 -6.5(15) . . . . ?
C17 P2 C16 N2 86.0(7) . . . . ?
C17 P2 C21 C22 68.3(8) . . . . ?
C17 P2 C21 C23 -56.0(9) . . . . ?
C17 P2 C21 C24 -172.0(6) . . . . ?
C21 P2 C16 N2 -160.1(7) . . . . ?
C49 C50 C51 C52 -179.3(10) . . . . ?
C49 C50 C55 C54 177.9(9) . . . . ?
C50 C49 B1 N1 57.2(13) . . . . ?
C50 C49 B1 N2 -114.5(10) . . . . ?
C50 C51 C52 C53 1.4(17) . . . . ?
C51 C50 C55 C54 -2.4(15) . . . . ?
C51 C52 C53 C54 -2.6(18) . . . . ?
C52 C53 C54 C55 1.2(16) . . . . ?
C53 C54 C55 C50 1.3(15) . . . . ?
C55 C50 C51 C52 1.0(15) . . . . ?
B1 N1 C6 C1 -2.0(10) . . . . ?
B1 N1 C6 C5 172.2(9) . . . . ?
B1 N1 C7 P1 117.0(9) . . . . ?
B1 N2 C1 C2 -170.9(9) . . . . ?
B1 N2 C1 C6 3.5(10) . . . . ?
B1 N2 C16 P2 -112.5(9) . . . . ?
B1 C49 C50 C51 50.9(12) . . . . ?
B1 C49 C50 C55 -129.4(10) . . . . ?
Pd2 P3 C31 N3 41.0(8) . . . . ?
Pd2 P3 C32 C33 -71.5(8) . . . . ?
Pd2 P3 C32 C34 164.4(7) . . . . ?
Pd2 P3 C32 C35 45.5(8) . . . . ?
Pd2 P3 C36 C37 44.9(7) . . . . ?
Pd2 P3 C36 C38 170.6(6) . . . . ?
Pd2 P3 C36 C39 -70.5(6) . . . . ?
Pd2 P4 C40 N4 -36.0(8) 3_767 . . . ?
Pd2 P4 C41 C42 75.5(6) 3_767 . . . ?
Pd2 P4 C41 C43 -164.8(6) 3_767 . . . ?
Pd2 P4 C41 C44 -40.6(7) 3_767 . . . ?
Pd2 P4 C45 C46 -167.5(7) 3_767 . . . ?
Pd2 P4 C45 C47 68.6(8) 3_767 . . . ?
Pd2 P4 C45 C48 -47.2(7) 3_767 . . . ?
N4 C25 C26 C27 173.0(9) . . . . ?
N4 C25 C30 N3 -0.4(10) . . . . ?
N4 C25 C30 C29 -176.2(8) . . . . ?
C25 N4 C40 P4 71.3(10) . . . . ?
C25 N4 B2 N3 -6.5(9) . . . . ?
C25 N4 B2 C56 169.2(9) . . . . ?
C25 C26 C27 C28 0.0(14) . . . . ?
C26 C25 C30 N3 173.9(8) . . . . ?
C26 C25 C30 C29 -1.8(13) . . . . ?
C26 C27 C28 C29 1.4(14) . . . . ?
C27 C28 C29 C30 -2.9(14) . . . . ?
C28 C29 C30 N3 -171.5(9) . . . . ?
C28 C29 C30 C25 3.1(13) . . . . ?
C30 N3 C31 P3 -75.8(10) . . . . ?
C30 N3 B2 N4 6.4(10) . . . . ?
C30 N3 B2 C56 -169.4(9) . . . . ?
C30 C25 C26 C27 0.2(13) . . . . ?
C31 P3 C32 C33 160.7(7) . . . . ?
C31 P3 C32 C34 36.7(9) . . . . ?
C31 P3 C32 C35 -82.2(8) . . . . ?
C31 P3 C36 C37 175.5(6) . . . . ?
C31 P3 C36 C38 -58.7(7) . . . . ?
C31 P3 C36 C39 60.1(6) . . . . ?
C31 N3 C30 C25 -175.0(7) . . . . ?
C31 N3 C30 C29 0.1(14) . . . . ?
C31 N3 B2 N4 176.8(7) . . . . ?
C31 N3 B2 C56 1.1(15) . . . . ?
C32 P3 C31 N3 162.9(7) . . . . ?
C32 P3 C36 C37 -80.2(7) . . . . ?
C32 P3 C36 C38 45.6(8) . . . . ?
C32 P3 C36 C39 164.5(6) . . . . ?
C36 P3 C31 N3 -83.7(8) . . . . ?
C36 P3 C32 C33 52.6(8) . . . . ?
C36 P3 C32 C34 -71.5(9) . . . . ?
C36 P3 C32 C35 169.6(7) . . . . ?
C40 P4 C41 C42 -56.2(7) . . . . ?
C40 P4 C41 C43 63.5(8) . . . . ?
C40 P4 C41 C44 -172.3(6) . . . . ?
C40 P4 C45 C46 -39.4(8) . . . . ?
C40 P4 C45 C47 -163.2(7) . . . . ?
C40 P4 C45 C48 80.9(7) . . . . ?
C40 N4 C25 C26 2.3(14) . . . . ?
C40 N4 C25 C30 175.9(7) . . . . ?
C40 N4 B2 N3 -176.9(8) . . . . ?
C40 N4 B2 C56 -1.2(15) . . . . ?
C41 P4 C40 N4 89.2(8) . . . . ?
C41 P4 C45 C46 68.3(8) . . . . ?
C41 P4 C45 C47 -55.5(8) . . . . ?
C41 P4 C45 C48 -171.4(6) . . . . ?
C45 P4 C40 N4 -157.7(7) . . . . ?
C45 P4 C41 C42 -159.4(6) . . . . ?
C45 P4 C41 C43 -39.7(8) . . . . ?
C45 P4 C41 C44 84.5(7) . . . . ?
C56 C57 C58 C59 -174.3(9) . . . . ?
C56 C57 C62 C61 174.6(10) . . . . ?
C57 C56 B2 N3 135.8(10) . . . . ?
C57 C56 B2 N4 -39.0(14) . . . . ?
C57 C58 C59 C60 -2.7(15) . . . . ?
C58 C57 C62 C61 -3.3(15) . . . . ?
C58 C59 C60 C61 1.8(18) . . . . ?
C59 C60 C61 C62 -1.7(19) . . . . ?
C60 C61 C62 C57 2.4(16) . . . . ?
C62 C57 C58 C59 3.4(14) . . . . ?
B2 N3 C30 C25 -3.8(10) . . . . ?
B2 N3 C30 C29 171.3(9) . . . . ?
B2 N3 C31 P3 114.7(9) . . . . ?
B2 N4 C25 C26 -169.2(9) . . . . ?
B2 N4 C25 C30 4.4(9) . . . . ?
B2 N4 C40 P4 -119.4(9) . . . . ?
B2 C56 C57 C58 126.0(10) . . . . ?
B2 C56 C57 C62 -51.8(12) . . . . ?
C63 C64 C65 C66 0(2) . . . . ?
C64 C63 C68 C67 1(2) . . . . ?
C64 C65 C66 C67 -0.9(19) . . . . ?
C65 C66 C67 C68 1.7(18) . . . . ?
C66 C67 C68 C63 -2(2) . . . . ?
C68 C63 C64 C65 0(2) . . . . ?
C69 C70 C71 C72 -0.7(19) . . . . ?
C70 C69 C74 C73 0.6(17) . . . . ?
C70 C71 C72 C73 -0.1(18) . . . . ?
C71 C72 C73 C74 1.1(17) . . . . ?
C72 C73 C74 C69 -1.3(17) . . . . ?
C74 C69 C70 C71 0.4(18) . . . . ?

_shelx_res_file                  
;
    007a-23009.res created by SHELXL-2014/7 
  
TITL 007a-23009 
CELL 1.54184 24.5886 11.3054 29.5087 90 114.397 90 
ZERR 4 0.0007 0.0003 0.0007 0 0.003 0 
LATT 1 
SYMM -X,0.5+Y,0.5-Z 
SFAC C H B N P Pd 
UNIT 296 456 8 16 16 8 
  
L.S. 30 
PLAN  29 
SIZE 0.25 0.15 0.1 
TEMP -180 
CONF 
LIST 4 
MORE -1 
BOND $H 
fmap 2 53 
acta 
MERG 0 
OMIT 1 1 14 
OMIT -1 1 16 
OMIT -5 1 18 
OMIT -5 3 21 
OMIT 3 4 14 
OMIT -7 1 18 
OMIT 1 1 16 
OMIT -3 2 19 
  
WGHT    0.000100  102.003502 
BASF   0.19784 
FVAR       4.63024 
PD1   6    0.619683    0.059213    1.101128    11.00000    0.03124    0.03112 = 
         0.03193    0.00096    0.01387    0.00019 
P1    5    0.658283    0.195188    1.065611    11.00000    0.02620    0.02905 = 
         0.03556   -0.00020    0.01243   -0.00081 
P2    5    0.393422    0.066568    0.844109    11.00000    0.02800    0.03510 = 
         0.02816    0.00125    0.01283    0.00368 
N1    4    0.601883    0.123359    0.963160    11.00000    0.02704    0.03292 = 
         0.02784    0.00343    0.01098    0.00004 
N2    4    0.519864    0.081634    0.891535    11.00000    0.02549    0.03105 = 
         0.01848    0.00425    0.00457    0.00212 
C1    1    0.538836   -0.022693    0.918101    11.00000    0.02402    0.03333 = 
         0.03738   -0.00076    0.01737    0.00059 
C2    1    0.519574   -0.139649    0.905753    11.00000    0.02976    0.03898 = 
         0.02914   -0.00481    0.01305   -0.00484 
AFIX  43 
H2    2    0.485413   -0.157263    0.876138    11.00000   -1.20000 
AFIX   0 
C3    1    0.551733   -0.229358    0.937954    11.00000    0.03977    0.02608 = 
         0.03736   -0.00262    0.01812   -0.00252 
AFIX  43 
H3    2    0.539887   -0.309345    0.929810    11.00000   -1.20000 
AFIX   0 
C4    1    0.601171   -0.203529    0.982072    11.00000    0.03399    0.03209 = 
         0.03458    0.00800    0.01629    0.00529 
AFIX  43 
H4    2    0.622167   -0.266513    1.003451    11.00000   -1.20000 
AFIX   0 
C5    1    0.620594   -0.087052    0.995602    11.00000    0.03484    0.03763 = 
         0.03149    0.00394    0.01392    0.00506 
AFIX  43 
H5    2    0.653772   -0.069722    1.025954    11.00000   -1.20000 
AFIX   0 
C6    1    0.589078    0.002532    0.962543    11.00000    0.03191    0.03212 = 
         0.02928    0.00328    0.02063    0.00273 
C7    1    0.655621    0.174643    1.001620    11.00000    0.02967    0.03722 = 
         0.03253   -0.00259    0.01732   -0.00560 
AFIX  23 
H7A   2    0.662044    0.252964    0.989639    11.00000   -1.20000 
H7B   2    0.689851    0.124096    1.004695    11.00000   -1.20000 
AFIX   0 
C8    1    0.742025    0.209291    1.099835    11.00000    0.03156    0.03751 = 
         0.05801   -0.00688    0.01379   -0.00165 
C9    1    0.757910    0.263238    1.151655    11.00000    0.03848    0.07336 = 
         0.05602   -0.02987   -0.00100   -0.00358 
AFIX 137 
H9A   2    0.746216    0.346760    1.148128    11.00000   -1.50000 
H9B   2    0.801039    0.256735    1.171556    11.00000   -1.50000 
H9C   2    0.736590    0.220564    1.168272    11.00000   -1.50000 
AFIX   0 
C10   1    0.773472    0.277393    1.072798    11.00000    0.03236    0.04856 = 
         0.08837    0.00742    0.01571   -0.00700 
AFIX 137 
H10A  2    0.767411    0.236339    1.041826    11.00000   -1.50000 
H10B  2    0.816305    0.282071    1.094116    11.00000   -1.50000 
H10C  2    0.756862    0.357427    1.065120    11.00000   -1.50000 
AFIX   0 
C11   1    0.767008    0.079907    1.108260    11.00000    0.02961    0.04711 = 
         0.05780    0.01073    0.00778    0.00559 
AFIX 137 
H11A  2    0.754517    0.039254    1.131718    11.00000   -1.50000 
H11B  2    0.810716    0.082095    1.121856    11.00000   -1.50000 
H11C  2    0.751425    0.037407    1.076477    11.00000   -1.50000 
AFIX   0 
C12   1    0.621605    0.344142    1.061804    11.00000    0.02902    0.03481 = 
         0.03920   -0.00076    0.01528   -0.00376 
C13   1    0.650106    0.450269    1.047842    11.00000    0.05641    0.03043 = 
         0.07168   -0.00093    0.03638   -0.00433 
AFIX 137 
H13A  2    0.688048    0.469685    1.075686    11.00000   -1.50000 
H13B  2    0.623136    0.518363    1.040425    11.00000   -1.50000 
H13C  2    0.657398    0.430765    1.018470    11.00000   -1.50000 
AFIX   0 
C14   1    0.557527    0.328363    1.022212    11.00000    0.03940    0.04237 = 
         0.05707   -0.00032    0.02616    0.01177 
AFIX 137 
H14A  2    0.558017    0.322697    0.989244    11.00000   -1.50000 
H14B  2    0.533279    0.396431    1.023046    11.00000   -1.50000 
H14C  2    0.540395    0.255892    1.029083    11.00000   -1.50000 
AFIX   0 
C15   1    0.617371    0.369132    1.111992    11.00000    0.04550    0.03985 = 
         0.03844   -0.00022    0.01680    0.00316 
AFIX 137 
H15A  2    0.588152    0.432091    1.107364    11.00000   -1.50000 
H15B  2    0.656533    0.393978    1.136836    11.00000   -1.50000 
H15C  2    0.604755    0.297098    1.123451    11.00000   -1.50000 
AFIX   0 
C16   1    0.469286    0.084418    0.843342    11.00000    0.02577    0.03845 = 
         0.02346    0.00412    0.00690    0.00596 
AFIX  23 
H16A  2    0.474562    0.020742    0.822478    11.00000   -1.20000 
H16B  2    0.469980    0.160672    0.827094    11.00000   -1.20000 
AFIX   0 
C17   1    0.372269    0.223177    0.854469    11.00000    0.02561    0.03699 = 
         0.03174   -0.00010    0.01173    0.00596 
C18   1    0.422222    0.262223    0.904306    11.00000    0.03322    0.03835 = 
         0.03122   -0.00163    0.01149    0.00285 
AFIX 137 
H18A  2    0.427823    0.201709    0.929630    11.00000   -1.50000 
H18B  2    0.411116    0.337285    0.914798    11.00000   -1.50000 
H18C  2    0.459498    0.272510    0.900188    11.00000   -1.50000 
AFIX   0 
C19   1    0.367795    0.313638    0.813634    11.00000    0.04650    0.03379 = 
         0.04385    0.00329    0.02458    0.00526 
AFIX 137 
H19A  2    0.360880    0.392849    0.823681    11.00000   -1.50000 
H19B  2    0.334557    0.291948    0.782252    11.00000   -1.50000 
H19C  2    0.405120    0.313336    0.809140    11.00000   -1.50000 
AFIX   0 
C20   1    0.313950    0.218136    0.860705    11.00000    0.03837    0.04517 = 
         0.03232    0.00585    0.01713    0.00656 
AFIX 137 
H20A  2    0.319564    0.170896    0.890155    11.00000   -1.50000 
H20B  2    0.282977    0.181782    0.831163    11.00000   -1.50000 
H20C  2    0.301716    0.298480    0.864816    11.00000   -1.50000 
AFIX   0 
C21   1    0.350532    0.019914    0.776991    11.00000    0.03340    0.04501 = 
         0.02580   -0.00056    0.00826    0.00204 
C22   1    0.366921    0.085387    0.738666    11.00000    0.04700    0.05834 = 
         0.02461    0.00453    0.01200    0.00435 
AFIX 137 
H22A  2    0.355484    0.168773    0.737376    11.00000   -1.50000 
H22B  2    0.345655    0.049431    0.705797    11.00000   -1.50000 
H22C  2    0.410067    0.079672    0.748404    11.00000   -1.50000 
AFIX   0 
C23   1    0.282418    0.031340    0.761555    11.00000    0.02779    0.06754 = 
         0.04957   -0.00173    0.00686    0.00669 
AFIX 137 
H23A  2    0.271606    0.115168    0.759877    11.00000   -1.50000 
H23B  2    0.271672   -0.008679    0.786165    11.00000   -1.50000 
H23C  2    0.260878   -0.005238    0.728856    11.00000   -1.50000 
AFIX   0 
C24   1    0.364742   -0.111942    0.775593    11.00000    0.04357    0.05102 = 
         0.03137   -0.00436    0.01218    0.00128 
AFIX 137 
H24A  2    0.342120   -0.142874    0.741965    11.00000   -1.50000 
H24B  2    0.353591   -0.155348    0.799229    11.00000   -1.50000 
H24C  2    0.407583   -0.121759    0.784694    11.00000   -1.50000 
AFIX   0 
C49   1    0.563214    0.303020    0.896913    11.00000    0.03512    0.04016 = 
         0.04691    0.00763    0.02094    0.00230 
AFIX  23 
H49A  2    0.529281    0.313547    0.864109    11.00000   -1.20000 
H49B  2    0.559209    0.362567    0.919944    11.00000   -1.20000 
AFIX   0 
C50   1    0.621666    0.324445    0.891522    11.00000    0.03228    0.04051 = 
         0.02923    0.00474    0.01202   -0.00564 
C51   1    0.640630    0.242430    0.865699    11.00000    0.03752    0.04447 = 
         0.05285   -0.00049    0.02620   -0.00632 
AFIX  43 
H51   2    0.616968    0.174567    0.851386    11.00000   -1.20000 
AFIX   0 
C52   1    0.694424    0.259761    0.860795    11.00000    0.04412    0.06132 = 
         0.06366    0.01076    0.03457    0.00297 
AFIX  43 
H52   2    0.706689    0.204698    0.842549    11.00000   -1.20000 
AFIX   0 
C53   1    0.729520    0.356921    0.882510    11.00000    0.04051    0.07045 = 
         0.05737    0.01723    0.02004   -0.00241 
AFIX  43 
H53   2    0.766682    0.366338    0.880195    11.00000   -1.20000 
AFIX   0 
C54   1    0.711552    0.440704    0.907551    11.00000    0.04814    0.05408 = 
         0.03061    0.02078    0.00127   -0.01261 
AFIX  43 
H54   2    0.735669    0.508057    0.921820    11.00000   -1.20000 
AFIX   0 
C55   1    0.657437    0.424888    0.911566    11.00000    0.04233    0.04816 = 
         0.03713    0.00167    0.01151   -0.01083 
AFIX  43 
H55   2    0.644464    0.483040    0.928152    11.00000   -1.20000 
AFIX   0 
B1    3    0.560101    0.174293    0.917360    11.00000    0.02629    0.03407 = 
         0.03113    0.00075    0.01518    0.00398 
  
PD2   6    1.032549    0.433540    0.903855    11.00000    0.02751    0.03076 = 
         0.03153    0.00246    0.01218    0.00246 
P3    5    0.964045    0.553197    0.846759    11.00000    0.02609    0.03274 = 
         0.02612    0.00265    0.01299    0.00098 
P4    5    0.893118    0.700441    1.056704    11.00000    0.02553    0.02854 = 
         0.02885    0.00012    0.01196    0.00146 
N3    4    0.879755    0.570045    0.890828    11.00000    0.02701    0.03120 = 
         0.02031    0.00764    0.00953    0.00297 
N4    4    0.857951    0.620948    0.956305    11.00000    0.02451    0.03225 = 
         0.02202    0.00331    0.01049    0.00616 
C25   1    0.872584    0.500106    0.960196    11.00000    0.02670    0.03095 = 
         0.02334   -0.00056    0.00843   -0.00044 
C26   1    0.870067    0.413846    0.992428    11.00000    0.02779    0.03120 = 
         0.02996    0.00571    0.01171    0.00276 
AFIX  43 
H26   2    0.860799    0.433858    1.019705    11.00000   -1.20000 
AFIX   0 
C27   1    0.881313    0.297698    0.984199    11.00000    0.03046    0.03375 = 
         0.03119    0.00608    0.00891   -0.00156 
AFIX  43 
H27   2    0.879702    0.237559    1.006096    11.00000   -1.20000 
AFIX   0 
C28   1    0.894979    0.267551    0.944248    11.00000    0.03620    0.03085 = 
         0.03751   -0.00090    0.01645    0.00336 
AFIX  43 
H28   2    0.901636    0.186946    0.938970    11.00000   -1.20000 
AFIX   0 
C29   1    0.899044    0.353507    0.911937    11.00000    0.03245    0.03606 = 
         0.02391   -0.00374    0.01158    0.00454 
AFIX  43 
H29   2    0.910162    0.333272    0.885678    11.00000   -1.20000 
AFIX   0 
C30   1    0.886299    0.469829    0.919381    11.00000    0.02068    0.03074 = 
         0.03740    0.00383    0.01305    0.00263 
C31   1    0.886162    0.565000    0.843608    11.00000    0.02044    0.03969 = 
         0.02163    0.00167    0.00657    0.00245 
AFIX  23 
H31A  2    0.867466    0.636909    0.824317    11.00000   -1.20000 
H31B  2    0.862968    0.496293    0.824540    11.00000   -1.20000 
AFIX   0 
C32   1    0.943913    0.501861    0.780632    11.00000    0.04327    0.03903 = 
         0.03163   -0.00272    0.02280    0.00310 
C33   1    0.995855    0.523819    0.765690    11.00000    0.04754    0.05364 = 
         0.03779   -0.00194    0.02938   -0.00399 
AFIX 137 
H33A  2    1.001352    0.609134    0.763438    11.00000   -1.50000 
H33B  2    0.986912    0.487028    0.733317    11.00000   -1.50000 
H33C  2    1.032489    0.489326    0.790767    11.00000   -1.50000 
AFIX   0 
C34   1    0.886013    0.557393    0.740475    11.00000    0.05716    0.05663 = 
         0.02653   -0.00284    0.01516   -0.00113 
AFIX 137 
H34A  2    0.889773    0.643753    0.741452    11.00000   -1.50000 
H34B  2    0.851630    0.534729    0.747262    11.00000   -1.50000 
H34C  2    0.880248    0.528598    0.707473    11.00000   -1.50000 
AFIX   0 
C35   1    0.933776    0.367739    0.779958    11.00000    0.05181    0.04630 = 
         0.03413   -0.00593    0.01910   -0.00370 
AFIX 137 
H35A  2    0.927504    0.335973    0.747268    11.00000   -1.50000 
H35B  2    0.898516    0.351605    0.786498    11.00000   -1.50000 
H35C  2    0.968836    0.330034    0.805678    11.00000   -1.50000 
AFIX   0 
C36   1    0.991351    0.711957    0.854831    11.00000    0.02882    0.03857 = 
         0.03044    0.00564    0.01464    0.00067 
C37   1    1.056521    0.715402    0.862190    11.00000    0.02877    0.04631 = 
         0.06027    0.00288    0.02025    0.00107 
AFIX 137 
H37A  2    1.079923    0.660165    0.888677    11.00000   -1.50000 
H37B  2    1.072246    0.795666    0.871466    11.00000   -1.50000 
H37C  2    1.059244    0.692586    0.831155    11.00000   -1.50000 
AFIX   0 
C38   1    0.952893    0.798927    0.812630    11.00000    0.04634    0.03340 = 
         0.05177    0.00938    0.02084    0.00019 
AFIX 137 
H38A  2    0.956963    0.778903    0.781866    11.00000   -1.50000 
H38B  2    0.966694    0.880141    0.822394    11.00000   -1.50000 
H38C  2    0.910890    0.792314    0.807147    11.00000   -1.50000 
AFIX   0 
C39   1    0.988932    0.753165    0.903750    11.00000    0.02513    0.04782 = 
         0.02812   -0.00780    0.00951   -0.00919 
AFIX 137 
H39A  2    0.947190    0.762367    0.898717    11.00000   -1.50000 
H39B  2    1.009647    0.829130    0.913846    11.00000   -1.50000 
H39C  2    1.008422    0.694200    0.929794    11.00000   -1.50000 
AFIX   0 
C40   1    0.837785    0.676694    0.991344    11.00000    0.02889    0.03424 = 
         0.03498    0.00128    0.02055    0.00723 
AFIX  23 
H40A  2    0.804887    0.627980    0.992429    11.00000   -1.20000 
H40B  2    0.820602    0.754672    0.977492    11.00000   -1.20000 
AFIX   0 
C41   1    0.925352    0.850502    1.055181    11.00000    0.03054    0.03226 = 
         0.03084   -0.00243    0.01070   -0.00316 
C42   1    0.949763    0.842250    1.015011    11.00000    0.04136    0.04370 = 
         0.05099    0.00225    0.02401   -0.00735 
AFIX 137 
H42A  2    0.972480    0.768712    1.019369    11.00000   -1.50000 
H42B  2    0.975934    0.909948    1.018034    11.00000   -1.50000 
H42C  2    0.916440    0.842826    0.982013    11.00000   -1.50000 
AFIX   0 
C43   1    0.882524    0.957136    1.042287    11.00000    0.03535    0.02784 = 
         0.05276    0.00063    0.00603    0.00444 
AFIX 137 
H43A  2    0.847976    0.941948    1.010858    11.00000   -1.50000 
H43B  2    0.903387    1.028200    1.038932    11.00000   -1.50000 
H43C  2    0.868980    0.969052    1.068874    11.00000   -1.50000 
AFIX   0 
C44   1    0.978524    0.873937    1.105930    11.00000    0.03612    0.03647 = 
         0.03772   -0.00172    0.00485   -0.00063 
AFIX 137 
H44A  2    0.963859    0.878997    1.132113    11.00000   -1.50000 
H44B  2    0.997934    0.948549    1.104313    11.00000   -1.50000 
H44C  2    1.007381    0.809076    1.113435    11.00000   -1.50000 
AFIX   0 
C45   1    0.837821    0.710032    1.085763    11.00000    0.03756    0.03982 = 
         0.03916   -0.01070    0.01865    0.00278 
C46   1    0.779255    0.777175    1.055808    11.00000    0.03724    0.04376 = 
         0.04548   -0.00142    0.02457    0.00760 
AFIX 137 
H46A  2    0.788515    0.858361    1.049717    11.00000   -1.50000 
H46B  2    0.754580    0.778715    1.074738    11.00000   -1.50000 
H46C  2    0.757464    0.737102    1.023940    11.00000   -1.50000 
AFIX   0 
C47   1    0.868032    0.766170    1.137751    11.00000    0.05895    0.04766 = 
         0.03326   -0.00031    0.02341    0.00141 
AFIX 137 
H47A  2    0.904661    0.722600    1.157545    11.00000   -1.50000 
H47B  2    0.840759    0.762856    1.154305    11.00000   -1.50000 
H47C  2    0.877921    0.848818    1.134519    11.00000   -1.50000 
AFIX   0 
C48   1    0.821632    0.581873    1.092766    11.00000    0.05200    0.03807 = 
         0.03429   -0.00068    0.02973   -0.00184 
AFIX 137 
H48A  2    0.804639    0.541891    1.060422    11.00000   -1.50000 
H48B  2    0.792291    0.582195    1.107308    11.00000   -1.50000 
H48C  2    0.857657    0.539922    1.115028    11.00000   -1.50000 
AFIX   0 
C56   1    0.834249    0.789605    0.884666    11.00000    0.04260    0.04203 = 
         0.05296    0.01226    0.03283    0.00998 
AFIX  23 
H56A  2    0.865602    0.849902    0.900540    11.00000   -1.20000 
H56B  2    0.826871    0.784924    0.849097    11.00000   -1.20000 
AFIX   0 
C57   1    0.777308    0.829267    0.888465    11.00000    0.03188    0.03959 = 
         0.02449    0.00840    0.01233    0.01351 
C58   1    0.770830    0.935547    0.907458    11.00000    0.06304    0.05048 = 
         0.03341    0.01055    0.00746    0.02999 
AFIX  43 
H58   2    0.801860    0.992695    0.916518    11.00000   -1.20000 
AFIX   0 
C59   1    0.716440    0.961772    0.913907    11.00000    0.08160    0.05932 = 
         0.03660    0.00723    0.02516    0.03217 
AFIX  43 
H59   2    0.711571    1.033874    0.928347    11.00000   -1.20000 
AFIX   0 
C60   1    0.672474    0.876702    0.898001    11.00000    0.05740    0.09051 = 
         0.04433   -0.00475    0.02871    0.01155 
AFIX  43 
H60   2    0.636195    0.892990    0.900993    11.00000   -1.20000 
AFIX   0 
C61   1    0.677671    0.770774    0.878266    11.00000    0.04205    0.08508 = 
         0.04552    0.01940    0.01263    0.00668 
AFIX  43 
H61   2    0.646262    0.714377    0.868681    11.00000   -1.20000 
AFIX   0 
C62   1    0.728874    0.747101    0.872505    11.00000    0.03562    0.06803 = 
         0.03787    0.01181    0.01477    0.00280 
AFIX  43 
H62   2    0.732362    0.674657    0.857608    11.00000   -1.20000 
AFIX   0 
B2    3    0.858047    0.665247    0.910051    11.00000    0.02297    0.04033 = 
         0.02209    0.00686    0.00842    0.00104 
  
C63   1    0.768075    0.992323    0.767719    11.00000    0.04008    0.09484 = 
         0.09297   -0.00960    0.03142   -0.02387 
AFIX  43 
H63   2    0.730643    0.964855    0.765736    11.00000   -1.20000 
AFIX   0 
C64   1    0.801902    1.066991    0.805394    11.00000    0.07420    0.06514 = 
         0.07159   -0.00698    0.04593   -0.00833 
AFIX  43 
H64   2    0.787930    1.091027    0.829554    11.00000   -1.20000 
AFIX   0 
C65   1    0.855527    1.106863    0.808300    11.00000    0.05624    0.04260 = 
         0.06531   -0.00992    0.02526   -0.00087 
AFIX  43 
H65   2    0.878892    1.158738    0.834428    11.00000   -1.20000 
AFIX   0 
C66   1    0.875797    1.071954    0.773383    11.00000    0.04053    0.03722 = 
         0.06834   -0.00417    0.02084   -0.00577 
AFIX  43 
H66   2    0.912954    1.100796    0.775252    11.00000   -1.20000 
AFIX   0 
C67   1    0.842825    0.995815    0.735858    11.00000    0.05534    0.05175 = 
         0.03644    0.00738    0.01419    0.01327 
AFIX  43 
H67   2    0.857462    0.970157    0.712323    11.00000   -1.20000 
AFIX   0 
C68   1    0.788284    0.957008    0.732691    11.00000    0.05920    0.07111 = 
         0.05202   -0.01775    0.00359   -0.02197 
AFIX  43 
H68   2    0.764599    0.905910    0.706369    11.00000   -1.20000 
AFIX   0 
  
C69   1    0.602152    0.986606    0.775051    11.00000    0.06020    0.04998 = 
         0.03219   -0.00595    0.01441    0.00229 
AFIX  43 
H69   2    0.640167    0.974492    0.801651    11.00000   -1.20000 
AFIX   0 
C70   1    0.594144    1.078101    0.742471    11.00000    0.05935    0.04627 = 
         0.06097   -0.00713    0.02278   -0.01100 
AFIX  43 
H70   2    0.626475    1.129023    0.746259    11.00000   -1.20000 
AFIX   0 
C71   1    0.538589    1.095701    0.704019    11.00000    0.07161    0.04873 = 
         0.04655   -0.00201    0.01924    0.00128 
AFIX  43 
H71   2    0.532581    1.159464    0.681484    11.00000   -1.20000 
AFIX   0 
C72   1    0.491728    1.020659    0.698287    11.00000    0.05571    0.06609 = 
         0.03996   -0.01164    0.01162    0.00967 
AFIX  43 
H72   2    0.453590    1.032968    0.671872    11.00000   -1.20000 
AFIX   0 
C73   1    0.500472    0.927578    0.731095    11.00000    0.04872    0.07316 = 
         0.05526   -0.01074    0.03572    0.00162 
AFIX  43 
H73   2    0.468464    0.875288    0.726797    11.00000   -1.20000 
AFIX   0 
C74   1    0.554785    0.910818    0.769470    11.00000    0.06930    0.04889 = 
         0.04880   -0.00461    0.03581   -0.00199 
AFIX  43 
H74   2    0.560522    0.847967    0.792365    11.00000   -1.20000 
AFIX   0 
HKLF 5 
  
REM  007a-23009 
REM R1 =  0.0789 for   12095 Fo > 4sig(Fo)  and  0.0834 for all   13189 data 
REM    800 parameters refined using      0 restraints 
  
END 
  
WGHT      0.0001    101.8046 
  
REM Highest difference peak  2.093,  deepest hole -1.395,  1-sigma level  0.143 
Q1    1   0.5179  0.4387  0.8994  11.00000  0.05    2.09 
Q2    1   0.8670  0.9254  0.9015  11.00000  0.05    1.80 
Q3    1   0.8829  0.1836  0.9011  11.00000  0.05    1.08 
Q4    1   0.5334 -0.3027  0.8991  11.00000  0.05    1.02 
Q5    1   1.0415  0.4373  0.9568  11.00000  0.05    0.81 
Q6    1   0.7561  1.0266  0.9220  11.00000  0.05    0.80 
Q7    1   1.0827  0.5688  0.7992  11.00000  0.05    0.77 
Q8    1   0.5456  1.0747  0.6586  11.00000  0.05    0.71 
Q9    1   0.9828  0.4359  0.8446  11.00000  0.05    0.70 
Q10   1   0.6777  0.0587  1.1431  11.00000  0.05    0.65 
Q11   1   0.6196  0.0558  1.1448  11.00000  0.05    0.65 
Q12   1   1.0164  0.4261  0.8413  11.00000  0.05    0.62 
Q13   1   0.5607  0.0544  1.0591  11.00000  0.05    0.59 
Q14   1   0.5807 -0.0423  1.0817  11.00000  0.05    0.57 
Q15   1   1.0592  0.7068  0.9251  11.00000  0.05    0.57 
Q16   1   0.7833 -0.0551  1.1757  11.00000  0.05    0.55 
Q17   1   1.0786  0.4258  0.9564  11.00000  0.05    0.55 
Q18   1   0.9955  0.5428  0.8991  11.00000  0.05    0.54 
Q19   1   0.7355  1.0413  0.7983  11.00000  0.05    0.54 
Q20   1   0.6609  0.1629  1.1111  11.00000  0.05    0.53 
Q21   1   0.6960  0.0218  1.1015  11.00000  0.05    0.52 
Q22   1   0.8980  0.9329  1.1592  11.00000  0.05    0.52 
Q23   1   0.8765  0.2046  0.9399  11.00000  0.05    0.52 
Q24   1   1.0775  0.5260  0.9224  11.00000  0.05    0.51 
Q25   1   0.4250  0.8020  0.7020  11.00000  0.05    0.51 
Q26   1   0.8971  1.0791  0.8417  11.00000  0.05    0.51 
Q27   1   0.6679 -0.0217  1.1417  11.00000  0.05    0.50 
Q28   1   0.6209  0.4407  1.1000  11.00000  0.05    0.50 
Q29   1   0.5237 -0.2785  0.9410  11.00000  0.05    0.49 
;
_shelx_res_checksum              72273
_olex2_submission_special_instructions 'No special instructions were received'
loop_
_twin_individual_id
_twin_individual_mass_fraction_refined
1 0.80216
2 0.19784

####################################################################### 
# 
# This file contains crystal structure data downloaded from the 
# Cambridge Structural Database (CSD) hosted by the Cambridge 
# Crystallographic Data Centre (CCDC).
# 
# Full information about CCDC data access policies and citation 
# guidelines are available at http://www.ccdc.cam.ac.uk/access/V1 
# 
# Audit and citation data items may have been added by the CCDC. 
# Please retain this information to preserve the provenance of 
# this file and to allow appropriate attribution of the data. 
# 
#######################################################################

data_mini2-22012
_database_code_depnum_ccdc_archive 'CCDC 2243699'
loop_
_audit_author_name
_audit_author_address
'Brandon Mercado'
;Yale University
United States of America
;
_audit_update_record             
;
2023-02-21 deposited with the CCDC.	2023-07-03 downloaded from the CCDC.
;
_audit_creation_date             2023-02-20
_audit_creation_method           
;
Olex2 1.5
(compiled 2021.12.09 svn.r5202d8cf for OlexSys, GUI svn.r6439)
;
_shelx_SHELXL_version_number     2014/7
_chemical_name_common            ?
_chemical_name_systematic        ?
_chemical_formula_moiety         'C32 H53 B N2 O P2 Pd, C5 H12'
_chemical_formula_sum            'C37 H65 B N2 O P2 Pd'
_chemical_formula_weight         733.06
_chemical_melting_point          ?
_chemical_oxdiff_formula         C48H51N2P2Pd1O1B1
loop_
_atom_type_symbol
_atom_type_description
_atom_type_scat_dispersion_real
_atom_type_scat_dispersion_imag
_atom_type_scat_source
C C 0.0033 0.0016 'International Tables Vol C Tables 4.2.6.8 and 6.1.1.4'
H H 0.0000 0.0000 'International Tables Vol C Tables 4.2.6.8 and 6.1.1.4'
B B 0.0013 0.0007 'International Tables Vol C Tables 4.2.6.8 and 6.1.1.4'
N N 0.0061 0.0033 'International Tables Vol C Tables 4.2.6.8 and 6.1.1.4'
O O 0.0106 0.0060 'International Tables Vol C Tables 4.2.6.8 and 6.1.1.4'
P P 0.1023 0.0942 'International Tables Vol C Tables 4.2.6.8 and 6.1.1.4'
Pd Pd -0.9988 1.0072 'International Tables Vol C Tables 4.2.6.8 and 6.1.1.4'

_shelx_space_group_comment       
;
The symmetry employed for this shelxl refinement is uniquely defined
by the following loop, which should always be used as a source of
symmetry information in preference to the above space-group names.
They are only intended as comments.
;
_space_group_crystal_system      monoclinic
_space_group_IT_number           14
_space_group_name_H-M_alt        'P 1 21/n 1'
_space_group_name_Hall           '-P 2yn'
loop_
_space_group_symop_operation_xyz
'x, y, z'
'-x+1/2, y+1/2, -z+1/2'
'-x, -y, -z'
'x-1/2, -y-1/2, z-1/2'

_cell_length_a                   14.9723(7)
_cell_length_b                   11.4923(6)
_cell_length_c                   23.5265(14)
_cell_angle_alpha                90
_cell_angle_beta                 105.439(6)
_cell_angle_gamma                90
_cell_volume                     3902.0(4)
_cell_formula_units_Z            4
_cell_measurement_reflns_used    12290
_cell_measurement_temperature    93.15
_cell_measurement_theta_max      30.1300
_cell_measurement_theta_min      1.8180
_shelx_estimated_absorpt_T_max   0.944
_shelx_estimated_absorpt_T_min   0.799
_exptl_absorpt_coefficient_mu    0.587
_exptl_absorpt_correction_T_max  1.00000
_exptl_absorpt_correction_T_min  0.90512
_exptl_absorpt_correction_type   multi-scan
_exptl_absorpt_process_details   
;
CrysAlisPro 1.171.41.93a (Rigaku Oxford Diffraction, 2020)
Empirical absorption correction using spherical harmonics,
implemented in SCALE3 ABSPACK scaling algorithm.
;
_exptl_absorpt_special_details   ?
_exptl_crystal_colour            colourless
_exptl_crystal_colour_primary    colourless
_exptl_crystal_density_diffrn    1.248
_exptl_crystal_density_meas      ?
_exptl_crystal_density_method    ?
_exptl_crystal_description       block
_exptl_crystal_F_000             1560
_exptl_crystal_size_max          0.4
_exptl_crystal_size_mid          0.2
_exptl_crystal_size_min          0.1
_exptl_transmission_factor_max   ?
_exptl_transmission_factor_min   ?
_diffrn_reflns_av_R_equivalents  0.0515
_diffrn_reflns_av_unetI/netI     0.0603
_diffrn_reflns_Laue_measured_fraction_full 0.998
_diffrn_reflns_Laue_measured_fraction_max 0.997
_diffrn_reflns_limit_h_max       18
_diffrn_reflns_limit_h_min       -16
_diffrn_reflns_limit_k_max       14
_diffrn_reflns_limit_k_min       -14
_diffrn_reflns_limit_l_max       29
_diffrn_reflns_limit_l_min       -29
_diffrn_reflns_number            31758
_diffrn_reflns_point_group_measured_fraction_full 0.998
_diffrn_reflns_point_group_measured_fraction_max 0.997
_diffrn_reflns_theta_full        25.242
_diffrn_reflns_theta_max         26.372
_diffrn_reflns_theta_min         2.265
_diffrn_ambient_temperature      93.15
_diffrn_detector                 'Hybrid Pixel Array Detector'
_diffrn_detector_area_resol_mean 10.0000
_diffrn_measured_fraction_theta_full 0.998
_diffrn_measured_fraction_theta_max 0.997
_diffrn_measurement_details      
;
List of Runs (angles in degrees, time in seconds):

  # Type    Start    End  Width  t~exp~   \w     \q     \k     \f   Frames
#--------------------------------------------------------------------------
  1  \w    -15.00  28.00   0.50   23.00    --   20.00  54.00 -30.00   86
  2  \w     57.00 106.00   0.50   23.00    --   20.00  54.00 -30.00   98
  3  \w    -74.00 109.00   0.50   23.00    --   20.00  54.00-120.00  366
  4  \w    -74.00 108.00   0.50   23.00    --   20.00  54.00 171.87  364
  5  \w    -41.00 -16.00   0.50   23.00    --   20.00  54.00   0.00   50
  6  \w     41.00  67.00   0.50   23.00    --   20.00  54.00   0.00   52
  7  \w     -1.00  56.00   0.50   23.00    --   20.00  54.00 -90.00  114
  8  \w     35.00  60.00   0.50   23.00    --   20.00  54.00 -60.00   50
  9  \w    -67.00 -42.00   0.50   23.00    --   20.00  54.00 -30.00   50
;
_diffrn_measurement_device       'two-circle diffractometer'
_diffrn_measurement_device_type  'XtaLAB Mini II'
_diffrn_measurement_method       '\w scans'
_diffrn_orient_matrix_type       
'CrysAlisPro convention (1999,Acta A55,543-557)'
_diffrn_orient_matrix_UB_11      -0.0323947000
_diffrn_orient_matrix_UB_12      -0.0024113000
_diffrn_orient_matrix_UB_13      -0.0281395000
_diffrn_orient_matrix_UB_21      0.0360265000
_diffrn_orient_matrix_UB_22      -0.0160005000
_diffrn_orient_matrix_UB_23      -0.0128463000
_diffrn_orient_matrix_UB_31      -0.0083092000
_diffrn_orient_matrix_UB_32      -0.0595586000
_diffrn_orient_matrix_UB_33      0.0046100000
_diffrn_radiation_monochromator  graphite
_diffrn_radiation_probe          x-ray
_diffrn_radiation_type           'Mo K\a'
_diffrn_radiation_wavelength     0.71073
_diffrn_source                   'fine-focus sealed X-ray tube'
_diffrn_source_type              'Rigaku (Mo) X-ray Source'
_reflns_Friedel_coverage         0.000
_reflns_Friedel_fraction_full    .
_reflns_Friedel_fraction_max     .
_reflns_number_gt                6106
_reflns_number_total             7971
_reflns_special_details          
;
 Reflections were merged by SHELXL according to the crystal
 class for the calculation of statistics and refinement.
 
 _reflns_Friedel_fraction is defined as the number of unique
 Friedel pairs measured divided by the number that would be
 possible theoretically, ignoring centric projections and
 systematic absences.
;
_reflns_threshold_expression     'I > 2\s(I)'
_computing_cell_refinement       'CrysAlisPro 1.171.41.93a (Rigaku OD, 2020)'
_computing_data_collection       'CrysAlisPro 1.171.41.93a (Rigaku OD, 2020)'
_computing_data_reduction        'CrysAlisPro 1.171.41.93a (Rigaku OD, 2020)'
_computing_molecular_graphics    'Olex2 1.5 (Dolomanov et al., 2009)'
_computing_publication_material  'Olex2 1.5 (Dolomanov et al., 2009)'
_computing_structure_refinement  'SHELXL 2014/7 (Sheldrick, 2015)'
_computing_structure_solution    'SHELXT 2014/5 (Sheldrick, 2014)'
_refine_diff_density_max         0.464
_refine_diff_density_min         -0.641
_refine_diff_density_rms         0.076
_refine_ls_extinction_coef       .
_refine_ls_extinction_method     none
_refine_ls_goodness_of_fit_ref   1.020
_refine_ls_hydrogen_treatment    constr
_refine_ls_matrix_type           full
_refine_ls_number_parameters     412
_refine_ls_number_reflns         7971
_refine_ls_number_restraints     0
_refine_ls_R_factor_all          0.0627
_refine_ls_R_factor_gt           0.0403
_refine_ls_restrained_S_all      1.020
_refine_ls_shift/su_max          0.001
_refine_ls_shift/su_mean         0.000
_refine_ls_structure_factor_coef Fsqd
_refine_ls_weighting_details     
'w=1/[\s^2^(Fo^2^)+(0.0243P)^2^+2.2124P] where P=(Fo^2^+2Fc^2^)/3'
_refine_ls_weighting_scheme      calc
_refine_ls_wR_factor_gt          0.0696
_refine_ls_wR_factor_ref         0.0741
_refine_special_details          
;
 Refinement of F^2^ against ALL reflections.  The weighted R-factor wR and 
 goodness of fit S are based on F^2^, conventional R-factors R are based 
 on F, with F set to zero for negative F^2^. The threshold expression of 
 F^2^ > 2sigma(F^2^) is used only for calculating R-factors(gt) etc. and is 
 not relevant to the choice of reflections for refinement.  R-factors based 
 on F^2^ are statistically about twice as large as those based on F, and R- 
 factors based on ALL data will be even larger. 
  
The hydrogen atoms were generated 
geometrically and refined as riding atoms with C-H distances = 0.95 - 0.99 
angstroms and Uiso(H) = 1.2 times Ueq(C) for CH and CH2 groups and Uiso(H) 
= 1.5 times Ueq(C) for CH3 groups. 
;
_olex2_refinement_description    
;
1.a Secondary CH2 refined with riding coordinates:
 C1(H1A,H1B), C17(H17A,H17B), C25(H25A,H25B), C35(H35A,H35B), C36(H36A,H36B),
 C37(H37A,H37B)
1.b Aromatic/amide H refined with riding coordinates:
 C3(H3), C4(H4), C6(H6), C7(H7), C20(H20), C21(H21), C22(H22), C23(H23)
1.c Idealised Me refined as rotating group:
 C8(H8A,H8B,H8C), C10(H10A,H10B,H10C), C11(H11A,H11B,H11C), C12(H12A,H12B,
 H12C), C14(H14A,H14B,H14C), C15(H15A,H15B,H15C), C16(H16A,H16B,H16C), C27(H27A,
 H27B,H27C), C28(H28A,H28B,H28C), C29(H29A,H29B,H29C), C31(H31A,H31B,H31C),
 C32(H32A,H32B,H32C), C33(H33A,H33B,H33C), C34(H34A,H34B,H34C), C38(H38A,H38B,
 H38C)
;
_atom_sites_solution_hydrogens   geom
_atom_sites_solution_primary     SHELXT
_atom_sites_solution_secondary   difmap
loop_
_atom_site_label
_atom_site_type_symbol
_atom_site_fract_x
_atom_site_fract_y
_atom_site_fract_z
_atom_site_U_iso_or_equiv
_atom_site_adp_type
_atom_site_occupancy
_atom_site_site_symmetry_order
_atom_site_calc_flag
_atom_site_refinement_flags_posn
_atom_site_refinement_flags_adp
_atom_site_refinement_flags_occupancy
_atom_site_disorder_assembly
_atom_site_disorder_group
Pd1 Pd 0.04422(2) 0.38819(2) 0.32843(2) 0.01461(6) Uani 1 1 d . . . . .
P1 P 0.19012(5) 0.46276(6) 0.33030(3) 0.01446(15) Uani 1 1 d . . . . .
P2 P -0.05754(5) 0.25099(6) 0.35000(3) 0.01784(16) Uani 1 1 d . . . . .
O1 O -0.05788(16) 0.7804(2) 0.08150(10) 0.0434(6) Uani 1 1 d . . . . .
N1 N 0.23001(14) 0.25577(18) 0.38000(10) 0.0162(5) Uani 1 1 d . . . . .
N2 N 0.10666(14) 0.15371(18) 0.39278(10) 0.0161(5) Uani 1 1 d . . . . .
C1 C -0.06083(18) 0.5266(2) 0.29039(13) 0.0226(7) Uani 1 1 d . . . . .
H1A H -0.1222 0.4883 0.2810 0.027 Uiso 1 1 calc R U . . .
H1B H -0.0597 0.5822 0.3227 0.027 Uiso 1 1 calc R U . . .
C2 C -0.05865(17) 0.5976(2) 0.23796(12) 0.0202(6) Uani 1 1 d . . . . .
C3 C -0.07109(18) 0.5452(3) 0.18213(13) 0.0239(7) Uani 1 1 d . . . . .
H3 H -0.0799 0.4634 0.1790 0.029 Uiso 1 1 calc R U . . .
C4 C -0.07101(18) 0.6071(3) 0.13190(13) 0.0277(7) Uani 1 1 d . . . . .
H4 H -0.0803 0.5679 0.0952 0.033 Uiso 1 1 calc R U . . .
C5 C -0.0574(2) 0.7262(3) 0.13493(14) 0.0287(7) Uani 1 1 d . . . . .
C6 C -0.04606(18) 0.7830(3) 0.18798(14) 0.0278(7) Uani 1 1 d . . . . .
H6 H -0.0373 0.8649 0.1903 0.033 Uiso 1 1 calc R U . . .
C7 C -0.04757(19) 0.7190(2) 0.23890(14) 0.0254(7) Uani 1 1 d . . . . .
H7 H -0.0409 0.7594 0.2750 0.031 Uiso 1 1 calc R U . . .
C8 C -0.0506(2) 0.9026(3) 0.08209(17) 0.0477(10) Uani 1 1 d . . . . .
H8A H -0.0509 0.9303 0.0426 0.072 Uiso 1 1 calc R U . . .
H8B H 0.0073 0.9261 0.1104 0.072 Uiso 1 1 calc R U . . .
H8C H -0.1032 0.9365 0.0937 0.072 Uiso 1 1 calc R U . . .
C9 C 0.22419(19) 0.5843(2) 0.38580(13) 0.0221(7) Uani 1 1 d . . . . .
C10 C 0.2211(2) 0.5317(3) 0.44537(13) 0.0341(8) Uani 1 1 d . . . . .
H10A H 0.1593 0.5000 0.4422 0.051 Uiso 1 1 calc R U . . .
H10B H 0.2350 0.5924 0.4757 0.051 Uiso 1 1 calc R U . . .
H10C H 0.2672 0.4694 0.4561 0.051 Uiso 1 1 calc R U . . .
C11 C 0.32084(19) 0.6347(2) 0.39122(14) 0.0282(7) Uani 1 1 d . . . . .
H11A H 0.3668 0.5719 0.4003 0.042 Uiso 1 1 calc R U . . .
H11B H 0.3354 0.6926 0.4229 0.042 Uiso 1 1 calc R U . . .
H11C H 0.3222 0.6716 0.3539 0.042 Uiso 1 1 calc R U . . .
C12 C 0.1510(2) 0.6819(3) 0.37078(15) 0.0353(8) Uani 1 1 d . . . . .
H12A H 0.1640 0.7397 0.4026 0.053 Uiso 1 1 calc R U . . .
H12B H 0.0893 0.6487 0.3664 0.053 Uiso 1 1 calc R U . . .
H12C H 0.1533 0.7194 0.3338 0.053 Uiso 1 1 calc R U . . .
C13 C 0.21478(18) 0.4970(2) 0.25772(12) 0.0186(6) Uani 1 1 d . . . . .
C14 C 0.31855(19) 0.4958(3) 0.25811(14) 0.0297(8) Uani 1 1 d . . . . .
H14A H 0.3532 0.5493 0.2885 0.045 Uiso 1 1 calc R U . . .
H14B H 0.3247 0.5205 0.2195 0.045 Uiso 1 1 calc R U . . .
H14C H 0.3433 0.4169 0.2666 0.045 Uiso 1 1 calc R U . . .
C15 C 0.17377(19) 0.6160(2) 0.23489(13) 0.0251(6) Uani 1 1 d . . . . .
H15A H 0.1098 0.6208 0.2378 0.038 Uiso 1 1 calc R U . . .
H15B H 0.1746 0.6251 0.1936 0.038 Uiso 1 1 calc R U . . .
H15C H 0.2108 0.6778 0.2587 0.038 Uiso 1 1 calc R U . . .
C16 C 0.1636(2) 0.4022(2) 0.21542(12) 0.0259(7) Uani 1 1 d . . . . .
H16A H 0.1851 0.3254 0.2314 0.039 Uiso 1 1 calc R U . . .
H16B H 0.1760 0.4119 0.1769 0.039 Uiso 1 1 calc R U . . .
H16C H 0.0968 0.4088 0.2110 0.039 Uiso 1 1 calc R U . . .
C17 C 0.28075(17) 0.3491(2) 0.36165(12) 0.0171(6) Uani 1 1 d . . . . .
H17A H 0.3109 0.3218 0.3314 0.021 Uiso 1 1 calc R U . . .
H17B H 0.3288 0.3805 0.3956 0.021 Uiso 1 1 calc R U . . .
C18 C 0.26402(18) 0.1524(2) 0.40993(11) 0.0157(6) Uani 1 1 d . . . . .
C20 C 0.35302(17) 0.1080(2) 0.42989(11) 0.0190(6) Uani 1 1 d . . . . .
H20 H 0.4050 0.1497 0.4247 0.023 Uiso 1 1 calc R U . . .
C21 C 0.36354(19) -0.0003(2) 0.45796(12) 0.0208(6) Uani 1 1 d . . . . .
H21 H 0.4238 -0.0328 0.4715 0.025 Uiso 1 1 calc R U . . .
C22 C 0.28864(19) -0.0615(2) 0.46660(12) 0.0211(6) Uani 1 1 d . . . . .
H22 H 0.2985 -0.1342 0.4864 0.025 Uiso 1 1 calc R U . . .
C23 C 0.19873(18) -0.0175(2) 0.44652(12) 0.0183(6) Uani 1 1 d . . . . .
H23 H 0.1472 -0.0594 0.4523 0.022 Uiso 1 1 calc R U . . .
C24 C 0.18674(17) 0.0890(2) 0.41786(11) 0.0151(6) Uani 1 1 d . . . . .
C25 C 0.01290(18) 0.1305(2) 0.39511(13) 0.0246(7) Uani 1 1 d . . . . .
H25A H 0.0081 0.1326 0.4363 0.030 Uiso 1 1 calc R U . . .
H25B H -0.0082 0.0534 0.3779 0.030 Uiso 1 1 calc R U . . .
C26 C -0.12730(19) 0.3039(3) 0.40086(13) 0.0231(7) Uani 1 1 d . . . . .
C27 C -0.0587(2) 0.3775(3) 0.44713(14) 0.0406(9) Uani 1 1 d . . . . .
H27A H -0.0377 0.4435 0.4277 0.061 Uiso 1 1 calc R U . . .
H27B H -0.0053 0.3296 0.4669 0.061 Uiso 1 1 calc R U . . .
H27C H -0.0894 0.4063 0.4763 0.061 Uiso 1 1 calc R U . . .
C28 C -0.1685(2) 0.2073(3) 0.43157(16) 0.0416(9) Uani 1 1 d . . . . .
H28A H -0.2015 0.2426 0.4581 0.062 Uiso 1 1 calc R U . . .
H28B H -0.1184 0.1577 0.4544 0.062 Uiso 1 1 calc R U . . .
H28C H -0.2117 0.1603 0.4018 0.062 Uiso 1 1 calc R U . . .
C29 C -0.2071(2) 0.3846(3) 0.36893(14) 0.0351(8) Uani 1 1 d . . . . .
H29A H -0.2357 0.4193 0.3978 0.053 Uiso 1 1 calc R U . . .
H29B H -0.2535 0.3394 0.3402 0.053 Uiso 1 1 calc R U . . .
H29C H -0.1827 0.4463 0.3485 0.053 Uiso 1 1 calc R U . . .
C30 C -0.12798(19) 0.1682(3) 0.28434(13) 0.0251(7) Uani 1 1 d . . . . .
C31 C -0.1869(2) 0.0694(3) 0.29913(16) 0.0440(10) Uani 1 1 d . . . . .
H31A H -0.2381 0.1024 0.3126 0.066 Uiso 1 1 calc R U . . .
H31B H -0.1484 0.0207 0.3304 0.066 Uiso 1 1 calc R U . . .
H31C H -0.2120 0.0220 0.2639 0.066 Uiso 1 1 calc R U . . .
C32 C -0.1924(2) 0.2495(3) 0.24035(14) 0.0418(9) Uani 1 1 d . . . . .
H32A H -0.2226 0.2060 0.2046 0.063 Uiso 1 1 calc R U . . .
H32B H -0.1562 0.3135 0.2303 0.063 Uiso 1 1 calc R U . . .
H32C H -0.2396 0.2809 0.2581 0.063 Uiso 1 1 calc R U . . .
C33 C -0.0570(2) 0.1168(3) 0.25454(16) 0.0517(10) Uani 1 1 d . . . . .
H33A H -0.0897 0.0751 0.2187 0.077 Uiso 1 1 calc R U . . .
H33B H -0.0161 0.0628 0.2817 0.077 Uiso 1 1 calc R U . . .
H33C H -0.0201 0.1798 0.2443 0.077 Uiso 1 1 calc R U . . .
B1 B 0.1312(2) 0.2600(3) 0.36853(14) 0.0172(7) Uani 1 1 d . . . . .
C34 C 0.4376(3) 0.2431(4) 0.58478(19) 0.0639(12) Uani 1 1 d . . . . .
H34A H 0.4566 0.2362 0.6278 0.096 Uiso 1 1 calc R U . . .
H34B H 0.4784 0.2982 0.5721 0.096 Uiso 1 1 calc R U . . .
H34C H 0.4418 0.1668 0.5671 0.096 Uiso 1 1 calc R U . . .
C35 C 0.3391(3) 0.2863(3) 0.56522(18) 0.0560(11) Uani 1 1 d . . . . .
H35A H 0.3344 0.3591 0.5867 0.067 Uiso 1 1 calc R U . . .
H35B H 0.3242 0.3053 0.5227 0.067 Uiso 1 1 calc R U . . .
C36 C 0.2683(2) 0.2020(3) 0.57491(14) 0.0416(9) Uani 1 1 d . . . . .
H36A H 0.2845 0.1793 0.6170 0.050 Uiso 1 1 calc R U . . .
H36B H 0.2697 0.1309 0.5514 0.050 Uiso 1 1 calc R U . . .
C37 C 0.1705(3) 0.2523(4) 0.55782(18) 0.0562(11) Uani 1 1 d . . . . .
H37A H 0.1710 0.3284 0.5777 0.067 Uiso 1 1 calc R U . . .
H37B H 0.1516 0.2662 0.5147 0.067 Uiso 1 1 calc R U . . .
C38 C 0.1005(3) 0.1751(4) 0.57376(18) 0.0718(14) Uani 1 1 d . . . . .
H38A H 0.1161 0.1657 0.6167 0.108 Uiso 1 1 calc R U . . .
H38B H 0.1007 0.0988 0.5552 0.108 Uiso 1 1 calc R U . . .
H38C H 0.0388 0.2101 0.5599 0.108 Uiso 1 1 calc R U . . .

loop_
_atom_site_aniso_label
_atom_site_aniso_U_11
_atom_site_aniso_U_22
_atom_site_aniso_U_33
_atom_site_aniso_U_23
_atom_site_aniso_U_13
_atom_site_aniso_U_12
Pd1 0.00932(10) 0.01695(11) 0.01791(11) 0.00188(10) 0.00425(8) -0.00004(9)
P1 0.0112(3) 0.0146(4) 0.0184(4) -0.0001(3) 0.0055(3) -0.0008(3)
P2 0.0095(3) 0.0214(4) 0.0230(4) 0.0034(3) 0.0048(3) -0.0014(3)
O1 0.0433(15) 0.0445(15) 0.0453(15) 0.0199(12) 0.0167(12) 0.0087(12)
N1 0.0111(11) 0.0174(12) 0.0217(13) 0.0047(10) 0.0071(10) -0.0011(9)
N2 0.0078(11) 0.0185(12) 0.0216(13) 0.0031(10) 0.0031(10) -0.0022(9)
C1 0.0120(14) 0.0257(16) 0.0306(17) 0.0069(13) 0.0064(13) 0.0027(12)
C2 0.0068(13) 0.0241(17) 0.0295(16) 0.0048(13) 0.0043(12) 0.0036(12)
C3 0.0133(15) 0.0241(16) 0.0333(18) 0.0051(14) 0.0045(13) 0.0033(12)
C4 0.0170(15) 0.0358(19) 0.0287(17) 0.0018(15) 0.0035(13) 0.0033(14)
C5 0.0171(16) 0.037(2) 0.0331(19) 0.0138(15) 0.0093(14) 0.0055(14)
C6 0.0136(15) 0.0214(16) 0.048(2) 0.0100(14) 0.0082(15) 0.0045(12)
C7 0.0159(15) 0.0244(17) 0.0358(19) 0.0013(14) 0.0065(14) 0.0064(12)
C8 0.0266(18) 0.049(2) 0.069(3) 0.033(2) 0.0164(18) 0.0061(17)
C9 0.0162(14) 0.0199(16) 0.0299(17) -0.0077(12) 0.0054(13) -0.0020(12)
C10 0.0295(18) 0.048(2) 0.0271(18) -0.0143(16) 0.0113(15) -0.0049(16)
C11 0.0216(16) 0.0230(17) 0.0377(18) -0.0084(14) 0.0041(14) -0.0053(13)
C12 0.0243(17) 0.0299(19) 0.049(2) -0.0196(16) 0.0041(16) 0.0046(14)
C13 0.0156(14) 0.0215(15) 0.0209(15) 0.0040(12) 0.0087(12) 0.0020(12)
C14 0.0206(16) 0.040(2) 0.0334(19) 0.0114(15) 0.0156(15) 0.0045(14)
C15 0.0202(15) 0.0250(16) 0.0307(16) 0.0081(14) 0.0080(13) 0.0006(14)
C16 0.0286(17) 0.0299(18) 0.0203(15) -0.0005(13) 0.0084(13) 0.0057(14)
C17 0.0114(13) 0.0176(15) 0.0229(15) 0.0025(11) 0.0055(12) -0.0015(11)
C18 0.0164(14) 0.0149(14) 0.0153(14) 0.0005(11) 0.0034(12) -0.0002(11)
C20 0.0120(13) 0.0220(15) 0.0236(15) -0.0026(13) 0.0059(12) -0.0020(12)
C21 0.0172(15) 0.0206(16) 0.0225(16) -0.0006(12) 0.0016(13) 0.0049(12)
C22 0.0233(16) 0.0157(15) 0.0229(16) 0.0054(12) 0.0038(13) 0.0040(12)
C23 0.0162(14) 0.0178(15) 0.0218(16) 0.0004(12) 0.0065(12) -0.0036(12)
C24 0.0133(13) 0.0169(15) 0.0150(14) -0.0003(11) 0.0033(11) -0.0007(11)
C25 0.0134(14) 0.0262(17) 0.0356(18) 0.0081(14) 0.0088(13) -0.0015(12)
C26 0.0139(15) 0.0324(18) 0.0250(17) 0.0045(13) 0.0085(13) 0.0004(13)
C27 0.0310(18) 0.063(2) 0.0316(19) -0.0094(18) 0.0151(16) -0.0057(18)
C28 0.037(2) 0.041(2) 0.058(2) 0.0129(18) 0.0326(19) 0.0010(17)
C29 0.0278(17) 0.042(2) 0.043(2) 0.0061(17) 0.0219(15) 0.0094(16)
C30 0.0191(16) 0.0253(16) 0.0301(18) -0.0024(14) 0.0053(14) -0.0054(13)
C31 0.0249(18) 0.042(2) 0.054(2) 0.0105(18) -0.0097(17) -0.0162(16)
C32 0.048(2) 0.039(2) 0.0293(19) 0.0015(16) -0.0061(17) -0.0078(17)
C33 0.033(2) 0.064(3) 0.059(2) -0.039(2) 0.0132(18) -0.0126(19)
B1 0.0150(16) 0.0199(17) 0.0166(17) 0.0025(13) 0.0037(14) 0.0002(13)
C34 0.048(3) 0.068(3) 0.069(3) 0.001(2) 0.003(2) -0.014(2)
C35 0.063(3) 0.043(2) 0.056(3) 0.001(2) 0.006(2) -0.004(2)
C36 0.038(2) 0.058(2) 0.0229(18) -0.0040(17) -0.0013(16) 0.0090(18)
C37 0.050(2) 0.062(3) 0.051(3) 0.010(2) 0.004(2) 0.004(2)
C38 0.055(3) 0.090(3) 0.065(3) 0.043(3) 0.005(2) -0.003(3)

_geom_special_details            
;
 All esds (except the esd in the dihedral angle between two l.s. planes)
 are estimated using the full covariance matrix.  The cell esds are taken
 into account individually in the estimation of esds in distances, angles
 and torsion angles; correlations between esds in cell parameters are only
 used when they are defined by crystal symmetry.  An approximate (isotropic)
 treatment of cell esds is used for estimating esds involving l.s. planes.
;
loop_
_geom_bond_atom_site_label_1
_geom_bond_atom_site_label_2
_geom_bond_distance
_geom_bond_site_symmetry_2
_geom_bond_publ_flag
Pd1 P1 2.3360(7) . ?
Pd1 P2 2.3402(7) . ?
Pd1 C1 2.249(3) . ?
Pd1 B1 2.025(3) . ?
P1 C9 1.887(3) . ?
P1 C13 1.882(3) . ?
P1 C17 1.887(3) . ?
P2 C25 1.887(3) . ?
P2 C26 1.886(3) . ?
P2 C30 1.881(3) . ?
O1 C5 1.401(3) . ?
O1 C8 1.409(4) . ?
N1 C17 1.445(3) . ?
N1 C18 1.406(3) . ?
N1 B1 1.432(4) . ?
N2 C24 1.401(3) . ?
N2 C25 1.444(3) . ?
N2 B1 1.437(4) . ?
C1 H1A 0.9900 . ?
C1 H1B 0.9900 . ?
C1 C2 1.486(4) . ?
C2 C3 1.411(4) . ?
C2 C7 1.405(4) . ?
C3 H3 0.9500 . ?
C3 C4 1.379(4) . ?
C4 H4 0.9500 . ?
C4 C5 1.383(4) . ?
C5 C6 1.378(4) . ?
C6 H6 0.9500 . ?
C6 C7 1.411(4) . ?
C7 H7 0.9500 . ?
C8 H8A 0.9800 . ?
C8 H8B 0.9800 . ?
C8 H8C 0.9800 . ?
C9 C10 1.538(4) . ?
C9 C11 1.532(4) . ?
C9 C12 1.542(4) . ?
C10 H10A 0.9800 . ?
C10 H10B 0.9800 . ?
C10 H10C 0.9800 . ?
C11 H11A 0.9800 . ?
C11 H11B 0.9800 . ?
C11 H11C 0.9800 . ?
C12 H12A 0.9800 . ?
C12 H12B 0.9800 . ?
C12 H12C 0.9800 . ?
C13 C14 1.551(4) . ?
C13 C15 1.535(4) . ?
C13 C16 1.536(4) . ?
C14 H14A 0.9800 . ?
C14 H14B 0.9800 . ?
C14 H14C 0.9800 . ?
C15 H15A 0.9800 . ?
C15 H15B 0.9800 . ?
C15 H15C 0.9800 . ?
C16 H16A 0.9800 . ?
C16 H16B 0.9800 . ?
C16 H16C 0.9800 . ?
C17 H17A 0.9900 . ?
C17 H17B 0.9900 . ?
C18 C20 1.387(3) . ?
C18 C24 1.421(3) . ?
C20 H20 0.9500 . ?
C20 C21 1.398(4) . ?
C21 H21 0.9500 . ?
C21 C22 1.384(4) . ?
C22 H22 0.9500 . ?
C22 C23 1.397(4) . ?
C23 H23 0.9500 . ?
C23 C24 1.386(3) . ?
C25 H25A 0.9900 . ?
C25 H25B 0.9900 . ?
C26 C27 1.536(4) . ?
C26 C28 1.539(4) . ?
C26 C29 1.540(4) . ?
C27 H27A 0.9800 . ?
C27 H27B 0.9800 . ?
C27 H27C 0.9800 . ?
C28 H28A 0.9800 . ?
C28 H28B 0.9800 . ?
C28 H28C 0.9800 . ?
C29 H29A 0.9800 . ?
C29 H29B 0.9800 . ?
C29 H29C 0.9800 . ?
C30 C31 1.534(4) . ?
C30 C32 1.531(4) . ?
C30 C33 1.538(4) . ?
C31 H31A 0.9800 . ?
C31 H31B 0.9800 . ?
C31 H31C 0.9800 . ?
C32 H32A 0.9800 . ?
C32 H32B 0.9800 . ?
C32 H32C 0.9800 . ?
C33 H33A 0.9800 . ?
C33 H33B 0.9800 . ?
C33 H33C 0.9800 . ?
C34 H34A 0.9800 . ?
C34 H34B 0.9800 . ?
C34 H34C 0.9800 . ?
C34 C35 1.508(5) . ?
C35 H35A 0.9900 . ?
C35 H35B 0.9900 . ?
C35 C36 1.498(5) . ?
C36 H36A 0.9900 . ?
C36 H36B 0.9900 . ?
C36 C37 1.525(5) . ?
C37 H37A 0.9900 . ?
C37 H37B 0.9900 . ?
C37 C38 1.496(5) . ?
C38 H38A 0.9800 . ?
C38 H38B 0.9800 . ?
C38 H38C 0.9800 . ?

loop_
_geom_angle_atom_site_label_1
_geom_angle_atom_site_label_2
_geom_angle_atom_site_label_3
_geom_angle
_geom_angle_site_symmetry_1
_geom_angle_site_symmetry_3
_geom_angle_publ_flag
P1 Pd1 P2 154.50(3) . . ?
C1 Pd1 P1 107.42(7) . . ?
C1 Pd1 P2 97.83(7) . . ?
B1 Pd1 P1 77.05(9) . . ?
B1 Pd1 P2 77.53(9) . . ?
B1 Pd1 C1 174.21(11) . . ?
C9 P1 Pd1 111.33(9) . . ?
C13 P1 Pd1 117.90(9) . . ?
C13 P1 C9 112.99(13) . . ?
C13 P1 C17 101.84(12) . . ?
C17 P1 Pd1 108.97(8) . . ?
C17 P1 C9 102.02(12) . . ?
C25 P2 Pd1 108.53(8) . . ?
C26 P2 Pd1 115.02(9) . . ?
C26 P2 C25 101.58(13) . . ?
C30 P2 Pd1 114.71(10) . . ?
C30 P2 C25 101.40(13) . . ?
C30 P2 C26 113.57(13) . . ?
C5 O1 C8 116.9(3) . . ?
C18 N1 C17 128.9(2) . . ?
C18 N1 B1 110.0(2) . . ?
B1 N1 C17 121.1(2) . . ?
C24 N2 C25 128.1(2) . . ?
C24 N2 B1 109.8(2) . . ?
B1 N2 C25 121.7(2) . . ?
Pd1 C1 H1A 106.5 . . ?
Pd1 C1 H1B 106.5 . . ?
H1A C1 H1B 106.5 . . ?
C2 C1 Pd1 123.44(18) . . ?
C2 C1 H1A 106.5 . . ?
C2 C1 H1B 106.5 . . ?
C3 C2 C1 120.8(3) . . ?
C7 C2 C1 124.1(3) . . ?
C7 C2 C3 115.1(3) . . ?
C2 C3 H3 118.4 . . ?
C4 C3 C2 123.2(3) . . ?
C4 C3 H3 118.4 . . ?
C3 C4 H4 120.0 . . ?
C3 C4 C5 120.0(3) . . ?
C5 C4 H4 120.0 . . ?
C4 C5 O1 115.4(3) . . ?
C6 C5 O1 124.9(3) . . ?
C6 C5 C4 119.7(3) . . ?
C5 C6 H6 120.1 . . ?
C5 C6 C7 119.8(3) . . ?
C7 C6 H6 120.1 . . ?
C2 C7 C6 122.2(3) . . ?
C2 C7 H7 118.9 . . ?
C6 C7 H7 118.9 . . ?
O1 C8 H8A 109.5 . . ?
O1 C8 H8B 109.5 . . ?
O1 C8 H8C 109.5 . . ?
H8A C8 H8B 109.5 . . ?
H8A C8 H8C 109.5 . . ?
H8B C8 H8C 109.5 . . ?
C10 C9 P1 105.76(19) . . ?
C10 C9 C12 107.6(2) . . ?
C11 C9 P1 114.36(19) . . ?
C11 C9 C10 109.2(2) . . ?
C11 C9 C12 110.0(2) . . ?
C12 C9 P1 109.59(19) . . ?
C9 C10 H10A 109.5 . . ?
C9 C10 H10B 109.5 . . ?
C9 C10 H10C 109.5 . . ?
H10A C10 H10B 109.5 . . ?
H10A C10 H10C 109.5 . . ?
H10B C10 H10C 109.5 . . ?
C9 C11 H11A 109.5 . . ?
C9 C11 H11B 109.5 . . ?
C9 C11 H11C 109.5 . . ?
H11A C11 H11B 109.5 . . ?
H11A C11 H11C 109.5 . . ?
H11B C11 H11C 109.5 . . ?
C9 C12 H12A 109.5 . . ?
C9 C12 H12B 109.5 . . ?
C9 C12 H12C 109.5 . . ?
H12A C12 H12B 109.5 . . ?
H12A C12 H12C 109.5 . . ?
H12B C12 H12C 109.5 . . ?
C14 C13 P1 115.51(19) . . ?
C15 C13 P1 110.30(19) . . ?
C15 C13 C14 108.5(2) . . ?
C15 C13 C16 108.7(2) . . ?
C16 C13 P1 104.74(18) . . ?
C16 C13 C14 108.9(2) . . ?
C13 C14 H14A 109.5 . . ?
C13 C14 H14B 109.5 . . ?
C13 C14 H14C 109.5 . . ?
H14A C14 H14B 109.5 . . ?
H14A C14 H14C 109.5 . . ?
H14B C14 H14C 109.5 . . ?
C13 C15 H15A 109.5 . . ?
C13 C15 H15B 109.5 . . ?
C13 C15 H15C 109.5 . . ?
H15A C15 H15B 109.5 . . ?
H15A C15 H15C 109.5 . . ?
H15B C15 H15C 109.5 . . ?
C13 C16 H16A 109.5 . . ?
C13 C16 H16B 109.5 . . ?
C13 C16 H16C 109.5 . . ?
H16A C16 H16B 109.5 . . ?
H16A C16 H16C 109.5 . . ?
H16B C16 H16C 109.5 . . ?
P1 C17 H17A 110.9 . . ?
P1 C17 H17B 110.9 . . ?
N1 C17 P1 104.48(16) . . ?
N1 C17 H17A 110.9 . . ?
N1 C17 H17B 110.9 . . ?
H17A C17 H17B 108.9 . . ?
N1 C18 C24 107.5(2) . . ?
C20 C18 N1 131.9(2) . . ?
C20 C18 C24 120.6(2) . . ?
C18 C20 H20 121.2 . . ?
C18 C20 C21 117.7(2) . . ?
C21 C20 H20 121.2 . . ?
C20 C21 H21 119.1 . . ?
C22 C21 C20 121.9(3) . . ?
C22 C21 H21 119.1 . . ?
C21 C22 H22 119.6 . . ?
C21 C22 C23 120.8(3) . . ?
C23 C22 H22 119.6 . . ?
C22 C23 H23 120.9 . . ?
C24 C23 C22 118.2(3) . . ?
C24 C23 H23 120.9 . . ?
N2 C24 C18 107.9(2) . . ?
C23 C24 N2 131.2(2) . . ?
C23 C24 C18 120.8(2) . . ?
P2 C25 H25A 110.9 . . ?
P2 C25 H25B 110.9 . . ?
N2 C25 P2 104.27(18) . . ?
N2 C25 H25A 110.9 . . ?
N2 C25 H25B 110.9 . . ?
H25A C25 H25B 108.9 . . ?
C27 C26 P2 104.40(19) . . ?
C27 C26 C28 109.9(3) . . ?
C27 C26 C29 107.4(3) . . ?
C28 C26 P2 115.1(2) . . ?
C28 C26 C29 107.9(2) . . ?
C29 C26 P2 111.9(2) . . ?
C26 C27 H27A 109.5 . . ?
C26 C27 H27B 109.5 . . ?
C26 C27 H27C 109.5 . . ?
H27A C27 H27B 109.5 . . ?
H27A C27 H27C 109.5 . . ?
H27B C27 H27C 109.5 . . ?
C26 C28 H28A 109.5 . . ?
C26 C28 H28B 109.5 . . ?
C26 C28 H28C 109.5 . . ?
H28A C28 H28B 109.5 . . ?
H28A C28 H28C 109.5 . . ?
H28B C28 H28C 109.5 . . ?
C26 C29 H29A 109.5 . . ?
C26 C29 H29B 109.5 . . ?
C26 C29 H29C 109.5 . . ?
H29A C29 H29B 109.5 . . ?
H29A C29 H29C 109.5 . . ?
H29B C29 H29C 109.5 . . ?
C31 C30 P2 114.8(2) . . ?
C31 C30 C33 109.2(3) . . ?
C32 C30 P2 111.2(2) . . ?
C32 C30 C31 108.0(2) . . ?
C32 C30 C33 108.2(3) . . ?
C33 C30 P2 105.32(19) . . ?
C30 C31 H31A 109.5 . . ?
C30 C31 H31B 109.5 . . ?
C30 C31 H31C 109.5 . . ?
H31A C31 H31B 109.5 . . ?
H31A C31 H31C 109.5 . . ?
H31B C31 H31C 109.5 . . ?
C30 C32 H32A 109.5 . . ?
C30 C32 H32B 109.5 . . ?
C30 C32 H32C 109.5 . . ?
H32A C32 H32B 109.5 . . ?
H32A C32 H32C 109.5 . . ?
H32B C32 H32C 109.5 . . ?
C30 C33 H33A 109.5 . . ?
C30 C33 H33B 109.5 . . ?
C30 C33 H33C 109.5 . . ?
H33A C33 H33B 109.5 . . ?
H33A C33 H33C 109.5 . . ?
H33B C33 H33C 109.5 . . ?
N1 B1 Pd1 128.1(2) . . ?
N1 B1 N2 104.9(2) . . ?
N2 B1 Pd1 127.1(2) . . ?
H34A C34 H34B 109.5 . . ?
H34A C34 H34C 109.5 . . ?
H34B C34 H34C 109.5 . . ?
C35 C34 H34A 109.5 . . ?
C35 C34 H34B 109.5 . . ?
C35 C34 H34C 109.5 . . ?
C34 C35 H35A 108.6 . . ?
C34 C35 H35B 108.6 . . ?
H35A C35 H35B 107.6 . . ?
C36 C35 C34 114.5(3) . . ?
C36 C35 H35A 108.6 . . ?
C36 C35 H35B 108.6 . . ?
C35 C36 H36A 109.1 . . ?
C35 C36 H36B 109.1 . . ?
C35 C36 C37 112.5(3) . . ?
H36A C36 H36B 107.8 . . ?
C37 C36 H36A 109.1 . . ?
C37 C36 H36B 109.1 . . ?
C36 C37 H37A 108.9 . . ?
C36 C37 H37B 108.9 . . ?
H37A C37 H37B 107.7 . . ?
C38 C37 C36 113.3(3) . . ?
C38 C37 H37A 108.9 . . ?
C38 C37 H37B 108.9 . . ?
C37 C38 H38A 109.5 . . ?
C37 C38 H38B 109.5 . . ?
C37 C38 H38C 109.5 . . ?
H38A C38 H38B 109.5 . . ?
H38A C38 H38C 109.5 . . ?
H38B C38 H38C 109.5 . . ?

loop_
_geom_torsion_atom_site_label_1
_geom_torsion_atom_site_label_2
_geom_torsion_atom_site_label_3
_geom_torsion_atom_site_label_4
_geom_torsion
_geom_torsion_site_symmetry_1
_geom_torsion_site_symmetry_2
_geom_torsion_site_symmetry_3
_geom_torsion_site_symmetry_4
_geom_torsion_publ_flag
Pd1 P1 C9 C10 57.6(2) . . . . ?
Pd1 P1 C9 C11 177.82(18) . . . . ?
Pd1 P1 C9 C12 -58.1(2) . . . . ?
Pd1 P1 C13 C14 -155.41(18) . . . . ?
Pd1 P1 C13 C15 81.17(19) . . . . ?
Pd1 P1 C13 C16 -35.6(2) . . . . ?
Pd1 P1 C17 N1 -5.64(19) . . . . ?
Pd1 P2 C25 N2 -9.4(2) . . . . ?
Pd1 P2 C26 C27 -39.9(2) . . . . ?
Pd1 P2 C26 C28 -160.39(19) . . . . ?
Pd1 P2 C26 C29 75.9(2) . . . . ?
Pd1 P2 C30 C31 173.75(19) . . . . ?
Pd1 P2 C30 C32 -63.4(2) . . . . ?
Pd1 P2 C30 C33 53.6(2) . . . . ?
Pd1 C1 C2 C3 64.5(3) . . . . ?
Pd1 C1 C2 C7 -117.6(3) . . . . ?
O1 C5 C6 C7 179.5(3) . . . . ?
N1 C18 C20 C21 -179.2(3) . . . . ?
N1 C18 C24 N2 0.1(3) . . . . ?
N1 C18 C24 C23 -179.7(2) . . . . ?
C1 C2 C3 C4 179.1(2) . . . . ?
C1 C2 C7 C6 -179.9(2) . . . . ?
C2 C3 C4 C5 0.7(4) . . . . ?
C3 C2 C7 C6 -1.9(4) . . . . ?
C3 C4 C5 O1 179.5(2) . . . . ?
C3 C4 C5 C6 -1.5(4) . . . . ?
C4 C5 C6 C7 0.6(4) . . . . ?
C5 C6 C7 C2 1.2(4) . . . . ?
C7 C2 C3 C4 1.0(4) . . . . ?
C8 O1 C5 C4 175.7(3) . . . . ?
C8 O1 C5 C6 -3.2(4) . . . . ?
C9 P1 C13 C14 72.4(2) . . . . ?
C9 P1 C13 C15 -51.0(2) . . . . ?
C9 P1 C13 C16 -167.83(17) . . . . ?
C9 P1 C17 N1 112.17(18) . . . . ?
C13 P1 C9 C10 -167.04(18) . . . . ?
C13 P1 C9 C11 -46.8(2) . . . . ?
C13 P1 C9 C12 77.2(2) . . . . ?
C13 P1 C17 N1 -130.92(18) . . . . ?
C17 P1 C9 C10 -58.5(2) . . . . ?
C17 P1 C9 C11 61.7(2) . . . . ?
C17 P1 C9 C12 -174.2(2) . . . . ?
C17 P1 C13 C14 -36.3(2) . . . . ?
C17 P1 C13 C15 -159.70(19) . . . . ?
C17 P1 C13 C16 83.50(19) . . . . ?
C17 N1 C18 C20 -0.9(5) . . . . ?
C17 N1 C18 C24 180.0(2) . . . . ?
C17 N1 B1 Pd1 -1.2(4) . . . . ?
C17 N1 B1 N2 179.9(2) . . . . ?
C18 N1 C17 P1 -175.3(2) . . . . ?
C18 N1 B1 Pd1 178.7(2) . . . . ?
C18 N1 B1 N2 -0.2(3) . . . . ?
C18 C20 C21 C22 -0.9(4) . . . . ?
C20 C18 C24 N2 -179.1(2) . . . . ?
C20 C18 C24 C23 1.1(4) . . . . ?
C20 C21 C22 C23 1.0(4) . . . . ?
C21 C22 C23 C24 -0.1(4) . . . . ?
C22 C23 C24 N2 179.3(3) . . . . ?
C22 C23 C24 C18 -0.9(4) . . . . ?
C24 N2 C25 P2 -178.4(2) . . . . ?
C24 N2 B1 Pd1 -178.7(2) . . . . ?
C24 N2 B1 N1 0.3(3) . . . . ?
C24 C18 C20 C21 -0.2(4) . . . . ?
C25 P2 C26 C27 77.1(2) . . . . ?
C25 P2 C26 C28 -43.4(2) . . . . ?
C25 P2 C26 C29 -167.1(2) . . . . ?
C25 P2 C30 C31 57.0(2) . . . . ?
C25 P2 C30 C32 179.9(2) . . . . ?
C25 P2 C30 C33 -63.1(2) . . . . ?
C25 N2 C24 C18 -173.3(3) . . . . ?
C25 N2 C24 C23 6.5(5) . . . . ?
C25 N2 B1 Pd1 -5.1(4) . . . . ?
C25 N2 B1 N1 173.8(2) . . . . ?
C26 P2 C25 N2 -131.02(19) . . . . ?
C26 P2 C30 C31 -51.1(3) . . . . ?
C26 P2 C30 C32 71.8(2) . . . . ?
C26 P2 C30 C33 -171.2(2) . . . . ?
C30 P2 C25 N2 111.73(19) . . . . ?
C30 P2 C26 C27 -174.9(2) . . . . ?
C30 P2 C26 C28 64.6(3) . . . . ?
C30 P2 C26 C29 -59.1(2) . . . . ?
B1 N1 C17 P1 4.6(3) . . . . ?
B1 N1 C18 C20 179.2(3) . . . . ?
B1 N1 C18 C24 0.1(3) . . . . ?
B1 N2 C24 C18 -0.2(3) . . . . ?
B1 N2 C24 C23 179.5(3) . . . . ?
B1 N2 C25 P2 9.4(3) . . . . ?
C34 C35 C36 C37 176.6(3) . . . . ?
C35 C36 C37 C38 -173.2(3) . . . . ?

_shelx_res_file                  
;
    mini2-22012.res created by SHELXL-2014/7

TITL mini2-22012_a.res in P2(1)/n
REM Old TITL mini2-22012 in P2(1)/n
REM SHELXT solution in P2(1)/n
REM R1 0.101, Rweak 0.010, Alpha 0.028, Orientation as input
REM Formula found by SHELXT: C38 N3 P2 Pd
CELL 0.71073 14.9723 11.4923 23.5265 90 105.439 90
ZERR 4 0.0007 0.0006 0.0014 0 0.006 0
LATT 1
SYMM 0.5-X,0.5+Y,0.5-Z
SFAC C H B N O P Pd
UNIT 148 260 4 8 4 8 4

L.S. 10
PLAN  16
SIZE 0.4 0.2 0.1
TEMP -180
CONF
BOND $H
LIST 6
MORE -1
fmap 2 53
acta
OMIT 0 0 2
OMIT 0 1 1
REM <olex2.extras>
REM <HklSrc "%.\\mini2-22012.hkl">
REM </olex2.extras>

WGHT    0.024300    2.212400
FVAR       0.33590
PD1   7    0.044221    0.388185    0.328432    11.00000    0.00932    0.01695 =
         0.01791    0.00188    0.00425   -0.00004
P1    6    0.190120    0.462761    0.330303    11.00000    0.01122    0.01461 =
         0.01842   -0.00009    0.00548   -0.00085
P2    6   -0.057538    0.250990    0.350004    11.00000    0.00949    0.02135 =
         0.02297    0.00345    0.00482   -0.00135
O1    5   -0.057875    0.780359    0.081496    11.00000    0.04327    0.04451 =
         0.04528    0.01995    0.01669    0.00873
N1    4    0.230007    0.255772    0.380001    11.00000    0.01106    0.01745 =
         0.02166    0.00473    0.00707   -0.00110
N2    4    0.106663    0.153706    0.392775    11.00000    0.00781    0.01849 =
         0.02159    0.00306    0.00308   -0.00224
C1    1   -0.060827    0.526612    0.290385    11.00000    0.01204    0.02568 =
         0.03055    0.00686    0.00640    0.00266
AFIX  23
H1A   2   -0.122233    0.488272    0.281008    11.00000   -1.20000
H1B   2   -0.059660    0.582224    0.322712    11.00000   -1.20000
AFIX   0
C2    1   -0.058655    0.597571    0.237962    11.00000    0.00679    0.02408 =
         0.02953    0.00477    0.00426    0.00355
C3    1   -0.071089    0.545230    0.182133    11.00000    0.01331    0.02408 =
         0.03329    0.00511    0.00446    0.00327
AFIX  43
H3    2   -0.079945    0.463387    0.178992    11.00000   -1.20000
AFIX   0
C4    1   -0.071013    0.607085    0.131899    11.00000    0.01699    0.03579 =
         0.02875    0.00181    0.00350    0.00334
AFIX  43
H4    2   -0.080323    0.567879    0.095234    11.00000   -1.20000
AFIX   0
C5    1   -0.057380    0.726189    0.134926    11.00000    0.01708    0.03746 =
         0.03308    0.01377    0.00932    0.00548
C6    1   -0.046064    0.782971    0.187984    11.00000    0.01358    0.02140 =
         0.04829    0.00999    0.00823    0.00446
AFIX  43
H6    2   -0.037283    0.864881    0.190256    11.00000   -1.20000
AFIX   0
C7    1   -0.047572    0.719001    0.238899    11.00000    0.01591    0.02441 =
         0.03579    0.00134    0.00648    0.00635
AFIX  43
H7    2   -0.040868    0.759389    0.275026    11.00000   -1.20000
AFIX   0
C8    1   -0.050605    0.902613    0.082090    11.00000    0.02661    0.04935 =
         0.06919    0.03288    0.01636    0.00610
AFIX 137
H8A   2   -0.050896    0.930285    0.042640    11.00000   -1.50000
H8B   2    0.007333    0.926088    0.110358    11.00000   -1.50000
H8C   2   -0.103194    0.936498    0.093686    11.00000   -1.50000
AFIX   0
C9    1    0.224187    0.584315    0.385801    11.00000    0.01623    0.01988 =
         0.02988   -0.00771    0.00544   -0.00203
C10   1    0.221149    0.531750    0.445372    11.00000    0.02947    0.04788 =
         0.02713   -0.01431    0.01131   -0.00490
AFIX 137
H10A  2    0.159273    0.499952    0.442180    11.00000   -1.50000
H10B  2    0.235007    0.592386    0.475748    11.00000   -1.50000
H10C  2    0.267232    0.469414    0.456150    11.00000   -1.50000
AFIX   0
C11   1    0.320836    0.634664    0.391217    11.00000    0.02161    0.02303 =
         0.03775   -0.00836    0.00406   -0.00532
AFIX 137
H11A  2    0.366798    0.571948    0.400285    11.00000   -1.50000
H11B  2    0.335363    0.692606    0.422913    11.00000   -1.50000
H11C  2    0.322173    0.671647    0.353919    11.00000   -1.50000
AFIX   0
C12   1    0.151018    0.681909    0.370780    11.00000    0.02429    0.02986 =
         0.04858   -0.01955    0.00407    0.00459
AFIX 137
H12A  2    0.164002    0.739667    0.402572    11.00000   -1.50000
H12B  2    0.089283    0.648679    0.366445    11.00000   -1.50000
H12C  2    0.153259    0.719417    0.333776    11.00000   -1.50000
AFIX   0
C13   1    0.214777    0.497042    0.257716    11.00000    0.01555    0.02153 =
         0.02089    0.00400    0.00868    0.00201
C14   1    0.318552    0.495806    0.258105    11.00000    0.02061    0.04007 =
         0.03338    0.01145    0.01561    0.00453
AFIX 137
H14A  2    0.353201    0.549258    0.288503    11.00000   -1.50000
H14B  2    0.324711    0.520492    0.219457    11.00000   -1.50000
H14C  2    0.343297    0.416885    0.266602    11.00000   -1.50000
AFIX   0
C15   1    0.173771    0.615960    0.234889    11.00000    0.02022    0.02503 =
         0.03065    0.00815    0.00803    0.00061
AFIX 137
H15A  2    0.109800    0.620814    0.237822    11.00000   -1.50000
H15B  2    0.174551    0.625146    0.193611    11.00000   -1.50000
H15C  2    0.210787    0.677821    0.258665    11.00000   -1.50000
AFIX   0
C16   1    0.163552    0.402221    0.215423    11.00000    0.02856    0.02992 =
         0.02033   -0.00051    0.00845    0.00571
AFIX 137
H16A  2    0.185147    0.325422    0.231422    11.00000   -1.50000
H16B  2    0.176039    0.411934    0.176870    11.00000   -1.50000
H16C  2    0.096786    0.408809    0.210994    11.00000   -1.50000
AFIX   0
C17   1    0.280751    0.349091    0.361651    11.00000    0.01136    0.01759 =
         0.02294    0.00252    0.00555   -0.00152
AFIX  23
H17A  2    0.310853    0.321787    0.331370    11.00000   -1.20000
H17B  2    0.328810    0.380456    0.395617    11.00000   -1.20000
AFIX   0
C18   1    0.264024    0.152388    0.409934    11.00000    0.01641    0.01487 =
         0.01532    0.00055    0.00344   -0.00024
C20   1    0.353016    0.108010    0.429886    11.00000    0.01195    0.02201 =
         0.02362   -0.00255    0.00588   -0.00204
AFIX  43
H20   2    0.405027    0.149745    0.424662    11.00000   -1.20000
AFIX   0
C21   1    0.363540   -0.000281    0.457958    11.00000    0.01717    0.02064 =
         0.02246   -0.00055    0.00159    0.00489
AFIX  43
H21   2    0.423821   -0.032788    0.471483    11.00000   -1.20000
AFIX   0
C22   1    0.288637   -0.061462    0.466601    11.00000    0.02329    0.01569 =
         0.02295    0.00538    0.00376    0.00405
AFIX  43
H22   2    0.298465   -0.134249    0.486433    11.00000   -1.20000
AFIX   0
C23   1    0.198732   -0.017487    0.446516    11.00000    0.01621    0.01778 =
         0.02178    0.00044    0.00646   -0.00358
AFIX  43
H23   2    0.147222   -0.059449    0.452348    11.00000   -1.20000
AFIX   0
C24   1    0.186744    0.088997    0.417858    11.00000    0.01326    0.01691 =
         0.01500   -0.00032    0.00330   -0.00071
C25   1    0.012898    0.130488    0.395108    11.00000    0.01336    0.02619 =
         0.03562    0.00808    0.00876   -0.00150
AFIX  23
H25A  2    0.008112    0.132615    0.436262    11.00000   -1.20000
H25B  2   -0.008177    0.053428    0.377876    11.00000   -1.20000
AFIX   0
C26   1   -0.127297    0.303857    0.400855    11.00000    0.01386    0.03236 =
         0.02495    0.00453    0.00854    0.00038
C27   1   -0.058745    0.377474    0.447134    11.00000    0.03104    0.06307 =
         0.03163   -0.00943    0.01510   -0.00574
AFIX 137
H27A  2   -0.037718    0.443531    0.427727    11.00000   -1.50000
H27B  2   -0.005347    0.329561    0.466876    11.00000   -1.50000
H27C  2   -0.089435    0.406296    0.476322    11.00000   -1.50000
AFIX   0
C28   1   -0.168452    0.207332    0.431572    11.00000    0.03651    0.04140 =
         0.05828    0.01289    0.03256    0.00101
AFIX 137
H28A  2   -0.201454    0.242570    0.458059    11.00000   -1.50000
H28B  2   -0.118418    0.157718    0.454393    11.00000   -1.50000
H28C  2   -0.211685    0.160257    0.401819    11.00000   -1.50000
AFIX   0
C29   1   -0.207054    0.384561    0.368931    11.00000    0.02781    0.04207 =
         0.04255    0.00615    0.02189    0.00935
AFIX 137
H29A  2   -0.235726    0.419328    0.397798    11.00000   -1.50000
H29B  2   -0.253499    0.339402    0.340162    11.00000   -1.50000
H29C  2   -0.182680    0.446297    0.348522    11.00000   -1.50000
AFIX   0
C30   1   -0.127977    0.168155    0.284344    11.00000    0.01911    0.02533 =
         0.03010   -0.00245    0.00526   -0.00537
C31   1   -0.186929    0.069395    0.299127    11.00000    0.02490    0.04156 =
         0.05390    0.01050   -0.00969   -0.01622
AFIX 137
H31A  2   -0.238078    0.102417    0.312607    11.00000   -1.50000
H31B  2   -0.148398    0.020683    0.330358    11.00000   -1.50000
H31C  2   -0.211986    0.021970    0.263862    11.00000   -1.50000
AFIX   0
C32   1   -0.192377    0.249469    0.240345    11.00000    0.04781    0.03895 =
         0.02925    0.00147   -0.00607   -0.00784
AFIX 137
H32A  2   -0.222586    0.205994    0.204556    11.00000   -1.50000
H32B  2   -0.156207    0.313546    0.230252    11.00000   -1.50000
H32C  2   -0.239570    0.280927    0.258058    11.00000   -1.50000
AFIX   0
C33   1   -0.057025    0.116827    0.254545    11.00000    0.03299    0.06388 =
         0.05867   -0.03917    0.01321   -0.01261
AFIX 137
H33A  2   -0.089660    0.075145    0.218687    11.00000   -1.50000
H33B  2   -0.016132    0.062797    0.281704    11.00000   -1.50000
H33C  2   -0.020066    0.179826    0.244251    11.00000   -1.50000
AFIX   0
B1    3    0.131204    0.260039    0.368532    11.00000    0.01496    0.01992 =
         0.01655    0.00255    0.00370    0.00020

C34   1    0.437587    0.243083    0.584776    11.00000    0.04770    0.06757 =
         0.06948    0.00122    0.00346   -0.01437
AFIX 137
H34A  2    0.456582    0.236150    0.627843    11.00000   -1.50000
H34B  2    0.478425    0.298218    0.572144    11.00000   -1.50000
H34C  2    0.441800    0.166800    0.567053    11.00000   -1.50000
AFIX   0
C35   1    0.339068    0.286280    0.565223    11.00000    0.06300    0.04343 =
         0.05596    0.00150    0.00630   -0.00381
AFIX  23
H35A  2    0.334358    0.359090    0.586728    11.00000   -1.20000
H35B  2    0.324227    0.305348    0.522695    11.00000   -1.20000
AFIX   0
C36   1    0.268253    0.201958    0.574910    11.00000    0.03816    0.05820 =
         0.02291   -0.00398   -0.00134    0.00895
AFIX  23
H36A  2    0.284520    0.179260    0.617013    11.00000   -1.20000
H36B  2    0.269653    0.130914    0.551364    11.00000   -1.20000
AFIX   0
C37   1    0.170515    0.252291    0.557815    11.00000    0.04982    0.06231 =
         0.05121    0.01003    0.00420    0.00439
AFIX  23
H37A  2    0.171046    0.328355    0.577655    11.00000   -1.20000
H37B  2    0.151611    0.266179    0.514734    11.00000   -1.20000
AFIX   0
C38   1    0.100490    0.175051    0.573758    11.00000    0.05452    0.08957 =
         0.06511    0.04317    0.00494   -0.00289
AFIX 137
H38A  2    0.116072    0.165651    0.616681    11.00000   -1.50000
H38B  2    0.100674    0.098782    0.555158    11.00000   -1.50000
H38C  2    0.038844    0.210111    0.559882    11.00000   -1.50000
AFIX   0
HKLF 4

REM  mini2-22012_a.res in P2(1)/n
REM R1 =  0.0403 for    6106 Fo > 4sig(Fo)  and  0.0627 for all    7971 data
REM    412 parameters refined using      0 restraints

END

WGHT      0.0243      2.2176

REM Highest difference peak  0.464,  deepest hole -0.641,  1-sigma level  0.076
Q1    1   0.0469  0.3052  0.3261  11.00000  0.05    0.46
Q2    1  -0.0877  0.2783  0.3798  11.00000  0.05    0.41
Q3    1   0.1157  0.2559  0.5911  11.00000  0.05    0.40
Q4    1   0.0394  0.4746  0.3308  11.00000  0.05    0.36
Q5    1   0.1174  0.4103  0.3029  11.00000  0.05    0.35
Q6    1   0.1137  0.3422  0.3276  11.00000  0.05    0.34
Q7    1   0.1978  0.0307  0.4273  11.00000  0.05    0.34
Q8    1   0.2288  0.1253  0.4195  11.00000  0.05    0.34
Q9    1   0.2559 -0.0209  0.4601  11.00000  0.05    0.34
Q10   1   0.0613  0.3427  0.2793  11.00000  0.05    0.34
Q11   1  -0.0068  0.3957  0.2851  11.00000  0.05    0.33
Q12   1   0.2079  0.4819  0.2917  11.00000  0.05    0.33
Q13   1   0.2471  0.2140  0.4021  11.00000  0.05    0.33
Q14   1   0.2566  0.2940  0.3784  11.00000  0.05    0.32
Q15   1   0.0648  0.3801  0.2980  11.00000  0.05    0.32
Q16   1   0.1569  0.1580  0.5539  11.00000  0.05    0.32
;
_shelx_res_checksum              66227
_olex2_submission_special_instructions 'No special instructions were received'
_oxdiff_exptl_absorpt_empirical_details 
;
Empirical correction (ABSPACK) includes:
- Absorption correction using spherical harmonics
- Frame scaling
;
_oxdiff_exptl_absorpt_empirical_full_max 1.188
_oxdiff_exptl_absorpt_empirical_full_min 0.893
####################################################################### 
# 
# This file contains crystal structure data downloaded from the 
# Cambridge Structural Database (CSD) hosted by the Cambridge 
# Crystallographic Data Centre (CCDC).
# 
# Full information about CCDC data access policies and citation 
# guidelines are available at http://www.ccdc.cam.ac.uk/access/V1 
# 
# Audit and citation data items may have been added by the CCDC. 
# Please retain this information to preserve the provenance of 
# this file and to allow appropriate attribution of the data. 
# 
#######################################################################

data_mini2-22004
_database_code_depnum_ccdc_archive 'CCDC 2243703'
loop_
_audit_author_name
_audit_author_address
'Brandon Mercado'
;Yale University
United States of America
;
_audit_update_record             
;
2023-02-21 deposited with the CCDC.	2023-07-03 downloaded from the CCDC.
;
_audit_creation_date             2023-02-20
_audit_creation_method           
;
Olex2 1.5
(compiled 2021.12.09 svn.r5202d8cf for OlexSys, GUI svn.r6439)
;
_shelx_SHELXL_version_number     2014/7
_chemical_name_common            ?
_chemical_name_systematic        ?
_chemical_formula_moiety         'C27 H49 B N2 O2 P2 Pd'
_chemical_formula_sum            'C27 H49 B N2 O2 P2 Pd'
_chemical_formula_weight         612.83
_chemical_melting_point          ?
loop_
_atom_type_symbol
_atom_type_description
_atom_type_scat_dispersion_real
_atom_type_scat_dispersion_imag
_atom_type_scat_source
C C 0.0033 0.0016 'International Tables Vol C Tables 4.2.6.8 and 6.1.1.4'
H H 0.0000 0.0000 'International Tables Vol C Tables 4.2.6.8 and 6.1.1.4'
B B 0.0013 0.0007 'International Tables Vol C Tables 4.2.6.8 and 6.1.1.4'
N N 0.0061 0.0033 'International Tables Vol C Tables 4.2.6.8 and 6.1.1.4'
O O 0.0106 0.0060 'International Tables Vol C Tables 4.2.6.8 and 6.1.1.4'
P P 0.1023 0.0942 'International Tables Vol C Tables 4.2.6.8 and 6.1.1.4'
Pd Pd -0.9988 1.0072 'International Tables Vol C Tables 4.2.6.8 and 6.1.1.4'

_shelx_space_group_comment       
;
The symmetry employed for this shelxl refinement is uniquely defined
by the following loop, which should always be used as a source of
symmetry information in preference to the above space-group names.
They are only intended as comments.
;
_space_group_crystal_system      monoclinic
_space_group_IT_number           14
_space_group_name_H-M_alt        'P 1 21/n 1'
_space_group_name_Hall           '-P 2yn'
loop_
_space_group_symop_operation_xyz
'x, y, z'
'-x+1/2, y+1/2, -z+1/2'
'-x, -y, -z'
'x-1/2, -y-1/2, z-1/2'

_cell_length_a                   11.8927(7)
_cell_length_b                   19.9252(9)
_cell_length_c                   13.4943(8)
_cell_angle_alpha                90
_cell_angle_beta                 112.762(7)
_cell_angle_gamma                90
_cell_volume                     2948.6(3)
_cell_formula_units_Z            4
_cell_measurement_reflns_used    18120
_cell_measurement_temperature    93.15
_cell_measurement_theta_max      27.6010
_cell_measurement_theta_min      1.9180
_shelx_estimated_absorpt_T_max   0.989
_shelx_estimated_absorpt_T_min   0.832
_exptl_absorpt_coefficient_mu    0.764
_exptl_absorpt_correction_T_max  1.00000
_exptl_absorpt_correction_T_min  0.93574
_exptl_absorpt_correction_type   multi-scan
_exptl_absorpt_process_details   
;
CrysAlisPro 1.171.41.123a (Rigaku Oxford Diffraction, 2022)
Empirical absorption correction using spherical harmonics,
implemented in SCALE3 ABSPACK scaling algorithm.
;
_exptl_absorpt_special_details   ?
_exptl_crystal_colour            colourless
_exptl_crystal_colour_primary    colourless
_exptl_crystal_density_diffrn    1.380
_exptl_crystal_density_meas      ?
_exptl_crystal_density_method    ?
_exptl_crystal_description       plate
_exptl_crystal_F_000             1288
_exptl_crystal_size_max          0.25
_exptl_crystal_size_mid          0.15
_exptl_crystal_size_min          0.015
_exptl_transmission_factor_max   ?
_exptl_transmission_factor_min   ?
_diffrn_reflns_av_R_equivalents  0.0557
_diffrn_reflns_av_unetI/netI     0.0369
_diffrn_reflns_Laue_measured_fraction_full 1.000
_diffrn_reflns_Laue_measured_fraction_max 0.999
_diffrn_reflns_limit_h_max       15
_diffrn_reflns_limit_h_min       -15
_diffrn_reflns_limit_k_max       25
_diffrn_reflns_limit_k_min       -25
_diffrn_reflns_limit_l_max       17
_diffrn_reflns_limit_l_min       -17
_diffrn_reflns_number            41375
_diffrn_reflns_point_group_measured_fraction_full 1.000
_diffrn_reflns_point_group_measured_fraction_max 0.999
_diffrn_reflns_theta_full        25.242
_diffrn_reflns_theta_max         27.483
_diffrn_reflns_theta_min         1.930
_diffrn_ambient_temperature      93.15
_diffrn_detector                 'Hybrid Pixel Array Detector'
_diffrn_detector_area_resol_mean 10.0000
_diffrn_measured_fraction_theta_full 1.000
_diffrn_measured_fraction_theta_max 0.999
_diffrn_measurement_details      
;
List of Runs (angles in degrees, time in seconds):

  # Type    Start    End  Width  t~exp~   \w     \q     \k     \f   Frames
#--------------------------------------------------------------------------
  1  \w     39.00  70.00   0.50   40.00    --   20.00  54.00  60.00   62
  2  \w    -74.00 -25.00   0.50   40.00    --   20.00  54.00-180.00   98
  3  \w     81.00 107.00   0.50   40.00    --   20.00  54.00-180.00   52
  4  \w    -63.00   4.00   0.50   40.00    --   20.00  54.00-120.00  134
  5  \w     38.00  63.00   0.50   40.00    --   20.00  54.00-120.00   50
  6  \w    -68.00 110.00   0.50   40.00    --   20.00  54.00   0.00  356
  7  \w    -74.00 108.00   0.50   40.00    --   20.00  54.00 120.00  364
  8  \w    -66.00 -36.00   0.50   40.00    --   20.00  54.00-150.00   60
  9  \w     23.00  60.00   0.50   40.00    --   20.00  54.00-150.00   74
 10  \w    -72.00 -44.00   0.50   40.00    --   20.00  54.00 -30.00   56
 11  \w    -25.00   2.00   0.50   40.00    --   20.00  54.00 -30.00   54
 12  \w     26.00  58.00   0.50   40.00    --   20.00  54.00 -30.00   64
 13  \w    -65.00 -11.00   0.50   40.00    --   20.00  54.00 -90.00  108
 14  \w     -2.00  24.00   0.50   40.00    --   20.00  54.00 -90.00   52
 15  \w     43.00  68.00   0.50   40.00    --   20.00  54.00 -90.00   50
 16  \w     74.00  99.00   0.50   40.00    --   20.00  54.00 -90.00   50
 17  \w    -10.00  61.00   0.50   40.00    --   20.00  54.00  30.00  142
 18  \w     33.00  58.00   0.50   40.00    --   20.00  54.00  90.00   50
 19  \w    -70.00 -44.00   0.50   40.00    --   20.00  54.00  60.00   52
;
_diffrn_measurement_device       'two-circle diffractometer'
_diffrn_measurement_device_type  'XtaLAB Mini II'
_diffrn_measurement_method       '\w scans'
_diffrn_orient_matrix_type       
'CrysAlisPro convention (1999,Acta A55,543-557)'
_diffrn_orient_matrix_UB_11      0.0276125000
_diffrn_orient_matrix_UB_12      0.0144742000
_diffrn_orient_matrix_UB_13      -0.0330590000
_diffrn_orient_matrix_UB_21      0.0560923000
_diffrn_orient_matrix_UB_22      0.0026300000
_diffrn_orient_matrix_UB_23      0.0451277000
_diffrn_orient_matrix_UB_31      0.0166836000
_diffrn_orient_matrix_UB_32      -0.0324513000
_diffrn_orient_matrix_UB_33      -0.0109584000
_diffrn_radiation_monochromator  graphite
_diffrn_radiation_probe          x-ray
_diffrn_radiation_type           'Mo K\a'
_diffrn_radiation_wavelength     0.71073
_diffrn_source                   'fine-focus sealed X-ray tube'
_diffrn_source_type              'Rigaku (Mo) X-ray Source'
_reflns_Friedel_coverage         0.000
_reflns_Friedel_fraction_full    .
_reflns_Friedel_fraction_max     .
_reflns_number_gt                5659
_reflns_number_total             6766
_reflns_special_details          
;
 Reflections were merged by SHELXL according to the crystal
 class for the calculation of statistics and refinement.
 
 _reflns_Friedel_fraction is defined as the number of unique
 Friedel pairs measured divided by the number that would be
 possible theoretically, ignoring centric projections and
 systematic absences.
;
_reflns_threshold_expression     'I > 2\s(I)'
_computing_cell_refinement       'CrysAlisPro 1.171.41.123a (Rigaku OD, 2022)'
_computing_data_collection       'CrysAlisPro 1.171.41.123a (Rigaku OD, 2022)'
_computing_data_reduction        'CrysAlisPro 1.171.41.123a (Rigaku OD, 2022)'
_computing_molecular_graphics    'Olex2 1.5 (Dolomanov et al., 2009)'
_computing_publication_material  'Olex2 1.5 (Dolomanov et al., 2009)'
_computing_structure_refinement  'SHELXL 2014/7 (Sheldrick, 2015)'
_computing_structure_solution    'SHELXT 2018/2 (Sheldrick, 2018)'
_refine_diff_density_max         0.442
_refine_diff_density_min         -0.394
_refine_diff_density_rms         0.073
_refine_ls_extinction_coef       .
_refine_ls_extinction_method     none
_refine_ls_goodness_of_fit_ref   1.021
_refine_ls_hydrogen_treatment    constr
_refine_ls_matrix_type           full
_refine_ls_number_parameters     329
_refine_ls_number_reflns         6766
_refine_ls_number_restraints     0
_refine_ls_R_factor_all          0.0410
_refine_ls_R_factor_gt           0.0295
_refine_ls_restrained_S_all      1.021
_refine_ls_shift/su_max          0.002
_refine_ls_shift/su_mean         0.000
_refine_ls_structure_factor_coef Fsqd
_refine_ls_weighting_details     
'w=1/[\s^2^(Fo^2^)+(0.0272P)^2^+1.2630P] where P=(Fo^2^+2Fc^2^)/3'
_refine_ls_weighting_scheme      calc
_refine_ls_wR_factor_gt          0.0598
_refine_ls_wR_factor_ref         0.0627
_refine_special_details          
;
 Refinement of F^2^ against ALL reflections.  The weighted R-factor wR and 
 goodness of fit S are based on F^2^, conventional R-factors R are based 
 on F, with F set to zero for negative F^2^. The threshold expression of 
 F^2^ > 2sigma(F^2^) is used only for calculating R-factors(gt) etc. and is 
 not relevant to the choice of reflections for refinement.  R-factors based 
 on F^2^ are statistically about twice as large as those based on F, and R- 
 factors based on ALL data will be even larger. 
  
The hydrogen atoms were generated 
geometrically and refined as riding atoms with C-H distances = 0.95 - 0.99 
angstroms and Uiso(H) = 1.2 times Ueq(C) for CH and CH2 groups and Uiso(H) 
= 1.5 times Ueq(C) for CH3 groups.
;
_olex2_refinement_description    
;
1.a Secondary CH2 refined with riding coordinates:
 C2(H2A,H2B), C10(H10A,H10B), C11(H11A,H11B)
1.b Aromatic/amide H refined with riding coordinates:
 C5(H5), C6(H6), C7(H7), C8(H8)
1.c Idealised Me refined as rotating group:
 C3(H3A,H3B,H3C), C13(H13A,H13B,H13C), C14(H14A,H14B,H14C), C15(H15A,H15B,
 H15C), C17(H17A,H17B,H17C), C18(H18A,H18B,H18C), C19(H19A,H19B,H19C), C21(H21A,
 H21B,H21C), C22(H22A,H22B,H22C), C23(H23A,H23B,H23C), C25(H25A,H25B,H25C),
 C26(H26A,H26B,H26C), C27(H27A,H27B,H27C)
;
_atom_sites_solution_hydrogens   geom
_atom_sites_solution_primary     SHELXT
_atom_sites_solution_secondary   difmap
loop_
_atom_site_label
_atom_site_type_symbol
_atom_site_fract_x
_atom_site_fract_y
_atom_site_fract_z
_atom_site_U_iso_or_equiv
_atom_site_adp_type
_atom_site_occupancy
_atom_site_site_symmetry_order
_atom_site_calc_flag
_atom_site_refinement_flags_posn
_atom_site_refinement_flags_adp
_atom_site_refinement_flags_occupancy
_atom_site_disorder_assembly
_atom_site_disorder_group
Pd1 Pd 0.33144(2) 0.24590(2) 0.63965(2) 0.01045(5) Uani 1 1 d . . . . .
P1 P 0.27999(5) 0.34531(2) 0.70518(4) 0.01141(11) Uani 1 1 d . . . . .
P2 P 0.43258(5) 0.17844(2) 0.55786(4) 0.01104(11) Uani 1 1 d . . . . .
O1 O 0.19593(13) 0.17605(7) 0.65125(11) 0.0183(3) Uani 1 1 d . . . . .
O2 O 0.30296(15) 0.14157(8) 0.81906(13) 0.0317(4) Uani 1 1 d . . . . .
N1 N 0.45525(15) 0.38096(8) 0.64227(13) 0.0129(3) Uani 1 1 d . . . . .
N2 N 0.52543(15) 0.29931(8) 0.56316(13) 0.0134(3) Uani 1 1 d . . . . .
C1 C 0.2111(2) 0.14197(10) 0.73438(17) 0.0183(4) Uani 1 1 d . . . . .
C2 C 0.1004(2) 0.09884(11) 0.72563(19) 0.0260(5) Uani 1 1 d . . . . .
H2A H 0.0750 0.0716 0.6592 0.031 Uiso 1 1 calc R U . . .
H2B H 0.1243 0.0676 0.7875 0.031 Uiso 1 1 calc R U . . .
C3 C -0.0074(2) 0.14116(12) 0.7237(2) 0.0304(6) Uani 1 1 d . . . . .
H3A H -0.0312 0.1723 0.6629 0.046 Uiso 1 1 calc R U . . .
H3B H 0.0160 0.1666 0.7908 0.046 Uiso 1 1 calc R U . . .
H3C H -0.0763 0.1117 0.7161 0.046 Uiso 1 1 calc R U . . .
C4 C 0.58799(18) 0.35861(9) 0.56224(15) 0.0131(4) Uani 1 1 d . . . . .
C5 C 0.67698(18) 0.37267(10) 0.52254(16) 0.0155(4) Uani 1 1 d . . . . .
H5 H 0.7055 0.3390 0.4881 0.019 Uiso 1 1 calc R U . . .
C6 C 0.72320(19) 0.43775(10) 0.53472(16) 0.0178(4) Uani 1 1 d . . . . .
H6 H 0.7842 0.4487 0.5082 0.021 Uiso 1 1 calc R U . . .
C7 C 0.68157(19) 0.48690(10) 0.58505(16) 0.0178(4) Uani 1 1 d . . . . .
H7 H 0.7152 0.5308 0.5927 0.021 Uiso 1 1 calc R U . . .
C8 C 0.59173(19) 0.47353(9) 0.62460(16) 0.0155(4) Uani 1 1 d . . . . .
H8 H 0.5635 0.5074 0.6589 0.019 Uiso 1 1 calc R U . . .
C9 C 0.54511(18) 0.40914(9) 0.61214(15) 0.0128(4) Uani 1 1 d . . . . .
C10 C 0.38104(18) 0.41346(9) 0.69108(16) 0.0135(4) Uani 1 1 d . . . . .
H10A H 0.3322 0.4501 0.6447 0.016 Uiso 1 1 calc R U . . .
H10B H 0.4323 0.4323 0.7622 0.016 Uiso 1 1 calc R U . . .
C11 C 0.53332(18) 0.23506(9) 0.51719(16) 0.0132(4) Uani 1 1 d . . . . .
H11A H 0.6184 0.2184 0.5460 0.016 Uiso 1 1 calc R U . . .
H11B H 0.5040 0.2381 0.4380 0.016 Uiso 1 1 calc R U . . .
C12 C 0.12170(18) 0.37457(10) 0.62069(16) 0.0159(4) Uani 1 1 d . . . . .
C13 C 0.1178(2) 0.37896(11) 0.50535(17) 0.0254(5) Uani 1 1 d . . . . .
H13A H 0.1755 0.4132 0.5024 0.038 Uiso 1 1 calc R U . . .
H13B H 0.0353 0.3910 0.4558 0.038 Uiso 1 1 calc R U . . .
H13C H 0.1402 0.3354 0.4846 0.038 Uiso 1 1 calc R U . . .
C14 C 0.0877(2) 0.44262(10) 0.65291(19) 0.0264(5) Uani 1 1 d . . . . .
H14A H 0.0773 0.4383 0.7212 0.040 Uiso 1 1 calc R U . . .
H14B H 0.0113 0.4583 0.5971 0.040 Uiso 1 1 calc R U . . .
H14C H 0.1527 0.4750 0.6611 0.040 Uiso 1 1 calc R U . . .
C15 C 0.02980(19) 0.32119(10) 0.62172(18) 0.0220(5) Uani 1 1 d . . . . .
H15A H 0.0589 0.2768 0.6112 0.033 Uiso 1 1 calc R U . . .
H15B H -0.0493 0.3302 0.5637 0.033 Uiso 1 1 calc R U . . .
H15C H 0.0210 0.3223 0.6909 0.033 Uiso 1 1 calc R U . . .
C16 C 0.31753(19) 0.34624(9) 0.85363(15) 0.0153(4) Uani 1 1 d . . . . .
C17 C 0.3149(2) 0.41562(11) 0.90148(18) 0.0301(6) Uani 1 1 d . . . . .
H17A H 0.3698 0.4459 0.8844 0.045 Uiso 1 1 calc R U . . .
H17B H 0.3416 0.4118 0.9797 0.045 Uiso 1 1 calc R U . . .
H17C H 0.2317 0.4335 0.8710 0.045 Uiso 1 1 calc R U . . .
C18 C 0.2336(2) 0.29923(12) 0.88178(18) 0.0269(5) Uani 1 1 d . . . . .
H18A H 0.1511 0.3181 0.8554 0.040 Uiso 1 1 calc R U . . .
H18B H 0.2639 0.2938 0.9600 0.040 Uiso 1 1 calc R U . . .
H18C H 0.2317 0.2554 0.8482 0.040 Uiso 1 1 calc R U . . .
C19 C 0.4475(2) 0.31769(12) 0.90282(17) 0.0258(5) Uani 1 1 d . . . . .
H19A H 0.4470 0.2709 0.8801 0.039 Uiso 1 1 calc R U . . .
H19B H 0.4772 0.3197 0.9814 0.039 Uiso 1 1 calc R U . . .
H19C H 0.5013 0.3442 0.8784 0.039 Uiso 1 1 calc R U . . .
C20 C 0.32840(18) 0.13993(9) 0.42764(16) 0.0154(4) Uani 1 1 d . . . . .
C21 C 0.2491(2) 0.08590(10) 0.44945(17) 0.0207(5) Uani 1 1 d . . . . .
H21A H 0.2988 0.0460 0.4797 0.031 Uiso 1 1 calc R U . . .
H21B H 0.1819 0.0740 0.3820 0.031 Uiso 1 1 calc R U . . .
H21C H 0.2160 0.1032 0.5006 0.031 Uiso 1 1 calc R U . . .
C22 C 0.3906(2) 0.11161(10) 0.35592(17) 0.0201(5) Uani 1 1 d . . . . .
H22A H 0.4411 0.1465 0.3426 0.030 Uiso 1 1 calc R U . . .
H22B H 0.3284 0.0968 0.2874 0.030 Uiso 1 1 calc R U . . .
H22C H 0.4421 0.0734 0.3920 0.030 Uiso 1 1 calc R U . . .
C23 C 0.2457(2) 0.19815(10) 0.36741(17) 0.0227(5) Uani 1 1 d . . . . .
H23A H 0.2025 0.2159 0.4106 0.034 Uiso 1 1 calc R U . . .
H23B H 0.1864 0.1820 0.2984 0.034 Uiso 1 1 calc R U . . .
H23C H 0.2955 0.2338 0.3548 0.034 Uiso 1 1 calc R U . . .
C24 C 0.54437(18) 0.11755(9) 0.65007(16) 0.0139(4) Uani 1 1 d . . . . .
C25 C 0.6315(2) 0.16092(10) 0.74241(16) 0.0229(5) Uani 1 1 d . . . . .
H25A H 0.6749 0.1924 0.7140 0.034 Uiso 1 1 calc R U . . .
H25B H 0.6905 0.1319 0.7963 0.034 Uiso 1 1 calc R U . . .
H25C H 0.5845 0.1861 0.7757 0.034 Uiso 1 1 calc R U . . .
C26 C 0.4798(2) 0.06876(10) 0.69782(18) 0.0235(5) Uani 1 1 d . . . . .
H26A H 0.4313 0.0941 0.7295 0.035 Uiso 1 1 calc R U . . .
H26B H 0.5405 0.0416 0.7535 0.035 Uiso 1 1 calc R U . . .
H26C H 0.4260 0.0393 0.6410 0.035 Uiso 1 1 calc R U . . .
C27 C 0.61948(19) 0.07883(10) 0.59952(17) 0.0200(5) Uani 1 1 d . . . . .
H27A H 0.5662 0.0481 0.5448 0.030 Uiso 1 1 calc R U . . .
H27B H 0.6831 0.0531 0.6552 0.030 Uiso 1 1 calc R U . . .
H27C H 0.6574 0.1105 0.5661 0.030 Uiso 1 1 calc R U . . .
B1 B 0.4412(2) 0.31145(11) 0.61345(18) 0.0132(4) Uani 1 1 d . . . . .

loop_
_atom_site_aniso_label
_atom_site_aniso_U_11
_atom_site_aniso_U_22
_atom_site_aniso_U_33
_atom_site_aniso_U_23
_atom_site_aniso_U_13
_atom_site_aniso_U_12
Pd1 0.01097(8) 0.00935(7) 0.01370(8) 0.00035(6) 0.00770(6) -0.00009(6)
P1 0.0119(3) 0.0113(2) 0.0136(2) -0.00053(18) 0.0077(2) 0.00074(18)
P2 0.0122(3) 0.0095(2) 0.0137(2) -0.00051(18) 0.0074(2) -0.00011(18)
O1 0.0180(8) 0.0157(7) 0.0252(8) 0.0007(6) 0.0127(7) -0.0049(6)
O2 0.0268(10) 0.0403(10) 0.0257(9) 0.0057(7) 0.0078(8) -0.0018(7)
N1 0.0144(9) 0.0110(7) 0.0179(9) -0.0009(6) 0.0111(7) -0.0008(6)
N2 0.0147(9) 0.0114(7) 0.0182(9) -0.0013(6) 0.0110(7) -0.0013(6)
C1 0.0213(12) 0.0139(9) 0.0240(12) -0.0005(8) 0.0134(10) 0.0018(8)
C2 0.0298(14) 0.0204(11) 0.0337(13) 0.0036(9) 0.0188(11) -0.0058(9)
C3 0.0236(13) 0.0380(13) 0.0317(14) 0.0061(11) 0.0130(11) -0.0046(10)
C4 0.0133(10) 0.0120(9) 0.0128(10) 0.0004(7) 0.0036(8) -0.0007(7)
C5 0.0138(11) 0.0175(10) 0.0180(11) 0.0004(8) 0.0090(9) 0.0003(8)
C6 0.0123(11) 0.0220(10) 0.0207(11) 0.0047(8) 0.0081(9) -0.0031(8)
C7 0.0165(11) 0.0139(9) 0.0206(11) 0.0026(8) 0.0047(9) -0.0052(8)
C8 0.0160(11) 0.0136(9) 0.0173(10) -0.0003(8) 0.0069(9) -0.0003(7)
C9 0.0122(10) 0.0133(9) 0.0129(10) 0.0040(7) 0.0050(8) 0.0003(7)
C10 0.0155(11) 0.0110(9) 0.0172(10) -0.0005(7) 0.0099(9) 0.0009(7)
C11 0.0147(10) 0.0118(9) 0.0170(10) -0.0007(7) 0.0104(8) -0.0005(7)
C12 0.0127(11) 0.0164(9) 0.0175(11) -0.0001(8) 0.0048(9) 0.0035(8)
C13 0.0219(13) 0.0317(12) 0.0201(12) 0.0042(9) 0.0054(10) 0.0029(9)
C14 0.0189(12) 0.0188(10) 0.0391(14) -0.0054(10) 0.0084(11) 0.0064(9)
C15 0.0131(11) 0.0234(11) 0.0291(12) -0.0021(9) 0.0077(10) -0.0009(8)
C16 0.0197(11) 0.0163(9) 0.0121(10) -0.0005(8) 0.0086(9) 0.0000(8)
C17 0.0522(17) 0.0215(11) 0.0220(12) -0.0034(9) 0.0203(12) 0.0035(11)
C18 0.0320(14) 0.0323(12) 0.0224(12) 0.0029(10) 0.0171(11) -0.0061(10)
C19 0.0201(13) 0.0375(13) 0.0176(11) 0.0030(10) 0.0049(10) 0.0042(10)
C20 0.0153(11) 0.0142(9) 0.0157(10) -0.0022(8) 0.0049(9) -0.0011(7)
C21 0.0204(12) 0.0190(10) 0.0229(11) -0.0063(8) 0.0087(10) -0.0052(8)
C22 0.0220(12) 0.0218(10) 0.0175(11) -0.0047(8) 0.0086(9) -0.0022(8)
C23 0.0199(12) 0.0217(10) 0.0203(11) -0.0002(9) 0.0009(9) 0.0026(9)
C24 0.0138(11) 0.0118(9) 0.0163(10) 0.0016(7) 0.0060(8) 0.0029(7)
C25 0.0240(13) 0.0201(10) 0.0183(11) -0.0009(8) 0.0012(10) 0.0024(9)
C26 0.0217(13) 0.0201(10) 0.0302(13) 0.0100(9) 0.0116(10) 0.0023(9)
C27 0.0187(12) 0.0151(9) 0.0259(12) 0.0006(8) 0.0083(10) 0.0054(8)
B1 0.0122(12) 0.0132(10) 0.0156(11) 0.0020(8) 0.0070(9) 0.0010(8)

_geom_special_details            
;
 All esds (except the esd in the dihedral angle between two l.s. planes)
 are estimated using the full covariance matrix.  The cell esds are taken
 into account individually in the estimation of esds in distances, angles
 and torsion angles; correlations between esds in cell parameters are only
 used when they are defined by crystal symmetry.  An approximate (isotropic)
 treatment of cell esds is used for estimating esds involving l.s. planes.
;
loop_
_geom_bond_atom_site_label_1
_geom_bond_atom_site_label_2
_geom_bond_distance
_geom_bond_site_symmetry_2
_geom_bond_publ_flag
Pd1 P1 2.3449(5) . ?
Pd1 P2 2.3450(5) . ?
Pd1 O1 2.1803(14) . ?
Pd1 B1 1.973(2) . ?
P1 C10 1.8712(19) . ?
P1 C12 1.877(2) . ?
P1 C16 1.876(2) . ?
P2 C11 1.8756(19) . ?
P2 C20 1.878(2) . ?
P2 C24 1.8729(19) . ?
O1 C1 1.263(2) . ?
O2 C1 1.238(3) . ?
N1 C9 1.400(2) . ?
N1 C10 1.443(2) . ?
N1 B1 1.431(3) . ?
N2 C4 1.399(2) . ?
N2 C11 1.441(2) . ?
N2 B1 1.431(3) . ?
C1 C2 1.538(3) . ?
C2 H2A 0.9900 . ?
C2 H2B 0.9900 . ?
C2 C3 1.526(3) . ?
C3 H3A 0.9800 . ?
C3 H3B 0.9800 . ?
C3 H3C 0.9800 . ?
C4 C5 1.387(3) . ?
C4 C9 1.412(3) . ?
C5 H5 0.9500 . ?
C5 C6 1.393(3) . ?
C6 H6 0.9500 . ?
C6 C7 1.388(3) . ?
C7 H7 0.9500 . ?
C7 C8 1.392(3) . ?
C8 H8 0.9500 . ?
C8 C9 1.382(3) . ?
C10 H10A 0.9900 . ?
C10 H10B 0.9900 . ?
C11 H11A 0.9900 . ?
C11 H11B 0.9900 . ?
C12 C13 1.542(3) . ?
C12 C14 1.525(3) . ?
C12 C15 1.529(3) . ?
C13 H13A 0.9800 . ?
C13 H13B 0.9800 . ?
C13 H13C 0.9800 . ?
C14 H14A 0.9800 . ?
C14 H14B 0.9800 . ?
C14 H14C 0.9800 . ?
C15 H15A 0.9800 . ?
C15 H15B 0.9800 . ?
C15 H15C 0.9800 . ?
C16 C17 1.531(3) . ?
C16 C18 1.520(3) . ?
C16 C19 1.536(3) . ?
C17 H17A 0.9800 . ?
C17 H17B 0.9800 . ?
C17 H17C 0.9800 . ?
C18 H18A 0.9800 . ?
C18 H18B 0.9800 . ?
C18 H18C 0.9800 . ?
C19 H19A 0.9800 . ?
C19 H19B 0.9800 . ?
C19 H19C 0.9800 . ?
C20 C21 1.533(3) . ?
C20 C22 1.535(3) . ?
C20 C23 1.534(3) . ?
C21 H21A 0.9800 . ?
C21 H21B 0.9800 . ?
C21 H21C 0.9800 . ?
C22 H22A 0.9800 . ?
C22 H22B 0.9800 . ?
C22 H22C 0.9800 . ?
C23 H23A 0.9800 . ?
C23 H23B 0.9800 . ?
C23 H23C 0.9800 . ?
C24 C25 1.541(3) . ?
C24 C26 1.528(3) . ?
C24 C27 1.526(3) . ?
C25 H25A 0.9800 . ?
C25 H25B 0.9800 . ?
C25 H25C 0.9800 . ?
C26 H26A 0.9800 . ?
C26 H26B 0.9800 . ?
C26 H26C 0.9800 . ?
C27 H27A 0.9800 . ?
C27 H27B 0.9800 . ?
C27 H27C 0.9800 . ?

loop_
_geom_angle_atom_site_label_1
_geom_angle_atom_site_label_2
_geom_angle_atom_site_label_3
_geom_angle
_geom_angle_site_symmetry_1
_geom_angle_site_symmetry_3
_geom_angle_publ_flag
P1 Pd1 P2 156.617(19) . . ?
O1 Pd1 P1 101.78(4) . . ?
O1 Pd1 P2 101.30(4) . . ?
B1 Pd1 P1 78.20(7) . . ?
B1 Pd1 P2 78.45(7) . . ?
B1 Pd1 O1 173.80(7) . . ?
C10 P1 Pd1 107.64(6) . . ?
C10 P1 C12 104.21(9) . . ?
C10 P1 C16 101.80(9) . . ?
C12 P1 Pd1 112.34(6) . . ?
C16 P1 Pd1 114.96(6) . . ?
C16 P1 C12 114.45(9) . . ?
C11 P2 Pd1 107.16(6) . . ?
C11 P2 C20 103.70(9) . . ?
C20 P2 Pd1 113.69(7) . . ?
C24 P2 Pd1 114.84(7) . . ?
C24 P2 C11 102.38(9) . . ?
C24 P2 C20 113.50(9) . . ?
C1 O1 Pd1 123.46(14) . . ?
C9 N1 C10 128.54(15) . . ?
C9 N1 B1 109.37(16) . . ?
B1 N1 C10 122.05(16) . . ?
C4 N2 C11 128.53(16) . . ?
C4 N2 B1 109.50(16) . . ?
B1 N2 C11 121.88(16) . . ?
O1 C1 C2 114.10(19) . . ?
O2 C1 O1 126.5(2) . . ?
O2 C1 C2 119.39(19) . . ?
C1 C2 H2A 109.1 . . ?
C1 C2 H2B 109.1 . . ?
H2A C2 H2B 107.9 . . ?
C3 C2 C1 112.41(17) . . ?
C3 C2 H2A 109.1 . . ?
C3 C2 H2B 109.1 . . ?
C2 C3 H3A 109.5 . . ?
C2 C3 H3B 109.5 . . ?
C2 C3 H3C 109.5 . . ?
H3A C3 H3B 109.5 . . ?
H3A C3 H3C 109.5 . . ?
H3B C3 H3C 109.5 . . ?
N2 C4 C9 107.85(17) . . ?
C5 C4 N2 131.44(18) . . ?
C5 C4 C9 120.71(17) . . ?
C4 C5 H5 121.1 . . ?
C4 C5 C6 117.87(18) . . ?
C6 C5 H5 121.1 . . ?
C5 C6 H6 119.5 . . ?
C7 C6 C5 121.03(19) . . ?
C7 C6 H6 119.5 . . ?
C6 C7 H7 119.2 . . ?
C6 C7 C8 121.63(18) . . ?
C8 C7 H7 119.2 . . ?
C7 C8 H8 121.2 . . ?
C9 C8 C7 117.54(19) . . ?
C9 C8 H8 121.2 . . ?
N1 C9 C4 108.04(16) . . ?
C8 C9 N1 130.75(18) . . ?
C8 C9 C4 121.21(18) . . ?
P1 C10 H10A 110.8 . . ?
P1 C10 H10B 110.8 . . ?
N1 C10 P1 104.54(12) . . ?
N1 C10 H10A 110.8 . . ?
N1 C10 H10B 110.8 . . ?
H10A C10 H10B 108.9 . . ?
P2 C11 H11A 110.8 . . ?
P2 C11 H11B 110.8 . . ?
N2 C11 P2 104.66(13) . . ?
N2 C11 H11A 110.8 . . ?
N2 C11 H11B 110.8 . . ?
H11A C11 H11B 108.9 . . ?
C13 C12 P1 105.19(14) . . ?
C14 C12 P1 114.65(15) . . ?
C14 C12 C13 109.25(17) . . ?
C14 C12 C15 110.28(18) . . ?
C15 C12 P1 109.32(14) . . ?
C15 C12 C13 107.84(17) . . ?
C12 C13 H13A 109.5 . . ?
C12 C13 H13B 109.5 . . ?
C12 C13 H13C 109.5 . . ?
H13A C13 H13B 109.5 . . ?
H13A C13 H13C 109.5 . . ?
H13B C13 H13C 109.5 . . ?
C12 C14 H14A 109.5 . . ?
C12 C14 H14B 109.5 . . ?
C12 C14 H14C 109.5 . . ?
H14A C14 H14B 109.5 . . ?
H14A C14 H14C 109.5 . . ?
H14B C14 H14C 109.5 . . ?
C12 C15 H15A 109.5 . . ?
C12 C15 H15B 109.5 . . ?
C12 C15 H15C 109.5 . . ?
H15A C15 H15B 109.5 . . ?
H15A C15 H15C 109.5 . . ?
H15B C15 H15C 109.5 . . ?
C17 C16 P1 115.09(14) . . ?
C17 C16 C19 109.46(18) . . ?
C18 C16 P1 110.65(14) . . ?
C18 C16 C17 109.18(18) . . ?
C18 C16 C19 108.18(18) . . ?
C19 C16 P1 103.98(14) . . ?
C16 C17 H17A 109.5 . . ?
C16 C17 H17B 109.5 . . ?
C16 C17 H17C 109.5 . . ?
H17A C17 H17B 109.5 . . ?
H17A C17 H17C 109.5 . . ?
H17B C17 H17C 109.5 . . ?
C16 C18 H18A 109.5 . . ?
C16 C18 H18B 109.5 . . ?
C16 C18 H18C 109.5 . . ?
H18A C18 H18B 109.5 . . ?
H18A C18 H18C 109.5 . . ?
H18B C18 H18C 109.5 . . ?
C16 C19 H19A 109.5 . . ?
C16 C19 H19B 109.5 . . ?
C16 C19 H19C 109.5 . . ?
H19A C19 H19B 109.5 . . ?
H19A C19 H19C 109.5 . . ?
H19B C19 H19C 109.5 . . ?
C21 C20 P2 109.85(14) . . ?
C21 C20 C22 110.20(16) . . ?
C21 C20 C23 108.49(17) . . ?
C22 C20 P2 115.83(14) . . ?
C23 C20 P2 104.02(13) . . ?
C23 C20 C22 108.07(17) . . ?
C20 C21 H21A 109.5 . . ?
C20 C21 H21B 109.5 . . ?
C20 C21 H21C 109.5 . . ?
H21A C21 H21B 109.5 . . ?
H21A C21 H21C 109.5 . . ?
H21B C21 H21C 109.5 . . ?
C20 C22 H22A 109.5 . . ?
C20 C22 H22B 109.5 . . ?
C20 C22 H22C 109.5 . . ?
H22A C22 H22B 109.5 . . ?
H22A C22 H22C 109.5 . . ?
H22B C22 H22C 109.5 . . ?
C20 C23 H23A 109.5 . . ?
C20 C23 H23B 109.5 . . ?
C20 C23 H23C 109.5 . . ?
H23A C23 H23B 109.5 . . ?
H23A C23 H23C 109.5 . . ?
H23B C23 H23C 109.5 . . ?
C25 C24 P2 104.85(12) . . ?
C26 C24 P2 110.42(14) . . ?
C26 C24 C25 107.84(17) . . ?
C27 C24 P2 114.72(14) . . ?
C27 C24 C25 108.56(17) . . ?
C27 C24 C26 110.10(16) . . ?
C24 C25 H25A 109.5 . . ?
C24 C25 H25B 109.5 . . ?
C24 C25 H25C 109.5 . . ?
H25A C25 H25B 109.5 . . ?
H25A C25 H25C 109.5 . . ?
H25B C25 H25C 109.5 . . ?
C24 C26 H26A 109.5 . . ?
C24 C26 H26B 109.5 . . ?
C24 C26 H26C 109.5 . . ?
H26A C26 H26B 109.5 . . ?
H26A C26 H26C 109.5 . . ?
H26B C26 H26C 109.5 . . ?
C24 C27 H27A 109.5 . . ?
C24 C27 H27B 109.5 . . ?
C24 C27 H27C 109.5 . . ?
H27A C27 H27B 109.5 . . ?
H27A C27 H27C 109.5 . . ?
H27B C27 H27C 109.5 . . ?
N1 B1 Pd1 127.46(16) . . ?
N1 B1 N2 105.22(17) . . ?
N2 B1 Pd1 127.31(15) . . ?

loop_
_geom_torsion_atom_site_label_1
_geom_torsion_atom_site_label_2
_geom_torsion_atom_site_label_3
_geom_torsion_atom_site_label_4
_geom_torsion
_geom_torsion_site_symmetry_1
_geom_torsion_site_symmetry_2
_geom_torsion_site_symmetry_3
_geom_torsion_site_symmetry_4
_geom_torsion_publ_flag
Pd1 P1 C10 N1 1.00(14) . . . . ?
Pd1 P1 C12 C13 -54.20(14) . . . . ?
Pd1 P1 C12 C14 -174.23(14) . . . . ?
Pd1 P1 C12 C15 61.37(15) . . . . ?
Pd1 P1 C16 C17 165.13(15) . . . . ?
Pd1 P1 C16 C18 -70.53(16) . . . . ?
Pd1 P1 C16 C19 45.41(15) . . . . ?
Pd1 P2 C11 N2 7.30(14) . . . . ?
Pd1 P2 C20 C21 -70.34(14) . . . . ?
Pd1 P2 C20 C22 164.04(12) . . . . ?
Pd1 P2 C20 C23 45.61(15) . . . . ?
Pd1 P2 C24 C25 -55.01(15) . . . . ?
Pd1 P2 C24 C26 60.90(15) . . . . ?
Pd1 P2 C24 C27 -174.00(12) . . . . ?
Pd1 O1 C1 O2 -1.5(3) . . . . ?
Pd1 O1 C1 C2 177.06(12) . . . . ?
O1 C1 C2 C3 -69.3(2) . . . . ?
O2 C1 C2 C3 109.4(2) . . . . ?
N2 C4 C5 C6 -179.5(2) . . . . ?
N2 C4 C9 N1 -0.8(2) . . . . ?
N2 C4 C9 C8 179.03(18) . . . . ?
C4 N2 C11 P2 176.20(16) . . . . ?
C4 N2 B1 Pd1 -178.66(15) . . . . ?
C4 N2 B1 N1 0.3(2) . . . . ?
C4 C5 C6 C7 0.0(3) . . . . ?
C5 C4 C9 N1 179.06(18) . . . . ?
C5 C4 C9 C8 -1.1(3) . . . . ?
C5 C6 C7 C8 -0.5(3) . . . . ?
C6 C7 C8 C9 0.1(3) . . . . ?
C7 C8 C9 N1 -179.55(19) . . . . ?
C7 C8 C9 C4 0.7(3) . . . . ?
C9 N1 C10 P1 178.77(16) . . . . ?
C9 N1 B1 Pd1 178.18(15) . . . . ?
C9 N1 B1 N2 -0.8(2) . . . . ?
C9 C4 C5 C6 0.7(3) . . . . ?
C10 P1 C12 C13 62.04(15) . . . . ?
C10 P1 C12 C14 -57.99(17) . . . . ?
C10 P1 C12 C15 177.61(14) . . . . ?
C10 P1 C16 C17 49.10(18) . . . . ?
C10 P1 C16 C18 173.44(15) . . . . ?
C10 P1 C16 C19 -70.61(15) . . . . ?
C10 N1 C9 C4 -176.77(18) . . . . ?
C10 N1 C9 C8 3.5(3) . . . . ?
C10 N1 B1 Pd1 -3.9(3) . . . . ?
C10 N1 B1 N2 177.12(17) . . . . ?
C11 P2 C20 C21 173.65(14) . . . . ?
C11 P2 C20 C22 48.03(16) . . . . ?
C11 P2 C20 C23 -70.40(15) . . . . ?
C11 P2 C24 C25 60.74(15) . . . . ?
C11 P2 C24 C26 176.65(14) . . . . ?
C11 P2 C24 C27 -58.25(16) . . . . ?
C11 N2 C4 C5 -3.0(3) . . . . ?
C11 N2 C4 C9 176.77(18) . . . . ?
C11 N2 B1 Pd1 4.5(3) . . . . ?
C11 N2 B1 N1 -176.45(16) . . . . ?
C12 P1 C10 N1 -118.48(13) . . . . ?
C12 P1 C16 C17 -62.64(19) . . . . ?
C12 P1 C16 C18 61.70(17) . . . . ?
C12 P1 C16 C19 177.65(13) . . . . ?
C16 P1 C10 N1 122.24(13) . . . . ?
C16 P1 C12 C13 172.33(13) . . . . ?
C16 P1 C12 C14 52.30(18) . . . . ?
C16 P1 C12 C15 -72.10(16) . . . . ?
C20 P2 C11 N2 127.83(13) . . . . ?
C20 P2 C24 C25 171.83(14) . . . . ?
C20 P2 C24 C26 -72.26(16) . . . . ?
C20 P2 C24 C27 52.85(17) . . . . ?
C24 P2 C11 N2 -113.90(13) . . . . ?
C24 P2 C20 C21 63.37(16) . . . . ?
C24 P2 C20 C22 -62.25(17) . . . . ?
C24 P2 C20 C23 179.32(13) . . . . ?
B1 N1 C9 C4 1.0(2) . . . . ?
B1 N1 C9 C8 -178.8(2) . . . . ?
B1 N1 C10 P1 1.3(2) . . . . ?
B1 N2 C4 C5 -179.5(2) . . . . ?
B1 N2 C4 C9 0.3(2) . . . . ?
B1 N2 C11 P2 -7.7(2) . . . . ?

_shelx_res_file                  
;
    mini2-22004.res created by SHELXL-2014/7

TITL test_a.res in P2(1)/n
REM Old TITL test_a.res in P2(1)
REM SHELXT solution in P2(1)/n: R1 0.074, Rweak 0.005, Alpha 0.029
REM <I/s> 0.797 for 192 systematic absences, Orientation as input
REM Formula found by SHELXT: C28 N3 O Pd P2
CELL 0.71073 11.8927 19.9252 13.4943 90 112.762 90
ZERR 4 0.0007 0.0009 0.0008 0 0.007 0
LATT 1
SYMM 0.5-X,0.5+Y,0.5-Z
SFAC C H B N O P Pd
UNIT 108 196 4 8 8 8 4

L.S. 10
PLAN  10
SIZE 0.25 0.15 0.015
TEMP -180
CONF
BOND
list 4
acta
MORE -1
BOND $H
REM <olex2.extras>
REM <HklSrc "%.\\mini2-22004.hkl">
REM </olex2.extras>

WGHT    0.027200    1.263000
FVAR       0.22737
PD1   7    0.331441    0.245898    0.639654    11.00000    0.01097    0.00935 =
         0.01370    0.00035    0.00770   -0.00009
P1    6    0.279986    0.345309    0.705177    11.00000    0.01188    0.01132 =
         0.01357   -0.00053    0.00772    0.00074
P2    6    0.432578    0.178443    0.557858    11.00000    0.01217    0.00951 =
         0.01366   -0.00051    0.00742   -0.00011
O1    5    0.195932    0.176051    0.651251    11.00000    0.01796    0.01573 =
         0.02521    0.00065    0.01269   -0.00492
O2    5    0.302960    0.141574    0.819064    11.00000    0.02685    0.04031 =
         0.02569    0.00569    0.00776   -0.00184
N1    4    0.455254    0.380955    0.642267    11.00000    0.01437    0.01098 =
         0.01788   -0.00093    0.01108   -0.00075
N2    4    0.525433    0.299312    0.563165    11.00000    0.01472    0.01141 =
         0.01817   -0.00134    0.01098   -0.00132
C1    1    0.211095    0.141966    0.734379    11.00000    0.02131    0.01389 =
         0.02403   -0.00052    0.01345    0.00179
C2    1    0.100359    0.098844    0.725630    11.00000    0.02984    0.02042 =
         0.03370    0.00364    0.01883   -0.00579
AFIX  23
H2A   2    0.074979    0.071617    0.659178    11.00000   -1.20000
H2B   2    0.124315    0.067631    0.787458    11.00000   -1.20000
AFIX   0
C3    1   -0.007415    0.141160    0.723687    11.00000    0.02363    0.03800 =
         0.03167    0.00609    0.01300   -0.00460
AFIX 137
H3A   2   -0.031223    0.172349    0.662854    11.00000   -1.50000
H3B   2    0.016028    0.166595    0.790847    11.00000   -1.50000
H3C   2   -0.076265    0.111713    0.716111    11.00000   -1.50000
AFIX   0
C4    1    0.587994    0.358614    0.562240    11.00000    0.01326    0.01199 =
         0.01278    0.00040    0.00362   -0.00072
C5    1    0.676978    0.372672    0.522536    11.00000    0.01378    0.01746 =
         0.01797    0.00040    0.00896    0.00028
AFIX  43
H5    2    0.705490    0.338996    0.488136    11.00000   -1.20000
AFIX   0
C6    1    0.723195    0.437750    0.534718    11.00000    0.01234    0.02197 =
         0.02067    0.00471    0.00814   -0.00309
AFIX  43
H6    2    0.784162    0.448651    0.508154    11.00000   -1.20000
AFIX   0
C7    1    0.681568    0.486904    0.585051    11.00000    0.01653    0.01389 =
         0.02064    0.00259    0.00469   -0.00516
AFIX  43
H7    2    0.715202    0.530766    0.592711    11.00000   -1.20000
AFIX   0
C8    1    0.591734    0.473531    0.624600    11.00000    0.01605    0.01362 =
         0.01727   -0.00031    0.00690   -0.00035
AFIX  43
H8    2    0.563534    0.507419    0.658884    11.00000   -1.20000
AFIX   0
C9    1    0.545106    0.409141    0.612139    11.00000    0.01219    0.01331 =
         0.01294    0.00396    0.00500    0.00034
C10   1    0.381040    0.413460    0.691078    11.00000    0.01553    0.01103 =
         0.01724   -0.00048    0.00990    0.00089
AFIX  23
H10A  2    0.332160    0.450080    0.644734    11.00000   -1.20000
H10B  2    0.432340    0.432291    0.762154    11.00000   -1.20000
AFIX   0
C11   1    0.533317    0.235065    0.517192    11.00000    0.01470    0.01177 =
         0.01697   -0.00072    0.01037   -0.00049
AFIX  23
H11A  2    0.618381    0.218429    0.545951    11.00000   -1.20000
H11B  2    0.504005    0.238146    0.437957    11.00000   -1.20000
AFIX   0
C12   1    0.121695    0.374574    0.620687    11.00000    0.01274    0.01643 =
         0.01754   -0.00006    0.00475    0.00349
C13   1    0.117826    0.378964    0.505355    11.00000    0.02193    0.03167 =
         0.02009    0.00422    0.00537    0.00290
AFIX 137
H13A  2    0.175512    0.413246    0.502354    11.00000   -1.50000
H13B  2    0.035288    0.391025    0.455817    11.00000   -1.50000
H13C  2    0.140218    0.335411    0.484576    11.00000   -1.50000
AFIX   0
C14   1    0.087702    0.442621    0.652910    11.00000    0.01888    0.01878 =
         0.03908   -0.00539    0.00839    0.00639
AFIX 137
H14A  2    0.077294    0.438274    0.721204    11.00000   -1.50000
H14B  2    0.011286    0.458278    0.597137    11.00000   -1.50000
H14C  2    0.152686    0.475028    0.661091    11.00000   -1.50000
AFIX   0
C15   1    0.029805    0.321190    0.621718    11.00000    0.01312    0.02342 =
         0.02906   -0.00208    0.00770   -0.00091
AFIX 137
H15A  2    0.058856    0.276788    0.611169    11.00000   -1.50000
H15B  2   -0.049292    0.330234    0.563701    11.00000   -1.50000
H15C  2    0.020952    0.322330    0.690946    11.00000   -1.50000
AFIX   0
C16   1    0.317534    0.346244    0.853627    11.00000    0.01968    0.01627 =
         0.01212   -0.00047    0.00861    0.00002
C17   1    0.314939    0.415620    0.901484    11.00000    0.05220    0.02152 =
         0.02204   -0.00339    0.02030    0.00348
AFIX 137
H17A  2    0.369821    0.445935    0.884404    11.00000   -1.50000
H17B  2    0.341598    0.411818    0.979663    11.00000   -1.50000
H17C  2    0.231739    0.433512    0.871018    11.00000   -1.50000
AFIX   0
C18   1    0.233611    0.299226    0.881783    11.00000    0.03200    0.03227 =
         0.02240    0.00295    0.01711   -0.00606
AFIX 137
H18A  2    0.151148    0.318142    0.855356    11.00000   -1.50000
H18B  2    0.263905    0.293820    0.959968    11.00000   -1.50000
H18C  2    0.231688    0.255410    0.848175    11.00000   -1.50000
AFIX   0
C19   1    0.447544    0.317693    0.902820    11.00000    0.02011    0.03754 =
         0.01758    0.00297    0.00495    0.00421
AFIX 137
H19A  2    0.447034    0.270947    0.880070    11.00000   -1.50000
H19B  2    0.477214    0.319684    0.981378    11.00000   -1.50000
H19C  2    0.501310    0.344238    0.878389    11.00000   -1.50000
AFIX   0
C20   1    0.328402    0.139932    0.427643    11.00000    0.01528    0.01422 =
         0.01573   -0.00221    0.00487   -0.00113
C21   1    0.249121    0.085896    0.449451    11.00000    0.02043    0.01900 =
         0.02293   -0.00628    0.00875   -0.00523
AFIX 137
H21A  2    0.298762    0.046002    0.479666    11.00000   -1.50000
H21B  2    0.181911    0.073975    0.382025    11.00000   -1.50000
H21C  2    0.216001    0.103165    0.500604    11.00000   -1.50000
AFIX   0
C22   1    0.390624    0.111615    0.355921    11.00000    0.02200    0.02176 =
         0.01748   -0.00473    0.00863   -0.00224
AFIX 137
H22A  2    0.441136    0.146537    0.342648    11.00000   -1.50000
H22B  2    0.328393    0.096834    0.287371    11.00000   -1.50000
H22C  2    0.442062    0.073397    0.391959    11.00000   -1.50000
AFIX   0
C23   1    0.245733    0.198152    0.367406    11.00000    0.01989    0.02173 =
         0.02032   -0.00020    0.00094    0.00262
AFIX 137
H23A  2    0.202535    0.215884    0.410609    11.00000   -1.50000
H23B  2    0.186398    0.181999    0.298387    11.00000   -1.50000
H23C  2    0.295467    0.233755    0.354752    11.00000   -1.50000
AFIX   0
C24   1    0.544369    0.117552    0.650074    11.00000    0.01377    0.01176 =
         0.01625    0.00157    0.00603    0.00293
C25   1    0.631480    0.160923    0.742411    11.00000    0.02403    0.02008 =
         0.01827   -0.00091    0.00117    0.00239
AFIX 137
H25A  2    0.674914    0.192378    0.713966    11.00000   -1.50000
H25B  2    0.690474    0.131901    0.796281    11.00000   -1.50000
H25C  2    0.584462    0.186076    0.775721    11.00000   -1.50000
AFIX   0
C26   1    0.479759    0.068758    0.697818    11.00000    0.02171    0.02005 =
         0.03024    0.00998    0.01158    0.00230
AFIX 137
H26A  2    0.431301    0.094070    0.729528    11.00000   -1.50000
H26B  2    0.540523    0.041567    0.753518    11.00000   -1.50000
H26C  2    0.426007    0.039337    0.641036    11.00000   -1.50000
AFIX   0
C27   1    0.619476    0.078834    0.599524    11.00000    0.01870    0.01512 =
         0.02591    0.00057    0.00834    0.00537
AFIX 137
H27A  2    0.566190    0.048092    0.544771    11.00000   -1.50000
H27B  2    0.683096    0.053096    0.655228    11.00000   -1.50000
H27C  2    0.657363    0.110456    0.566118    11.00000   -1.50000
AFIX   0
B1    3    0.441179    0.311448    0.613452    11.00000    0.01224    0.01318 =
         0.01557    0.00200    0.00696    0.00101
HKLF 4

REM  test_a.res in P2(1)/n
REM R1 =  0.0295 for    5659 Fo > 4sig(Fo)  and  0.0410 for all    6766 data
REM    329 parameters refined using      0 restraints

END

WGHT      0.0272      1.2630

REM Highest difference peak  0.442,  deepest hole -0.394,  1-sigma level  0.073
Q1    1   0.4015  0.2136  0.5758  11.00000  0.05    0.44
Q2    1   0.3897  0.2731  0.5729  11.00000  0.05    0.42
Q3    1   0.3390  0.1880  0.6193  11.00000  0.05    0.40
Q4    1   0.4998  0.1418  0.5973  11.00000  0.05    0.38
Q5    1   0.5786  0.4359  0.6209  11.00000  0.05    0.37
Q6    1   0.5242  0.2768  0.5384  11.00000  0.05    0.37
Q7    1   0.4350  0.3489  0.6239  11.00000  0.05    0.36
Q8    1   0.4807  0.3013  0.5757  11.00000  0.05    0.36
Q9    1   0.1030  0.4035  0.6374  11.00000  0.05    0.35
Q10   1   0.4975  0.4007  0.6247  11.00000  0.05    0.35
;
_shelx_res_checksum              27615
_olex2_submission_special_instructions 'No special instructions were received'
_oxdiff_exptl_absorpt_empirical_details 
;
Empirical correction (ABSPACK) includes:
- Absorption correction using spherical harmonics
- Frame scaling
;
_oxdiff_exptl_absorpt_empirical_full_max 1.430
_oxdiff_exptl_absorpt_empirical_full_min 0.844
####################################################################### 
# 
# This file contains crystal structure data downloaded from the 
# Cambridge Structural Database (CSD) hosted by the Cambridge 
# Crystallographic Data Centre (CCDC).
# 
# Full information about CCDC data access policies and citation 
# guidelines are available at http://www.ccdc.cam.ac.uk/access/V1 
# 
# Audit and citation data items may have been added by the CCDC. 
# Please retain this information to preserve the provenance of 
# this file and to allow appropriate attribution of the data. 
# 
#######################################################################

data_007a-22028
_database_code_depnum_ccdc_archive 'CCDC 2243700'
loop_
_audit_author_name
_audit_author_address
'Brandon Mercado'
;Yale University
United States of America
;
_audit_update_record             
;
2023-02-21 deposited with the CCDC.	2023-07-03 downloaded from the CCDC.
;
_audit_creation_date             2023-02-20
_audit_creation_method           
;
Olex2 1.5
(compiled 2021.12.09 svn.r5202d8cf for OlexSys, GUI svn.r6439)
;
_shelx_SHELXL_version_number     2014/7
_chemical_name_common            ?
_chemical_name_systematic        ?
_chemical_formula_moiety         'C30 H49 B N2 P2 Pd'
_chemical_formula_sum            'C30 H49 B N2 P2 Pd'
_chemical_formula_weight         616.86
_chemical_melting_point          ?
_chemical_oxdiff_formula         'C30 H49 B N2 P2 Pd'
loop_
_atom_type_symbol
_atom_type_description
_atom_type_scat_dispersion_real
_atom_type_scat_dispersion_imag
_atom_type_scat_source
C C 0.0181 0.0091 'International Tables Vol C Tables 4.2.6.8 and 6.1.1.4'
H H 0.0000 0.0000 'International Tables Vol C Tables 4.2.6.8 and 6.1.1.4'
B B 0.0090 0.0039 'International Tables Vol C Tables 4.2.6.8 and 6.1.1.4'
N N 0.0311 0.0180 'International Tables Vol C Tables 4.2.6.8 and 6.1.1.4'
P P 0.2955 0.4335 'International Tables Vol C Tables 4.2.6.8 and 6.1.1.4'
Pd Pd 0.1215 3.9337 'International Tables Vol C Tables 4.2.6.8 and 6.1.1.4'

_shelx_space_group_comment       
;
The symmetry employed for this shelxl refinement is uniquely defined 
by the following loop, which should always be used as a source of 
symmetry information in preference to the above space-group names. 
They are only intended as comments. 
;
_space_group_crystal_system      monoclinic
_space_group_IT_number           15
_space_group_name_H-M_alt        'C 1 2/c 1'
_space_group_name_Hall           '-C 2yc'
loop_
_space_group_symop_operation_xyz
'x, y, z'
'-x, y, -z+1/2'
'x+1/2, y+1/2, z'
'-x+1/2, y+1/2, -z+1/2'
'-x, -y, -z'
'x, -y, z-1/2'
'-x+1/2, -y+1/2, -z'
'x+1/2, -y+1/2, z-1/2'

_cell_length_a                   36.5512(13)
_cell_length_b                   8.0925(2)
_cell_length_c                   21.4368(6)
_cell_angle_alpha                90
_cell_angle_beta                 103.208(3)
_cell_angle_gamma                90
_cell_volume                     6173.1(3)
_cell_formula_units_Z            8
_cell_measurement_reflns_used    36116
_cell_measurement_temperature    93.15
_cell_measurement_theta_max      68.5360
_cell_measurement_theta_min      2.3920
_shelx_estimated_absorpt_T_max   0.381
_shelx_estimated_absorpt_T_min   0.381
_exptl_absorpt_coefficient_mu    5.971
_exptl_absorpt_correction_T_max  1.00000
_exptl_absorpt_correction_T_min  0.85065
_exptl_absorpt_correction_type   multi-scan
_exptl_absorpt_process_details   
;
CrysAlisPro 1.171.41.93a (Rigaku Oxford Diffraction, 2020) 
Empirical absorption correction using spherical harmonics, 
implemented in SCALE3 ABSPACK scaling algorithm. 
;
_exptl_absorpt_special_details   ?
_exptl_crystal_colour            colourless
_exptl_crystal_colour_primary    colourless
_exptl_crystal_density_diffrn    1.327
_exptl_crystal_density_meas      ?
_exptl_crystal_density_method    ?
_exptl_crystal_description       block
_exptl_crystal_F_000             2592
_exptl_crystal_size_max          0.2
_exptl_crystal_size_mid          0.2
_exptl_crystal_size_min          0.2
_exptl_transmission_factor_max   ?
_exptl_transmission_factor_min   ?
_diffrn_reflns_av_R_equivalents  0.0710
_diffrn_reflns_av_unetI/netI     0.0219
_diffrn_reflns_Laue_measured_fraction_full 0.999
_diffrn_reflns_Laue_measured_fraction_max 0.999
_diffrn_reflns_limit_h_max       43
_diffrn_reflns_limit_h_min       -43
_diffrn_reflns_limit_k_max       9
_diffrn_reflns_limit_k_min       -9
_diffrn_reflns_limit_l_max       25
_diffrn_reflns_limit_l_min       -25
_diffrn_reflns_number            103894
_diffrn_reflns_point_group_measured_fraction_full 0.999
_diffrn_reflns_point_group_measured_fraction_max 0.999
_diffrn_reflns_theta_full        66.594
_diffrn_reflns_theta_max         66.594
_diffrn_reflns_theta_min         2.483
_diffrn_ambient_temperature      93.15
_diffrn_detector_area_resol_mean 22.2
_diffrn_measured_fraction_theta_full 0.999
_diffrn_measured_fraction_theta_max 0.999
_diffrn_measurement_details      
;
List of Runs (angles in degrees, time in seconds): 
  
  # Type    Start    End  Width  t~exp~   \w     \q     \k     \f   Frames 
#-------------------------------------------------------------------------- 
  1  \w    -48.00 132.00   2.00    2.00    --   42.00   0.00   0.00   90 
  2  \w    -48.00 132.00   2.00    2.00    --   42.00   0.00 180.00   90 
  3  \w    -48.00 132.00   2.00    2.00    --   42.00  54.00 220.00   90 
  4  \w    -48.00 132.00   2.00    2.00    --   42.00  54.00  55.00   90 
  5  \w    -48.00 132.00   2.00    2.00    --   42.00  54.00 320.00   90 
  6  \w    -48.00 132.00   2.00    2.00    --   42.00  54.00 110.00   90 
  7  \w    -48.00 132.00   2.00    2.00    --   42.00  54.00   0.00   90 
  8  \w    -48.00 132.00   2.00    2.00    --   42.00  54.00 275.00   90 
  9  \w    -48.00 132.00   2.00    2.00    --   42.00  54.00 200.00   90 
 10  \w    -48.00 132.00   2.00    2.00    --   42.00  54.00 180.00   90 
 11  \w    -48.00 132.00   2.00    2.00    --   42.00  54.00 165.00   90 
 12  \w      0.00 180.00   2.00    6.00    --   90.00   0.00   0.00   90 
 13  \w      0.00 180.00   2.00    6.00    --   90.00   0.00 180.00   90 
 14  \w      0.00 180.00   2.00    6.00    --   90.00  54.00  50.00   90 
 15  \w      0.00 180.00   2.00    6.00    --   90.00  54.00 125.00   90 
 16  \w      0.00 180.00   2.00    6.00    --   90.00  54.00 225.00   90 
 17  \w      0.00 180.00   2.00    6.00    --   90.00  54.00 300.00   90 
 18  \w      0.00 180.00   2.00    6.00    --   90.00  54.00 250.00   90 
 19  \w      0.00 180.00   2.00    6.00    --   90.00  54.00 150.00   90 
 20  \w      0.00 180.00   2.00    6.00    --   90.00  54.00  75.00   90 
 21  \w      0.00 180.00   2.00    6.00    --   90.00  54.00 350.00   90 
 22  \w      0.00 180.00   2.00    6.00    --   90.00  54.00  25.00   90 
 23  \w      0.00 180.00   2.00    6.00    --   90.00  54.00 175.00   90 
 24  \w      0.00 180.00   2.00    6.00    --   90.00  54.00   0.00   90 
 25  \w      0.00 180.00   2.00    6.00    --   90.00  54.00 325.00   90 
 26  \w      0.00 180.00   2.00    6.00    --   90.00  54.00 275.00   90 
 27  \w      0.00 180.00   2.00    6.00    --   90.00  54.00 100.00   90 
 28  \w      0.00 180.00   2.00    6.00    --   90.00  54.00 200.00   90 
;
_diffrn_measurement_device_type  'Rigaku Saturn 944+ CCD'
_diffrn_measurement_method       '\w scans'
_diffrn_orient_matrix_type       
'CrysAlisPro convention (1999,Acta A55,543-557)'
_diffrn_orient_matrix_UB_11      -0.0130942000
_diffrn_orient_matrix_UB_12      0.1069069000
_diffrn_orient_matrix_UB_13      0.0504423000
_diffrn_orient_matrix_UB_21      -0.0262930000
_diffrn_orient_matrix_UB_22      0.0974597000
_diffrn_orient_matrix_UB_23      -0.0540161000
_diffrn_orient_matrix_UB_31      -0.0316163000
_diffrn_orient_matrix_UB_32      -0.1238160000
_diffrn_orient_matrix_UB_33      0.0010798000
_diffrn_radiation_probe          x-ray
_diffrn_radiation_type           'Cu K\a'
_diffrn_radiation_wavelength     1.54184
_diffrn_source                   'microfocus rotating anode'
_reflns_Friedel_coverage         0.000
_reflns_Friedel_fraction_full    .
_reflns_Friedel_fraction_max     .
_reflns_number_gt                5152
_reflns_number_total             5461
_reflns_special_details          
;
 Reflections were merged by SHELXL according to the crystal 
 class for the calculation of statistics and refinement. 
  
 _reflns_Friedel_fraction is defined as the number of unique 
 Friedel pairs measured divided by the number that would be 
 possible theoretically, ignoring centric projections and 
 systematic absences. 
;
_reflns_threshold_expression     'I > 2\s(I)'
_computing_cell_refinement       'CrysAlisPro 1.171.41.93a (Rigaku OD, 2020)'
_computing_data_collection       'CrysAlisPro 1.171.41.93a (Rigaku OD, 2020)'
_computing_data_reduction        'CrysAlisPro 1.171.41.93a (Rigaku OD, 2020)'
_computing_molecular_graphics    'Olex2 1.5 (Dolomanov et al., 2009)'
_computing_publication_material  'Olex2 1.5 (Dolomanov et al., 2009)'
_computing_structure_refinement  'SHELXL 2014/7 (Sheldrick, 2015)'
_computing_structure_solution    'SHELXT-2014/5 (Sheldrick, 2014)'
_refine_diff_density_max         0.599
_refine_diff_density_min         -0.758
_refine_diff_density_rms         0.072
_refine_ls_extinction_coef       .
_refine_ls_extinction_method     none
_refine_ls_goodness_of_fit_ref   1.096
_refine_ls_hydrogen_treatment    constr
_refine_ls_matrix_type           full
_refine_ls_number_parameters     373
_refine_ls_number_reflns         5461
_refine_ls_number_restraints     16
_refine_ls_R_factor_all          0.0399
_refine_ls_R_factor_gt           0.0376
_refine_ls_restrained_S_all      1.095
_refine_ls_shift/su_max          0.002
_refine_ls_shift/su_mean         0.000
_refine_ls_structure_factor_coef Fsqd
_refine_ls_weighting_details     
'w=1/[\s^2^(Fo^2^)+(0.0311P)^2^+24.9596P] where P=(Fo^2^+2Fc^2^)/3'
_refine_ls_weighting_scheme      calc
_refine_ls_wR_factor_gt          0.0834
_refine_ls_wR_factor_ref         0.0847
_refine_special_details          
;
 Refinement of F^2^ against ALL reflections.  The weighted R-factor wR and 
 goodness of fit S are based on F^2^, conventional R-factors R are based 
 on F, with F set to zero for negative F^2^. The threshold expression of 
 F^2^ > 2sigma(F^2^) is used only for calculating R-factors(gt) etc. and is 
 not relevant to the choice of reflections for refinement.  R-factors based 
 on F^2^ are statistically about twice as large as those based on F, and R- 
 factors based on ALL data will be even larger. 
  
The hydrogen atoms were generated 
geometrically and refined as riding atoms with C-H distances = 0.95 - 0.99 
angstroms and Uiso(H) = 1.2 times Ueq(C) for CH and CH2 groups and Uiso(H) 
= 1.5 times Ueq(C) for CH3 groups. 

Disorder of a tert-butyl group was modeled as a two part system with restraints 
of chemically equivalent bond distances and equivalent anisotropic atomic 
displacement parameters (U). The two parts were allowed to refine such that 
the total occupancy of the parts does not exceed 1.

Due to instrumentation limits, five bad reflections were omitted. A high 
resolution cut-off command was used to ignore reflections above 0.84 Angstroms.
One low angle reflection was omitted from the least square refinement. This 
reflection was obscured by the beam stop.  
;
_olex2_refinement_description    
;
1. Restrained distances
 C28A-C27A \\sim C28B-C27B \\sim C29A-C27A \\sim C27B-C29B \\sim C30A-C27A
\\sim C30B-C27B
 with sigma of 0.02
 P2-C27A \\sim P2-C27B
 with sigma of 0.02
2. Uiso/Uaniso restraints and constraints
Uanis(C30A) = Uanis(C30B)
Uanis(C29A) = Uanis(C29B)
Uanis(C27A) = Uanis(C27B)
Uanis(C28A) = Uanis(C28B)
3. Others
 Sof(C27B)=Sof(C28B)=Sof(H28D)=Sof(H28E)=Sof(H28F)=Sof(C29B)=Sof(H29D)=
 Sof(H29E)=Sof(H29F)=Sof(C30B)=Sof(H30D)=Sof(H30E)=Sof(H30F)=Sof(C27)=Sof(H27A)=
 Sof(H27B)=Sof(H27C)=Sof(C28)=Sof(H28G)=Sof(H28H)=Sof(H28I)=1-FVAR(1)
 Sof(C27A)=Sof(C28A)=Sof(H28A)=Sof(H28B)=Sof(H28C)=Sof(C29A)=Sof(H29A)=
 Sof(H29B)=Sof(H29C)=Sof(C30A)=Sof(H30A)=Sof(H30B)=Sof(H30C)=Sof(C26)=Sof(H26A)=
 Sof(H26B)=Sof(H26C)=Sof(C25)=Sof(H25A)=Sof(H25B)=Sof(H25C)=FVAR(1)
4.a Secondary CH2 refined with riding coordinates:
 C15(H15A,H15B), C22(H22A,H22B)
4.b Aromatic/amide H refined with riding coordinates:
 C2(H2), C3(H3), C4(H4), C5(H5), C6(H6), C17(H17), C18(H18), C19(H19), C20(H20)
4.c Idealised Me refined as rotating group:
 C8(H8A,H8B,H8C), C9(H9A,H9B,H9C), C10(H10A,H10B,H10C), C12(H12A,H12B,H12C),
 C13(H13A,H13B,H13C), C14(H14A,H14B,H14C), C24(H24A,H24B,H24C), C28A(H28A,H28B,
 H28C), C29A(H29A,H29B,H29C), C30A(H30A,H30B,H30C), C28B(H28D,H28E,H28F),
 C29B(H29D,H29E,H29F), C30B(H30D,H30E,H30F), C26(H26A,H26B,H26C), C25(H25A,H25B,
 H25C), C27(H27A,H27B,H27C), C28(H28G,H28H,H28I)
;
_atom_sites_solution_hydrogens   geom
_atom_sites_solution_primary     SHELXT
_atom_sites_solution_secondary   difmap
loop_
_atom_site_label
_atom_site_type_symbol
_atom_site_fract_x
_atom_site_fract_y
_atom_site_fract_z
_atom_site_U_iso_or_equiv
_atom_site_adp_type
_atom_site_occupancy
_atom_site_site_symmetry_order
_atom_site_calc_flag
_atom_site_refinement_flags_posn
_atom_site_refinement_flags_adp
_atom_site_refinement_flags_occupancy
_atom_site_disorder_assembly
_atom_site_disorder_group
Pd1 Pd 0.63047(2) 0.53865(3) 0.72569(2) 0.02510(9) Uani 1 1 d . . . . .
P1 P 0.57529(3) 0.43784(10) 0.66052(4) 0.0304(2) Uani 1 1 d . . . . .
P2 P 0.66767(2) 0.61690(9) 0.82440(4) 0.02427(17) Uani 1 1 d D . . . .
N1 N 0.57295(8) 0.3192(3) 0.77386(13) 0.0331(6) Uani 1 1 d . . . . .
N2 N 0.61828(7) 0.4145(3) 0.85644(12) 0.0280(6) Uani 1 1 d . . . . .
C1 C 0.66113(9) 0.6217(4) 0.65640(14) 0.0297(7) Uani 1 1 d . . . . .
C2 C 0.68508(10) 0.5131(4) 0.63297(16) 0.0369(8) Uani 1 1 d . . . . .
H2 H 0.6893 0.4061 0.6514 0.044 Uiso 1 1 calc R U . . .
C3 C 0.70287(11) 0.5548(5) 0.58417(17) 0.0417(9) Uani 1 1 d . . . . .
H3 H 0.7186 0.4768 0.5700 0.050 Uiso 1 1 calc R U . . .
C4 C 0.69763(10) 0.7096(5) 0.55629(16) 0.0412(9) Uani 1 1 d . . . . .
H4 H 0.7093 0.7384 0.5225 0.049 Uiso 1 1 calc R U . . .
C5 C 0.67497(10) 0.8220(5) 0.57849(15) 0.0345(8) Uani 1 1 d . . . . .
H5 H 0.6713 0.9295 0.5604 0.041 Uiso 1 1 calc R U . . .
C6 C 0.65745(9) 0.7771(4) 0.62764(15) 0.0296(7) Uani 1 1 d . . . . .
H6 H 0.6422 0.8569 0.6422 0.035 Uiso 1 1 calc R U . . .
C7 C 0.53891(9) 0.6057(4) 0.64022(15) 0.0301(7) Uani 1 1 d . . . . .
C8 C 0.53519(14) 0.6796(8) 0.7034(2) 0.0808(19) Uani 1 1 d . . . . .
H8A H 0.5593 0.7272 0.7255 0.121 Uiso 1 1 calc R U . . .
H8B H 0.5279 0.5931 0.7301 0.121 Uiso 1 1 calc R U . . .
H8C H 0.5160 0.7663 0.6954 0.121 Uiso 1 1 calc R U . . .
C9 C 0.55331(14) 0.7393(6) 0.6031(3) 0.0832(19) Uani 1 1 d . . . . .
H9A H 0.5788 0.7709 0.6256 0.125 Uiso 1 1 calc R U . . .
H9B H 0.5367 0.8358 0.5991 0.125 Uiso 1 1 calc R U . . .
H9C H 0.5538 0.6981 0.5603 0.125 Uiso 1 1 calc R U . . .
C10 C 0.49998(12) 0.5517(5) 0.6039(2) 0.0622(14) Uani 1 1 d . . . . .
H10A H 0.4828 0.6463 0.5988 0.093 Uiso 1 1 calc R U . . .
H10B H 0.4907 0.4643 0.6280 0.093 Uiso 1 1 calc R U . . .
H10C H 0.5013 0.5099 0.5616 0.093 Uiso 1 1 calc R U . . .
C11 C 0.57805(11) 0.3092(4) 0.58943(17) 0.0416(9) Uani 1 1 d . . . . .
C12 C 0.60980(14) 0.1851(6) 0.6156(3) 0.0794(18) Uani 1 1 d . . . . .
H12A H 0.6331 0.2452 0.6337 0.119 Uiso 1 1 calc R U . . .
H12B H 0.6136 0.1137 0.5807 0.119 Uiso 1 1 calc R U . . .
H12C H 0.6029 0.1173 0.6490 0.119 Uiso 1 1 calc R U . . .
C13 C 0.58951(12) 0.4145(6) 0.53767(18) 0.0521(11) Uani 1 1 d . . . . .
H13A H 0.5687 0.4877 0.5181 0.078 Uiso 1 1 calc R U . . .
H13B H 0.5956 0.3421 0.5048 0.078 Uiso 1 1 calc R U . . .
H13C H 0.6116 0.4809 0.5570 0.078 Uiso 1 1 calc R U . . .
C14 C 0.54191(12) 0.2139(5) 0.56006(19) 0.0505(11) Uani 1 1 d . . . . .
H14A H 0.5341 0.1498 0.5936 0.076 Uiso 1 1 calc R U . . .
H14B H 0.5466 0.1388 0.5268 0.076 Uiso 1 1 calc R U . . .
H14C H 0.5220 0.2921 0.5410 0.076 Uiso 1 1 calc R U . . .
C15 C 0.55317(12) 0.2900(5) 0.70849(17) 0.0477(11) Uani 1 1 d . . . . .
H15A H 0.5260 0.3129 0.7027 0.057 Uiso 1 1 calc R U . . .
H15B H 0.5565 0.1743 0.6958 0.057 Uiso 1 1 calc R U . . .
C16 C 0.56816(9) 0.2411(4) 0.82884(15) 0.0274(7) Uani 1 1 d . . . . .
C17 C 0.54306(10) 0.1215(4) 0.83870(16) 0.0336(7) Uani 1 1 d . . . . .
H17 H 0.5242 0.0802 0.8041 0.040 Uiso 1 1 calc R U . . .
C18 C 0.54621(11) 0.0636(5) 0.90066(19) 0.0482(10) Uani 1 1 d . . . . .
H18 H 0.5290 -0.0175 0.9086 0.058 Uiso 1 1 calc R U . . .
C19 C 0.57379(13) 0.1216(6) 0.95092(18) 0.0605(13) Uani 1 1 d . . . . .
H19 H 0.5752 0.0794 0.9928 0.073 Uiso 1 1 calc R U . . .
C20 C 0.59953(11) 0.2401(6) 0.94196(16) 0.0470(10) Uani 1 1 d . . . . .
H20 H 0.6186 0.2783 0.9768 0.056 Uiso 1 1 calc R U . . .
C21 C 0.59653(9) 0.3007(4) 0.88070(15) 0.0285(7) Uani 1 1 d . . . . .
C22 C 0.65249(12) 0.4947(6) 0.88875(17) 0.0507(11) Uani 1 1 d . . . . .
H22A H 0.6718 0.4122 0.9079 0.061 Uiso 1 1 calc R U . . .
H22B H 0.6480 0.5684 0.9231 0.061 Uiso 1 1 calc R U . . .
C23 C 0.71844(10) 0.5654(5) 0.84157(17) 0.0417(9) Uani 1 1 d . . . . .
C24 C 0.73954(10) 0.5864(5) 0.91183(16) 0.0357(8) Uani 1 1 d . . . . .
H24A H 0.7404 0.7038 0.9233 0.054 Uiso 1 1 calc R U . . .
H24B H 0.7652 0.5438 0.9174 0.054 Uiso 1 1 calc R U . . .
H24C H 0.7264 0.5249 0.9396 0.054 Uiso 1 1 calc R U . . .
B1 B 0.60500(11) 0.4265(4) 0.78871(18) 0.0291(8) Uani 1 1 d . . . . .
C27A C 0.65493(16) 0.8294(6) 0.8482(2) 0.0303(12) Uani 0.689(4) 1 d D . P A 1
C28A C 0.61470(14) 0.8210(7) 0.8596(3) 0.0404(11) Uani 0.689(4) 1 d D . P A 1
H28A H 0.5979 0.7702 0.8224 0.061 Uiso 0.689(4) 1 calc R U P A 1
H28B H 0.6059 0.9329 0.8657 0.061 Uiso 0.689(4) 1 calc R U P A 1
H28C H 0.6148 0.7546 0.8979 0.061 Uiso 0.689(4) 1 calc R U P A 1
C29A C 0.65350(19) 0.9440(6) 0.7908(2) 0.0444(13) Uani 0.689(4) 1 d D . P A 1
H29A H 0.6787 0.9541 0.7826 0.067 Uiso 0.689(4) 1 calc R U P A 1
H29B H 0.6445 1.0533 0.8002 0.067 Uiso 0.689(4) 1 calc R U P A 1
H29C H 0.6363 0.8978 0.7529 0.067 Uiso 0.689(4) 1 calc R U P A 1
C30A C 0.6807(9) 0.904(4) 0.9086(6) 0.0393(14) Uani 0.689(4) 1 d D . P A 1
H30A H 0.6824 0.8281 0.9447 0.059 Uiso 0.689(4) 1 calc R U P A 1
H30B H 0.6704 1.0100 0.9186 0.059 Uiso 0.689(4) 1 calc R U P A 1
H30C H 0.7059 0.9220 0.9009 0.059 Uiso 0.689(4) 1 calc R U P A 1
C27B C 0.6679(3) 0.8536(13) 0.8318(6) 0.0303(12) Uani 0.311(4) 1 d D . P A 2
C28B C 0.6271(3) 0.9052(15) 0.8050(6) 0.0404(11) Uani 0.311(4) 1 d D . P A 2
H28D H 0.6194 0.8731 0.7598 0.061 Uiso 0.311(4) 1 calc R U P A 2
H28E H 0.6248 1.0253 0.8087 0.061 Uiso 0.311(4) 1 calc R U P A 2
H28F H 0.6108 0.8503 0.8293 0.061 Uiso 0.311(4) 1 calc R U P A 2
C29B C 0.6933(4) 0.9382(14) 0.7931(6) 0.0444(13) Uani 0.311(4) 1 d D . P A 2
H29D H 0.7197 0.9256 0.8156 0.067 Uiso 0.311(4) 1 calc R U P A 2
H29E H 0.6870 1.0559 0.7883 0.067 Uiso 0.311(4) 1 calc R U P A 2
H29F H 0.6893 0.8869 0.7506 0.067 Uiso 0.311(4) 1 calc R U P A 2
C30B C 0.680(2) 0.908(9) 0.9025(14) 0.0393(14) Uani 0.311(4) 1 d D . P A 2
H30D H 0.6649 0.8469 0.9277 0.059 Uiso 0.311(4) 1 calc R U P A 2
H30E H 0.6752 1.0266 0.9056 0.059 Uiso 0.311(4) 1 calc R U P A 2
H30F H 0.7064 0.8846 0.9191 0.059 Uiso 0.311(4) 1 calc R U P A 2
C26 C 0.72276(16) 0.4040(8) 0.8148(3) 0.0378(13) Uani 0.689(4) 1 d . . P A 1
H26A H 0.7110 0.3203 0.8369 0.057 Uiso 0.689(4) 1 calc R U P A 1
H26B H 0.7496 0.3790 0.8205 0.057 Uiso 0.689(4) 1 calc R U P A 1
H26C H 0.7106 0.4037 0.7691 0.057 Uiso 0.689(4) 1 calc R U P A 1
C25 C 0.73588(16) 0.7027(9) 0.8005(3) 0.0414(14) Uani 0.689(4) 1 d . . P A 1
H25A H 0.7345 0.8125 0.8191 0.062 Uiso 0.689(4) 1 calc R U P A 1
H25B H 0.7214 0.7023 0.7559 0.062 Uiso 0.689(4) 1 calc R U P A 1
H25C H 0.7622 0.6757 0.8018 0.062 Uiso 0.689(4) 1 calc R U P A 1
C27 C 0.7411(3) 0.5824(19) 0.7977(6) 0.037(3) Uani 0.311(4) 1 d . . P A 2
H27A H 0.7262 0.5608 0.7544 0.056 Uiso 0.311(4) 1 calc R U P A 2
H27B H 0.7619 0.5034 0.8081 0.056 Uiso 0.311(4) 1 calc R U P A 2
H27C H 0.7512 0.6951 0.7999 0.056 Uiso 0.311(4) 1 calc R U P A 2
C28 C 0.7118(4) 0.3433(14) 0.8406(6) 0.036(3) Uani 0.311(4) 1 d . . P A 2
H28G H 0.6988 0.3120 0.8741 0.054 Uiso 0.311(4) 1 calc R U P A 2
H28H H 0.7364 0.2884 0.8485 0.054 Uiso 0.311(4) 1 calc R U P A 2
H28I H 0.6967 0.3094 0.7987 0.054 Uiso 0.311(4) 1 calc R U P A 2

loop_
_atom_site_aniso_label
_atom_site_aniso_U_11
_atom_site_aniso_U_22
_atom_site_aniso_U_33
_atom_site_aniso_U_23
_atom_site_aniso_U_13
_atom_site_aniso_U_12
Pd1 0.02943(15) 0.01992(12) 0.02224(13) 0.00151(8) -0.00177(9) 0.00064(9)
P1 0.0386(5) 0.0200(4) 0.0252(4) 0.0041(3) -0.0079(3) -0.0027(3)
P2 0.0234(4) 0.0239(4) 0.0235(4) -0.0022(3) 0.0011(3) -0.0001(3)
N1 0.0348(16) 0.0276(14) 0.0292(14) 0.0085(11) -0.0087(12) -0.0088(12)
N2 0.0242(14) 0.0335(14) 0.0257(13) -0.0028(11) 0.0042(11) -0.0046(12)
C1 0.0297(18) 0.0322(17) 0.0237(15) -0.0026(13) -0.0014(13) 0.0040(14)
C2 0.039(2) 0.0363(19) 0.0314(18) -0.0018(15) 0.0000(15) 0.0144(16)
C3 0.037(2) 0.054(2) 0.0314(18) -0.0105(17) 0.0023(15) 0.0142(18)
C4 0.032(2) 0.065(3) 0.0262(17) -0.0015(17) 0.0059(14) 0.0045(18)
C5 0.0300(18) 0.0415(19) 0.0294(17) 0.0045(15) 0.0014(14) 0.0024(15)
C6 0.0270(17) 0.0302(17) 0.0301(16) -0.0041(13) 0.0035(13) 0.0023(14)
C7 0.0285(18) 0.0262(16) 0.0326(17) 0.0029(13) 0.0009(14) -0.0029(14)
C8 0.057(3) 0.126(5) 0.049(3) -0.026(3) -0.010(2) 0.054(3)
C9 0.059(3) 0.048(3) 0.160(5) 0.061(3) 0.059(3) 0.028(2)
C10 0.050(3) 0.036(2) 0.077(3) 0.017(2) -0.035(2) -0.0060(19)
C11 0.046(2) 0.0294(18) 0.0384(19) -0.0100(15) -0.0125(16) 0.0111(16)
C12 0.074(3) 0.045(2) 0.090(4) -0.033(3) -0.041(3) 0.031(2)
C13 0.047(2) 0.073(3) 0.034(2) -0.023(2) 0.0025(17) 0.000(2)
C14 0.063(3) 0.0299(19) 0.043(2) -0.0045(16) -0.0218(19) -0.0015(18)
C15 0.056(3) 0.0358(19) 0.0363(19) 0.0161(16) -0.0199(17) -0.0218(18)
C16 0.0219(16) 0.0267(16) 0.0321(16) 0.0021(13) 0.0027(13) 0.0039(13)
C17 0.0272(18) 0.0341(18) 0.0377(18) 0.0009(15) 0.0036(14) -0.0022(15)
C18 0.041(2) 0.063(3) 0.045(2) -0.0010(19) 0.0196(18) -0.023(2)
C19 0.065(3) 0.092(4) 0.0290(19) -0.002(2) 0.0200(19) -0.036(3)
C20 0.048(2) 0.072(3) 0.0254(17) -0.0084(18) 0.0158(16) -0.023(2)
C21 0.0234(17) 0.0351(17) 0.0291(16) -0.0061(14) 0.0104(13) -0.0041(14)
C22 0.044(2) 0.084(3) 0.0252(18) -0.0095(19) 0.0083(16) -0.033(2)
C23 0.0252(19) 0.067(3) 0.0310(18) -0.0119(17) 0.0019(15) 0.0023(17)
C24 0.0262(18) 0.0421(19) 0.0344(18) -0.0051(15) -0.0022(14) 0.0011(15)
B1 0.030(2) 0.0238(17) 0.0292(18) 0.0018(14) -0.0028(15) 0.0020(15)
C27A 0.040(4) 0.024(2) 0.024(3) -0.0011(19) 0.001(2) 0.003(2)
C28A 0.033(3) 0.039(3) 0.045(3) -0.009(2) 0.001(2) 0.007(2)
C29A 0.072(4) 0.023(2) 0.037(3) -0.0007(19) 0.011(3) 0.001(2)
C30A 0.042(3) 0.034(2) 0.039(3) -0.012(3) 0.003(4) 0.000(2)
C27B 0.040(4) 0.024(2) 0.024(3) -0.0011(19) 0.001(2) 0.003(2)
C28B 0.033(3) 0.039(3) 0.045(3) -0.009(2) 0.001(2) 0.007(2)
C29B 0.072(4) 0.023(2) 0.037(3) -0.0007(19) 0.011(3) 0.001(2)
C30B 0.042(3) 0.034(2) 0.039(3) -0.012(3) 0.003(4) 0.000(2)
C26 0.030(3) 0.043(3) 0.038(3) -0.003(3) 0.003(2) 0.009(3)
C25 0.029(3) 0.058(4) 0.037(3) -0.001(3) 0.008(2) -0.014(3)
C27 0.024(6) 0.050(8) 0.036(6) 0.003(6) 0.006(5) 0.004(6)
C28 0.042(8) 0.023(6) 0.037(7) -0.010(5) -0.003(6) 0.000(5)

_geom_special_details            
;
 All esds (except the esd in the dihedral angle between two l.s. planes) 
 are estimated using the full covariance matrix.  The cell esds are taken 
 into account individually in the estimation of esds in distances, angles 
 and torsion angles; correlations between esds in cell parameters are only 
 used when they are defined by crystal symmetry.  An approximate (isotropic) 
 treatment of cell esds is used for estimating esds involving l.s. planes. 
;
loop_
_geom_bond_atom_site_label_1
_geom_bond_atom_site_label_2
_geom_bond_distance
_geom_bond_site_symmetry_2
_geom_bond_publ_flag
Pd1 P1 2.3231(9) . ?
Pd1 P2 2.3265(8) . ?
Pd1 C1 2.162(3) . ?
Pd1 B1 2.022(4) . ?
P1 C7 1.881(3) . ?
P1 C11 1.867(4) . ?
P1 C15 1.877(4) . ?
P2 C22 1.881(4) . ?
P2 C23 1.855(4) . ?
P2 C27A 1.882(5) . ?
P2 C27B 1.922(11) . ?
N1 C15 1.442(4) . ?
N1 C16 1.383(4) . ?
N1 B1 1.434(5) . ?
N2 C21 1.393(4) . ?
N2 C22 1.438(4) . ?
N2 B1 1.425(4) . ?
C1 C2 1.411(5) . ?
C1 C6 1.393(5) . ?
C2 H2 0.9500 . ?
C2 C3 1.394(5) . ?
C3 H3 0.9500 . ?
C3 C4 1.382(6) . ?
C4 H4 0.9500 . ?
C4 C5 1.385(5) . ?
C5 H5 0.9500 . ?
C5 C6 1.400(5) . ?
C6 H6 0.9500 . ?
C7 C8 1.514(5) . ?
C7 C9 1.507(5) . ?
C7 C10 1.521(5) . ?
C8 H8A 0.9800 . ?
C8 H8B 0.9800 . ?
C8 H8C 0.9800 . ?
C9 H9A 0.9800 . ?
C9 H9B 0.9800 . ?
C9 H9C 0.9800 . ?
C10 H10A 0.9800 . ?
C10 H10B 0.9800 . ?
C10 H10C 0.9800 . ?
C11 C12 1.541(5) . ?
C11 C13 1.531(6) . ?
C11 C14 1.535(5) . ?
C12 H12A 0.9800 . ?
C12 H12B 0.9800 . ?
C12 H12C 0.9800 . ?
C13 H13A 0.9800 . ?
C13 H13B 0.9800 . ?
C13 H13C 0.9800 . ?
C14 H14A 0.9800 . ?
C14 H14B 0.9800 . ?
C14 H14C 0.9800 . ?
C15 H15A 0.9900 . ?
C15 H15B 0.9900 . ?
C16 C17 1.383(5) . ?
C16 C21 1.420(4) . ?
C17 H17 0.9500 . ?
C17 C18 1.388(5) . ?
C18 H18 0.9500 . ?
C18 C19 1.379(6) . ?
C19 H19 0.9500 . ?
C19 C20 1.387(6) . ?
C20 H20 0.9500 . ?
C20 C21 1.383(5) . ?
C22 H22A 0.9900 . ?
C22 H22B 0.9900 . ?
C23 C24 1.537(5) . ?
C23 C26 1.449(7) . ?
C23 C25 1.636(7) . ?
C23 C27 1.395(12) . ?
C23 C28 1.813(13) . ?
C24 H24A 0.9800 . ?
C24 H24B 0.9800 . ?
C24 H24C 0.9800 . ?
C27A C28A 1.546(7) . ?
C27A C29A 1.532(6) . ?
C27A C30A 1.542(12) . ?
C28A H28A 0.9800 . ?
C28A H28B 0.9800 . ?
C28A H28C 0.9800 . ?
C29A H29A 0.9800 . ?
C29A H29B 0.9800 . ?
C29A H29C 0.9800 . ?
C30A H30A 0.9800 . ?
C30A H30B 0.9800 . ?
C30A H30C 0.9800 . ?
C27B C28B 1.532(12) . ?
C27B C29B 1.539(12) . ?
C27B C30B 1.541(15) . ?
C28B H28D 0.9800 . ?
C28B H28E 0.9800 . ?
C28B H28F 0.9800 . ?
C29B H29D 0.9800 . ?
C29B H29E 0.9800 . ?
C29B H29F 0.9800 . ?
C30B H30D 0.9800 . ?
C30B H30E 0.9800 . ?
C30B H30F 0.9800 . ?
C26 H26A 0.9800 . ?
C26 H26B 0.9800 . ?
C26 H26C 0.9800 . ?
C25 H25A 0.9800 . ?
C25 H25B 0.9800 . ?
C25 H25C 0.9800 . ?
C27 H27A 0.9800 . ?
C27 H27B 0.9800 . ?
C27 H27C 0.9800 . ?
C28 H28G 0.9800 . ?
C28 H28H 0.9800 . ?
C28 H28I 0.9800 . ?

loop_
_geom_angle_atom_site_label_1
_geom_angle_atom_site_label_2
_geom_angle_atom_site_label_3
_geom_angle
_geom_angle_site_symmetry_1
_geom_angle_site_symmetry_3
_geom_angle_publ_flag
P1 Pd1 P2 152.78(3) . . ?
C1 Pd1 P1 102.18(9) . . ?
C1 Pd1 P2 104.67(9) . . ?
B1 Pd1 P1 77.01(11) . . ?
B1 Pd1 P2 77.13(11) . . ?
B1 Pd1 C1 171.25(14) . . ?
C7 P1 Pd1 110.86(10) . . ?
C11 P1 Pd1 119.03(13) . . ?
C11 P1 C7 112.39(15) . . ?
C11 P1 C15 101.66(18) . . ?
C15 P1 Pd1 108.53(11) . . ?
C15 P1 C7 102.52(18) . . ?
C22 P2 Pd1 108.35(12) . . ?
C22 P2 C27A 98.6(2) . . ?
C22 P2 C27B 117.4(4) . . ?
C23 P2 Pd1 118.01(11) . . ?
C23 P2 C22 100.7(2) . . ?
C23 P2 C27A 116.7(2) . . ?
C23 P2 C27B 102.8(4) . . ?
C27A P2 Pd1 111.45(16) . . ?
C27B P2 Pd1 109.7(4) . . ?
C16 N1 C15 128.3(3) . . ?
C16 N1 B1 110.1(3) . . ?
B1 N1 C15 121.2(3) . . ?
C21 N2 C22 128.8(3) . . ?
C21 N2 B1 109.6(3) . . ?
B1 N2 C22 121.1(3) . . ?
C2 C1 Pd1 120.8(3) . . ?
C6 C1 Pd1 124.9(2) . . ?
C6 C1 C2 114.2(3) . . ?
C1 C2 H2 118.3 . . ?
C3 C2 C1 123.4(3) . . ?
C3 C2 H2 118.3 . . ?
C2 C3 H3 119.9 . . ?
C4 C3 C2 120.1(3) . . ?
C4 C3 H3 119.9 . . ?
C3 C4 H4 120.6 . . ?
C3 C4 C5 118.7(3) . . ?
C5 C4 H4 120.6 . . ?
C4 C5 H5 120.0 . . ?
C4 C5 C6 120.0(3) . . ?
C6 C5 H5 120.0 . . ?
C1 C6 C5 123.5(3) . . ?
C1 C6 H6 118.2 . . ?
C5 C6 H6 118.2 . . ?
C8 C7 P1 106.3(3) . . ?
C8 C7 C10 107.8(4) . . ?
C9 C7 P1 109.1(3) . . ?
C9 C7 C8 107.6(4) . . ?
C9 C7 C10 109.5(4) . . ?
C10 C7 P1 116.1(3) . . ?
C7 C8 H8A 109.5 . . ?
C7 C8 H8B 109.5 . . ?
C7 C8 H8C 109.5 . . ?
H8A C8 H8B 109.5 . . ?
H8A C8 H8C 109.5 . . ?
H8B C8 H8C 109.5 . . ?
C7 C9 H9A 109.5 . . ?
C7 C9 H9B 109.5 . . ?
C7 C9 H9C 109.5 . . ?
H9A C9 H9B 109.5 . . ?
H9A C9 H9C 109.5 . . ?
H9B C9 H9C 109.5 . . ?
C7 C10 H10A 109.5 . . ?
C7 C10 H10B 109.5 . . ?
C7 C10 H10C 109.5 . . ?
H10A C10 H10B 109.5 . . ?
H10A C10 H10C 109.5 . . ?
H10B C10 H10C 109.5 . . ?
C12 C11 P1 104.1(3) . . ?
C13 C11 P1 110.9(3) . . ?
C13 C11 C12 108.6(4) . . ?
C13 C11 C14 109.5(3) . . ?
C14 C11 P1 114.4(3) . . ?
C14 C11 C12 109.1(3) . . ?
C11 C12 H12A 109.5 . . ?
C11 C12 H12B 109.5 . . ?
C11 C12 H12C 109.5 . . ?
H12A C12 H12B 109.5 . . ?
H12A C12 H12C 109.5 . . ?
H12B C12 H12C 109.5 . . ?
C11 C13 H13A 109.5 . . ?
C11 C13 H13B 109.5 . . ?
C11 C13 H13C 109.5 . . ?
H13A C13 H13B 109.5 . . ?
H13A C13 H13C 109.5 . . ?
H13B C13 H13C 109.5 . . ?
C11 C14 H14A 109.5 . . ?
C11 C14 H14B 109.5 . . ?
C11 C14 H14C 109.5 . . ?
H14A C14 H14B 109.5 . . ?
H14A C14 H14C 109.5 . . ?
H14B C14 H14C 109.5 . . ?
P1 C15 H15A 110.9 . . ?
P1 C15 H15B 110.9 . . ?
N1 C15 P1 104.2(2) . . ?
N1 C15 H15A 110.9 . . ?
N1 C15 H15B 110.9 . . ?
H15A C15 H15B 108.9 . . ?
N1 C16 C21 107.5(3) . . ?
C17 C16 N1 131.9(3) . . ?
C17 C16 C21 120.6(3) . . ?
C16 C17 H17 121.0 . . ?
C16 C17 C18 118.0(3) . . ?
C18 C17 H17 121.0 . . ?
C17 C18 H18 119.4 . . ?
C19 C18 C17 121.3(4) . . ?
C19 C18 H18 119.4 . . ?
C18 C19 H19 119.2 . . ?
C18 C19 C20 121.7(4) . . ?
C20 C19 H19 119.2 . . ?
C19 C20 H20 121.1 . . ?
C21 C20 C19 117.9(3) . . ?
C21 C20 H20 121.1 . . ?
N2 C21 C16 108.0(3) . . ?
C20 C21 N2 131.4(3) . . ?
C20 C21 C16 120.6(3) . . ?
P2 C22 H22A 110.8 . . ?
P2 C22 H22B 110.8 . . ?
N2 C22 P2 104.7(2) . . ?
N2 C22 H22A 110.8 . . ?
N2 C22 H22B 110.8 . . ?
H22A C22 H22B 108.9 . . ?
C24 C23 P2 115.1(2) . . ?
C24 C23 C25 106.4(3) . . ?
C24 C23 C28 99.0(5) . . ?
C26 C23 P2 108.6(3) . . ?
C26 C23 C24 114.3(4) . . ?
C26 C23 C25 108.0(4) . . ?
C25 C23 P2 103.6(3) . . ?
C27 C23 P2 124.5(5) . . ?
C27 C23 C24 114.0(6) . . ?
C27 C23 C28 100.8(8) . . ?
C28 C23 P2 95.5(5) . . ?
C23 C24 H24A 109.5 . . ?
C23 C24 H24B 109.5 . . ?
C23 C24 H24C 109.5 . . ?
H24A C24 H24B 109.5 . . ?
H24A C24 H24C 109.5 . . ?
H24B C24 H24C 109.5 . . ?
N1 B1 Pd1 126.9(3) . . ?
N2 B1 Pd1 127.6(3) . . ?
N2 B1 N1 104.8(3) . . ?
C28A C27A P2 107.8(4) . . ?
C29A C27A P2 107.5(3) . . ?
C29A C27A C28A 107.1(5) . . ?
C29A C27A C30A 109.8(12) . . ?
C30A C27A P2 116.4(14) . . ?
C30A C27A C28A 107.8(12) . . ?
C27A C28A H28A 109.5 . . ?
C27A C28A H28B 109.5 . . ?
C27A C28A H28C 109.5 . . ?
H28A C28A H28B 109.5 . . ?
H28A C28A H28C 109.5 . . ?
H28B C28A H28C 109.5 . . ?
C27A C29A H29A 109.5 . . ?
C27A C29A H29B 109.5 . . ?
C27A C29A H29C 109.5 . . ?
H29A C29A H29B 109.5 . . ?
H29A C29A H29C 109.5 . . ?
H29B C29A H29C 109.5 . . ?
C27A C30A H30A 109.5 . . ?
C27A C30A H30B 109.5 . . ?
C27A C30A H30C 109.5 . . ?
H30A C30A H30B 109.5 . . ?
H30A C30A H30C 109.5 . . ?
H30B C30A H30C 109.5 . . ?
C28B C27B P2 104.7(8) . . ?
C28B C27B C29B 109.4(10) . . ?
C28B C27B C30B 109(3) . . ?
C29B C27B P2 113.0(8) . . ?
C29B C27B C30B 110(3) . . ?
C30B C27B P2 111(3) . . ?
C27B C28B H28D 109.5 . . ?
C27B C28B H28E 109.5 . . ?
C27B C28B H28F 109.5 . . ?
H28D C28B H28E 109.5 . . ?
H28D C28B H28F 109.5 . . ?
H28E C28B H28F 109.5 . . ?
C27B C29B H29D 109.5 . . ?
C27B C29B H29E 109.5 . . ?
C27B C29B H29F 109.5 . . ?
H29D C29B H29E 109.5 . . ?
H29D C29B H29F 109.5 . . ?
H29E C29B H29F 109.5 . . ?
C27B C30B H30D 109.5 . . ?
C27B C30B H30E 109.5 . . ?
C27B C30B H30F 109.5 . . ?
H30D C30B H30E 109.5 . . ?
H30D C30B H30F 109.5 . . ?
H30E C30B H30F 109.5 . . ?
C23 C26 H26A 109.5 . . ?
C23 C26 H26B 109.5 . . ?
C23 C26 H26C 109.5 . . ?
H26A C26 H26B 109.5 . . ?
H26A C26 H26C 109.5 . . ?
H26B C26 H26C 109.5 . . ?
C23 C25 H25A 109.5 . . ?
C23 C25 H25B 109.5 . . ?
C23 C25 H25C 109.5 . . ?
H25A C25 H25B 109.5 . . ?
H25A C25 H25C 109.5 . . ?
H25B C25 H25C 109.5 . . ?
C23 C27 H27A 109.5 . . ?
C23 C27 H27B 109.5 . . ?
C23 C27 H27C 109.5 . . ?
H27A C27 H27B 109.5 . . ?
H27A C27 H27C 109.5 . . ?
H27B C27 H27C 109.5 . . ?
C23 C28 H28G 109.5 . . ?
C23 C28 H28H 109.5 . . ?
C23 C28 H28I 109.5 . . ?
H28G C28 H28H 109.5 . . ?
H28G C28 H28I 109.5 . . ?
H28H C28 H28I 109.5 . . ?

loop_
_geom_torsion_atom_site_label_1
_geom_torsion_atom_site_label_2
_geom_torsion_atom_site_label_3
_geom_torsion_atom_site_label_4
_geom_torsion
_geom_torsion_site_symmetry_1
_geom_torsion_site_symmetry_2
_geom_torsion_site_symmetry_3
_geom_torsion_site_symmetry_4
_geom_torsion_publ_flag
Pd1 P1 C7 C8 -53.5(3) . . . . ?
Pd1 P1 C7 C9 62.3(3) . . . . ?
Pd1 P1 C7 C10 -173.4(3) . . . . ?
Pd1 P1 C11 C12 46.3(3) . . . . ?
Pd1 P1 C11 C13 -70.3(3) . . . . ?
Pd1 P1 C11 C14 165.3(2) . . . . ?
Pd1 P1 C15 N1 13.6(3) . . . . ?
Pd1 P2 C22 N2 -10.1(3) . . . . ?
Pd1 P2 C23 C24 -167.5(2) . . . . ?
Pd1 P2 C23 C26 -37.9(4) . . . . ?
Pd1 P2 C23 C25 76.7(3) . . . . ?
Pd1 P2 C23 C27 42.4(8) . . . . ?
Pd1 P2 C23 C28 -64.8(5) . . . . ?
Pd1 P2 C27A C28A 66.1(3) . . . . ?
Pd1 P2 C27A C29A -49.1(4) . . . . ?
Pd1 P2 C27A C30A -172.7(12) . . . . ?
Pd1 C1 C2 C3 174.0(3) . . . . ?
Pd1 C1 C6 C5 -173.7(3) . . . . ?
N1 C16 C17 C18 178.0(4) . . . . ?
N1 C16 C21 N2 0.0(4) . . . . ?
N1 C16 C21 C20 -177.9(3) . . . . ?
C1 C2 C3 C4 0.3(6) . . . . ?
C2 C1 C6 C5 1.7(5) . . . . ?
C2 C3 C4 C5 1.0(5) . . . . ?
C3 C4 C5 C6 -0.9(5) . . . . ?
C4 C5 C6 C1 -0.5(5) . . . . ?
C6 C1 C2 C3 -1.6(5) . . . . ?
C7 P1 C11 C12 178.3(3) . . . . ?
C7 P1 C11 C13 61.7(3) . . . . ?
C7 P1 C11 C14 -62.7(3) . . . . ?
C7 P1 C15 N1 -103.7(3) . . . . ?
C11 P1 C7 C8 170.6(3) . . . . ?
C11 P1 C7 C9 -73.6(4) . . . . ?
C11 P1 C7 C10 50.7(4) . . . . ?
C11 P1 C15 N1 139.9(3) . . . . ?
C15 P1 C7 C8 62.2(3) . . . . ?
C15 P1 C7 C9 178.0(3) . . . . ?
C15 P1 C7 C10 -57.7(3) . . . . ?
C15 P1 C11 C12 -72.8(3) . . . . ?
C15 P1 C11 C13 170.7(3) . . . . ?
C15 P1 C11 C14 46.2(3) . . . . ?
C15 N1 C16 C17 -3.2(6) . . . . ?
C15 N1 C16 C21 174.3(4) . . . . ?
C15 N1 B1 Pd1 -5.0(5) . . . . ?
C15 N1 B1 N2 -175.8(3) . . . . ?
C16 N1 C15 P1 -178.9(3) . . . . ?
C16 N1 B1 Pd1 168.2(2) . . . . ?
C16 N1 B1 N2 -2.6(4) . . . . ?
C16 C17 C18 C19 -0.8(6) . . . . ?
C17 C16 C21 N2 177.8(3) . . . . ?
C17 C16 C21 C20 0.0(5) . . . . ?
C17 C18 C19 C20 0.1(8) . . . . ?
C18 C19 C20 C21 0.7(7) . . . . ?
C19 C20 C21 N2 -178.0(4) . . . . ?
C19 C20 C21 C16 -0.7(6) . . . . ?
C21 N2 C22 P2 175.5(3) . . . . ?
C21 N2 B1 Pd1 -168.2(3) . . . . ?
C21 N2 B1 N1 2.6(4) . . . . ?
C21 C16 C17 C18 0.8(5) . . . . ?
C22 P2 C23 C24 -49.8(3) . . . . ?
C22 P2 C23 C26 79.7(4) . . . . ?
C22 P2 C23 C25 -165.7(3) . . . . ?
C22 P2 C23 C27 160.0(8) . . . . ?
C22 P2 C23 C28 52.8(5) . . . . ?
C22 P2 C27A C28A -47.6(4) . . . . ?
C22 P2 C27A C29A -162.8(4) . . . . ?
C22 P2 C27A C30A 73.6(13) . . . . ?
C22 N2 C21 C16 -172.7(4) . . . . ?
C22 N2 C21 C20 4.8(6) . . . . ?
C22 N2 B1 Pd1 3.7(5) . . . . ?
C22 N2 B1 N1 174.5(3) . . . . ?
C23 P2 C22 N2 -134.6(3) . . . . ?
C23 P2 C27A C28A -154.2(3) . . . . ?
C23 P2 C27A C29A 90.6(4) . . . . ?
C23 P2 C27A C30A -33.0(13) . . . . ?
B1 N1 C15 P1 -7.0(4) . . . . ?
B1 N1 C16 C17 -175.8(4) . . . . ?
B1 N1 C16 C21 1.7(4) . . . . ?
B1 N2 C21 C16 -1.6(4) . . . . ?
B1 N2 C21 C20 175.9(4) . . . . ?
B1 N2 C22 P2 5.3(5) . . . . ?
C27A P2 C22 N2 106.0(3) . . . . ?
C27A P2 C23 C24 55.5(4) . . . . ?
C27A P2 C23 C26 -174.9(4) . . . . ?
C27A P2 C23 C25 -60.3(3) . . . . ?
C27B P2 C22 N2 114.8(5) . . . . ?
C27B P2 C23 C24 71.7(5) . . . . ?
C27B P2 C23 C27 -78.5(9) . . . . ?
C27B P2 C23 C28 174.3(6) . . . . ?

_shelx_res_file                  
;
    007a-22028.res created by SHELXL-2014/7 
  
TITL 007a-22028_a.res in C2/c 
CELL 1.54184 36.5512 8.0925 21.4368 90 103.208 90 
ZERR 8 0.0013 0.0002 0.0006 0 0.003 0 
LATT 7 
SYMM -X,+Y,0.5-Z 
SFAC C H B N P Pd 
UNIT 240 392 8 16 16 8 
EADP C30A C30B 
EADP C29A C29B 
EADP C27A C27B 
EADP C28A C28B 
SADI C28A C27A C28B C27B C29A C27A C27B C29B C30A C27A C30B C27B 
SADI P2 C27A P2 C27B 
  
L.S. 10 
PLAN  11 
SIZE 0.2 0.2 0.2 
TEMP -180 
CONF 
BOND $H 
MORE -1 
acta 
SHEL 30 0.84 
OMIT 0 0 2 
OMIT -44 0 8 
OMIT 35 3 9 
OMIT -35 3 18 
OMIT -40 0 16 
OMIT 25 5 13 
REM <olex2.extras> 
REM <HklSrc "%.\\007a-22028.hkl"> 
REM </olex2.extras> 
  
WGHT    0.031100   24.959600 
FVAR       0.19393   0.68947 
PD1   6    0.630468    0.538652    0.725694    11.00000    0.02943    0.01992 = 
         0.02224    0.00151   -0.00177    0.00064 
P1    5    0.575293    0.437843    0.660521    11.00000    0.03861    0.02003 = 
         0.02517    0.00407   -0.00787   -0.00265 
P2    5    0.667670    0.616900    0.824402    11.00000    0.02340    0.02389 = 
         0.02348   -0.00219    0.00111   -0.00009 
N1    4    0.572950    0.319186    0.773857    11.00000    0.03485    0.02756 = 
         0.02918    0.00845   -0.00875   -0.00883 
N2    4    0.618280    0.414487    0.856439    11.00000    0.02423    0.03352 = 
         0.02567   -0.00280    0.00422   -0.00460 
C1    1    0.661129    0.621700    0.656397    11.00000    0.02974    0.03221 = 
         0.02366   -0.00263   -0.00140    0.00403 
C2    1    0.685077    0.513143    0.632972    11.00000    0.03911    0.03632 = 
         0.03136   -0.00181   -0.00005    0.01443 
AFIX  43 
H2    2    0.689292    0.406113    0.651421    11.00000   -1.20000 
AFIX   0 
C3    1    0.702865    0.554847    0.584168    11.00000    0.03727    0.05384 = 
         0.03142   -0.01049    0.00230    0.01420 
AFIX  43 
H3    2    0.718620    0.476750    0.570037    11.00000   -1.20000 
AFIX   0 
C4    1    0.697631    0.709588    0.556286    11.00000    0.03188    0.06503 = 
         0.02625   -0.00147    0.00587    0.00446 
AFIX  43 
H4    2    0.709345    0.738361    0.522537    11.00000   -1.20000 
AFIX   0 
C5    1    0.674974    0.821962    0.578489    11.00000    0.02998    0.04152 = 
         0.02937    0.00455    0.00139    0.00237 
AFIX  43 
H5    2    0.671326    0.929500    0.560359    11.00000   -1.20000 
AFIX   0 
C6    1    0.657450    0.777102    0.627641    11.00000    0.02703    0.03016 = 
         0.03008   -0.00409    0.00354    0.00233 
AFIX  43 
H6    2    0.642235    0.856908    0.642166    11.00000   -1.20000 
AFIX   0 
C7    1    0.538912    0.605718    0.640224    11.00000    0.02851    0.02617 = 
         0.03264    0.00295    0.00095   -0.00290 
C8    1    0.535194    0.679586    0.703383    11.00000    0.05725    0.12580 = 
         0.04883   -0.02641   -0.00982    0.05421 
AFIX 137 
H8A   2    0.559329    0.727172    0.725520    11.00000   -1.50000 
H8B   2    0.527873    0.593082    0.730126    11.00000   -1.50000 
H8C   2    0.515975    0.766308    0.695379    11.00000   -1.50000 
AFIX   0 
C9    1    0.553306    0.739327    0.603052    11.00000    0.05874    0.04762 = 
         0.15978    0.06119    0.05943    0.02766 
AFIX 137 
H9A   2    0.578779    0.770935    0.625611    11.00000   -1.50000 
H9B   2    0.536734    0.835813    0.599126    11.00000   -1.50000 
H9C   2    0.553764    0.698093    0.560253    11.00000   -1.50000 
AFIX   0 
C10   1    0.499984    0.551749    0.603933    11.00000    0.05032    0.03589 = 
         0.07669    0.01667   -0.03492   -0.00599 
AFIX 137 
H10A  2    0.482806    0.646308    0.598843    11.00000   -1.50000 
H10B  2    0.490732    0.464270    0.627960    11.00000   -1.50000 
H10C  2    0.501339    0.509904    0.561620    11.00000   -1.50000 
AFIX   0 
C11   1    0.578055    0.309223    0.589428    11.00000    0.04630    0.02936 = 
         0.03839   -0.01001   -0.01255    0.01107 
C12   1    0.609803    0.185058    0.615574    11.00000    0.07372    0.04549 = 
         0.09012   -0.03322   -0.04117    0.03099 
AFIX 137 
H12A  2    0.633072    0.245248    0.633678    11.00000   -1.50000 
H12B  2    0.613615    0.113687    0.580673    11.00000   -1.50000 
H12C  2    0.602918    0.117250    0.649004    11.00000   -1.50000 
AFIX   0 
C13   1    0.589508    0.414453    0.537668    11.00000    0.04669    0.07280 = 
         0.03369   -0.02252    0.00248    0.00046 
AFIX 137 
H13A  2    0.568697    0.487674    0.518052    11.00000   -1.50000 
H13B  2    0.595566    0.342105    0.504774    11.00000   -1.50000 
H13C  2    0.611592    0.480940    0.557045    11.00000   -1.50000 
AFIX   0 
C14   1    0.541908    0.213864    0.560055    11.00000    0.06278    0.02990 = 
         0.04260   -0.00454   -0.02181   -0.00147 
AFIX 137 
H14A  2    0.534076    0.149820    0.593561    11.00000   -1.50000 
H14B  2    0.546566    0.138830    0.526830    11.00000   -1.50000 
H14C  2    0.522010    0.292077    0.541027    11.00000   -1.50000 
AFIX   0 
C15   1    0.553169    0.289976    0.708486    11.00000    0.05634    0.03582 = 
         0.03630    0.01612   -0.01990   -0.02180 
AFIX  23 
H15A  2    0.525995    0.312931    0.702690    11.00000   -1.20000 
H15B  2    0.556467    0.174307    0.695766    11.00000   -1.20000 
AFIX   0 
C16   1    0.568158    0.241145    0.828843    11.00000    0.02187    0.02665 = 
         0.03213    0.00206    0.00269    0.00391 
C17   1    0.543063    0.121500    0.838702    11.00000    0.02716    0.03414 = 
         0.03768    0.00091    0.00363   -0.00217 
AFIX  43 
H17   2    0.524229    0.080156    0.804107    11.00000   -1.20000 
AFIX   0 
C18   1    0.546214    0.063615    0.900657    11.00000    0.04094    0.06343 = 
         0.04502   -0.00097    0.01964   -0.02252 
AFIX  43 
H18   2    0.529041   -0.017512    0.908576    11.00000   -1.20000 
AFIX   0 
C19   1    0.573790    0.121611    0.950925    11.00000    0.06486    0.09227 = 
         0.02899   -0.00220    0.02000   -0.03624 
AFIX  43 
H19   2    0.575194    0.079370    0.992754    11.00000   -1.20000 
AFIX   0 
C20   1    0.599530    0.240058    0.941964    11.00000    0.04772    0.07154 = 
         0.02541   -0.00840    0.01581   -0.02304 
AFIX  43 
H20   2    0.618617    0.278321    0.976812    11.00000   -1.20000 
AFIX   0 
C21   1    0.596529    0.300679    0.880703    11.00000    0.02337    0.03507 = 
         0.02905   -0.00605    0.01044   -0.00411 
C22   1    0.652493    0.494676    0.888753    11.00000    0.04350    0.08358 = 
         0.02520   -0.00949    0.00832   -0.03350 
AFIX  23 
H22A  2    0.671834    0.412248    0.907857    11.00000   -1.20000 
H22B  2    0.647968    0.568410    0.923068    11.00000   -1.20000 
AFIX   0 
C23   1    0.718438    0.565414    0.841566    11.00000    0.02521    0.06667 = 
         0.03097   -0.01192    0.00186    0.00227 
C24   1    0.739536    0.586364    0.911826    11.00000    0.02622    0.04206 = 
         0.03441   -0.00505   -0.00219    0.00106 
AFIX 137 
H24A  2    0.740447    0.703769    0.923283    11.00000   -1.50000 
H24B  2    0.765182    0.543784    0.917441    11.00000   -1.50000 
H24C  2    0.726434    0.524899    0.939562    11.00000   -1.50000 
AFIX   0 
B1    3    0.605000    0.426507    0.788706    11.00000    0.02969    0.02382 = 
         0.02922    0.00176   -0.00280    0.00196 
PART 1 
C27A  1    0.654928    0.829392    0.848186    21.00000    0.03954    0.02438 = 
         0.02408   -0.00110    0.00101    0.00334 
C28A  1    0.614701    0.820998    0.859575    21.00000    0.03259    0.03924 = 
         0.04544   -0.00918    0.00071    0.00666 
AFIX 137 
H28A  2    0.597852    0.770169    0.822360    21.00000   -1.50000 
H28B  2    0.605917    0.932932    0.865734    21.00000   -1.50000 
H28C  2    0.614834    0.754571    0.897851    21.00000   -1.50000 
AFIX   0 
C29A  1    0.653498    0.943976    0.790795    21.00000    0.07235    0.02283 = 
         0.03720   -0.00071    0.01076    0.00144 
AFIX 137 
H29A  2    0.678710    0.954120    0.782624    21.00000   -1.50000
[truncated: 4,483 more chars]
